# Supplementary material for: StructureNet: Physics-Informed Hybridized Deep Learning Framework for Protein–Ligand Binding Affinity Prediction
Source: Bioengineering (Basel). 2025 May 10;12(5):505. doi: 10.3390/bioengineering12050505 (PMC12109334; doi:10.3390/bioengineering12050505)
Supplement: Supplementary file 1 [file bioengineering-12-00505-s001.zip]

Archive with 8 entries (8 files):
- Figure S1.zip
- Figure S2.zip
- Figure S3.zip
- Supporting Information.pdf
- Table S1.xlsx
- Table S2.xlsx
- Table S5.xlsx
- Table S6.xlsx
