# Supplementary material for: StructureNet: Physics-Informed Hybridized Deep Learning Framework for Protein–Ligand Binding Affinity Prediction
Source: Bioengineering (Basel). 2025 May 10;12(5):505. doi: 10.3390/bioengineering12050505 (PMC12109334; doi:10.3390/bioengineering12050505)
Supplement: Supplementary file 1 [file bioengineering-12-00505-s001.zip › Table S1.xlsx]

## Sheet: Predictions
4mo4	4.91601	4.22
5nbw	6.40645	8.59
5yjm	7.98468	7.68
4zb8	4.26255	6.03
3eax	7.61826	4.92
5kqx	7.80903	8.44
3sut	6.23443	7.85
3cd5	7.53527	7.9
5tya	4.52981	4.48
5tp0	4.02404	5.44
4f9u	6.87126	6.03
6p86	6.80865	4.7
4zb6	4.20806	6.28
2qnq	7.98001	6.11
1fkh	7.61363	8.15
2bfq	5.96042	6.89
2x7u	6.78511	5.27
1k4h	6.88842	5.11
2zx7	7.93753	10.49
2gvv	4.37606	3.9
4zgk	6.83096	5.51
6o95	7.72227	8.29
5ufc	4.64172	5.16
5wij	7.63991	6.31
2wm0	5.5465	4.52
1o7o	6.03636	4.49
4io5	4.61025	5.03
4u43	5.77741	4.32
6g38	4.83522	6.62
5yfs	5.77687	4.86
3zi8	4.44504	5.66
4cig	5.49641	3.67
3egt	7.37188	8.9
4zba	5.61181	5.51
4y2q	6.11833	2.92
1lhu	7.34388	8.83
1fh7	5.64101	5.24
1bn3	8.23793	9.89
5vyy	6.20372	6.21
1c87	4.94578	4.2
5nk4	7.99335	8.7
3n2v	6.84507	7.51
4q81	4.34771	3.02
2v2q	6.15645	4.15
6o94	7.92266	8.74
3u5l	6.1583	6.19
5irr	6.21655	5.27
3su0	8.02068	6.79
2v2v	5.39874	4.07
1nm6	7.46078	10.05
3gnw	7.49568	9.1
1jmg	5.78804	6.07
3s0d	7.12933	7.05
1zpa	7.99888	8.4
4fys	6.76168	4.82
3sur	5.9813	4.15
4eo6	6.74564	8.7
3n7a	4.83788	3.7
6o9c	7.42645	7.55
2i0a	8.7958	11.4
4pmm	8.37267	7.57
1yfz	5.46133	4.35
4u73	4.68852	5.18
3sug	7.69654	6.21
3tif	5.77104	5.38
2i3i	6.04075	7.3
2pq9	6.3996	8.11
1o2q	6.73005	7.68
4q19	6.97938	8.05
5fbi	4.18318	2.8
3ekw	8.36764	7.96
1wcq	4.65756	6.26
5exl	7.01773	8.43
2p4j	7.69136	8.96
4oiv	6.70524	5.08
4io3	4.39184	6.06
5ulp	6.39946	4.61
1vzq	6.80326	7.44
3uyr	6.16197	6.9
3zxz	7.43171	8.4
1rbp	8.14925	6.72
2j7g	5.6155	7
4x50	6.20338	7.75
6ghh	6.25018	6.71
5lz7	7.5054	6.28
3ip6	5.621	6.6
5za8	6.34442	6.29
4p6w	8.38241	9.15
4i7j	4.66772	3.32
1utm	3.91994	3.01
4x3k	6.07317	4.56
1rmz	7.2813	8
5nz4	6.26857	6.28
6ftw	6.85305	6.49
2xef	8.38127	9.84
6cdp	6.40463	8.79
2q54	7.63155	9.01
5u4b	4.95571	5.74
2f7p	6.79586	6.6
6pia	7.98749	4.96
6d1k	4.23665	3.13
5vb5	7.86353	6.46
5lvl	5.35023	5.9
1pgp	4.59325	5.7
3djp	4.60193	4.2
4i74	4.66524	6.72
3v4t	5.79864	4.11
2j77	4.70305	4.89
4r3w	5.3832	3
5lud	3.84437	3.61
1f5k	4.00919	3.74
6abx	4.43826	2.14
2qpu	4.96164	3.6
2xj2	6.51223	7.18
3qaa	9.24487	11.54
4yes	6.34077	8.02
3ff3	5.42651	3.57
2amt	5.76583	4.44
2xeg	7.77188	10.7
4rvr	6.64637	6.87
6d1j	4.38791	4.25
4g4p	4.91324	6.89
3ip9	4.96495	5.62
3ljg	6.39215	7.73
4mrg	3.93849	2.96
4wiv	6.40368	6.26
1ur9	6.66176	5.77
6quv	7.06268	3
1ajx	7.55688	7.91
6q54	5.44202	6.49
4k7o	4.37385	4.3
4nnr	7.33591	7.26
4r5t	7.66734	6.1
4hdp	7.97587	7.51
2xei	7.43063	10.62
4jal	5.58286	4.6
3v2p	6.51207	6.36
2h21	5.62479	6.54
3nik	5.35138	3.45
4kwo	6.34099	6.45
3v78	7.37968	5.54
4bny	7.8663	7.1
4p6c	5.49455	4
3cyz	5.58302	7.22
4qev	6.70118	7.66
5znc	7.23393	7.52
2w66	6.26212	4.05
6dq4	7.80487	4.92
5y12	6.69289	6.23
1b0h	6.7578	6.7
2wvt	5.79103	6.12
5d3x	5.5698	6.36
3pwm	9.26296	9.1
5ko1	6.58633	6.64
3ovn	3.95033	2.55
3g30	5.57553	2.51
6mh7	6.94082	5.74
3djq	4.55982	2.98
1nq7	7.49509	6.8
6fui	5.47334	4.46
2q8m	5.29212	4.03
1syh	5.9858	6.41
6hzy	4.31298	3.92
3hb4	6.75788	9.05
6iou	5.96086	3.73
2xht	6.51807	5.96
6pg9	6.20085	4.92
6q4g	6.05582	4.3
3ewc	6.53404	7.7
3axz	5.1492	3.43
4jfm	6.72963	5.48
3zsq	5.189	4.96
6qqq	6.85774	5.17
4kz7	5.35734	2.49
1bxq	6.57976	7.38
2h6t	7.13078	7.22
3iw6	7.5215	5.48
1yp9	6.36066	5.11
5mnn	4.45643	3.84
5n1z	7.66141	8.19
6mli	4.25955	2.43
5vja	6.68879	6.59
4xtw	8.03196	9.03
3da9	5.97248	5.51
4gzw	4.78826	4.52
1ik4	5.91155	7.41
2xm2	5.6242	4.62
4e6q	7.92308	8.36
1zea	7.03341	5.22
5j1r	5.58214	4.66
1wvj	6.2712	6.73
4e3g	4.20184	4.97
6bs4	5.46041	5.55
5sz6	7.70115	7
6n5x	3.94184	4.6
4kyh	5.28038	5.92
6got	7.27771	9.4
4zx3	6.335	7.19
1u33	5.13541	4.6
2y7x	7.42622	8.89
5edd	5.88164	5.24
5oh7	4.12432	4.37
4k55	4.60674	5.51
4g0q	4.78641	2.52
6gfs	6.20892	6.54
5u0e	4.11119	5.11
1oba	4.51687	2.44
6stl	4.19532	8.8
2d3z	6.51891	6.64
5d21	4.52797	8.38
5vih	6.85713	7.49
4xxh	5.57746	5
5d1r	5.50025	4.84
4heg	7.73986	8.92
3zsy	4.59437	3.23
4k3n	6.84151	7.96
6d5e	7.35451	6.85
5obg	7.57656	7.13
6dpt	6.10858	7.11
5oh9	4.12641	3.86
6b59	6.80624	8.09
5n2z	5.83873	5.31
5nxo	7.12112	8.31
5ka9	4.34417	4.41
5n1r	8.37128	7.95
1uv6	4.2003	5.12
5ltn	3.88939	5.27
2qrk	5.14913	4.26
6elp	7.9819	6.63
4gzx	4.60692	3.19
1sv3	4.09997	4.35
2xdl	5.80011	3.1
4do5	5.76461	5.83
4zw6	6.74528	5.72
2clh	6.27084	4.06
4bf1	9.49259	8.62
1odj	5.43982	4.1
5j20	7.93751	9.14
6ajz	6.34741	4.34
2xde	6.5272	5.47
6dyr	4.3136	3.66
3aqt	3.87566	6.72
4hla	8.35644	10.8
6pga	4.19251	4.54
6eed	7.99393	6.09
3ueu	5.9608	5.24
5mn1	4.07012	2.48
5om3	5.72064	4.1
3b67	7.7033	8.85
5o9o	5.5926	4.89
5lli	6.69815	7.05
5evb	5.39436	5
3dsz	6.20987	7.77
3dyo	4.25447	2.3
4in9	5.96621	4.97
2ewb	6.46451	6.1
4gg7	8.33285	8.2
3mof	4.09867	3.07
1k9s	5.96691	6.52
4d7b	4.61904	7.68
3oe5	7.80746	6.88
2wly	5.26452	6.6
4y5d	6.36348	5.92
5ost	5.62186	4.56
6fni	8.53717	8.22
3pgu	7.41846	6.7
2erz	7.41608	5.66
3vha	6.71808	7.4
4jx9	4.21424	8.62
6qe0	5.58195	4.6
1e6q	5.95269	3.15
5ji8	3.9087	4.63
1c5n	3.90464	4.7
5jfp	9.60914	9.32
5i3v	7.25315	7.8
2vuk	4.3403	3.9
4up5	3.91102	2.6
3zns	7.98304	7.41
5g57	7.68662	8.4
4cmo	7.23766	9.07
5zw6	6.33853	8
3sww	6.29494	8.4
2x96	7.91831	4.03
5i3x	8.3422	8.1
2p95	8.00259	9.37
6hh3	6.32714	6.24
2pv1	6.21177	7.14
4fxp	5.80121	4.09
3l59	5.61911	3.7
1gpk	6.41665	5.37
3nu3	9.02339	9.82
2qi5	9.05029	10.85
1o5c	7.03037	5.22
1g32	7.7403	6.11
1k6v	7.7363	6.92
4mhy	6.02537	6.47
6arn	5.58217	5.19
3b68	7.66788	8.4
4ehz	7.64361	8
4xoc	6.35506	8.52
2r0z	7.16459	5.47
4b76	4.95636	4.54
6equ	8.34396	6.38
3pd9	5.77307	6.22
6qi4	4.61304	4.37
4ggz	7.33443	10.18
1ksn	7.78904	9.4
4b8y	7.42656	8.05
4ca5	7.97919	9.39
3kek	7.11949	8.36
5c3p	4.93975	4.46
5a6k	6.35095	5.95
4jwk	5.14062	8.32
3qt6	5.80187	5.37
5mpk	5.75863	8.52
4ibj	5.75891	4.33
1pxp	5.83077	6.66
1v16	6.37922	3.87
6hh5	6.38389	4.27
3iof	6.40036	5.22
4eb8	7.40889	9.82
1qkb	5.78437	7.35
4kao	7.94151	6.11
3n3g	7.18559	7.24
3fuz	4.69034	6.54
5fls	5.99423	3.04
3qxv	5.99701	8.4
3st5	9.32763	11.3
4ad2	5.30004	6.2
2pu1	6.09068	5.85
3el5	8.61025	7.72
2p3c	8.35357	7.62
5g5z	4.94359	5.66
456c	7.86123	9.77
3b3w	5.67134	4.19
6g2l	6.34457	7.17
5ave	5.54392	5.44
1flr	6.2133	10
1qbq	6.33784	8.3
1bjv	5.62603	5.54
5vr8	5.72424	6.87
6hk3	7.12049	7.5
1rp7	6.20868	8.52
5vsf	6.74467	7.03
4xmb	7.61228	7.36
6c9v	6.15146	6.92
5zym	7.29012	5.77
6fe1	7.94673	8.48
3gbb	6.36273	6.9
3tfn	7.23297	6.57
2gzl	6.06927	4.82
1k1o	6.34331	6.17
1ndy	6.83922	6.17
6g35	5.50041	7.76
1m2p	6.36894	6.11
4q4o	6.33543	7.46
4xk9	7.95886	9.07
5nk7	7.78456	6.33
2vw2	4.61196	3.3
3h78	3.92198	4.24
5k8s	6.20129	8.22
3pck	4.24541	6.7
4pnu	5.28855	4.89
6czb	6.0355	4.33
4b6o	6.83482	7
4kfq	5.7605	8.23
1z95	8.03117	7.12
3h8b	7.99317	6.29
1t5f	5.71946	4.22
3upv	6.21643	5.3
6g6t	7.93484	7.7
2bfr	4.96898	5.25
6eux	7.21461	5.92
4jss	3.98483	3.3
6qgg	7.93646	6.3
2ovv	7.38441	7.92
3su5	8.07105	5.58
6p85	5.62167	4.99
4q8x	5.72738	3.57
3s5y	5.45487	7.41
5e73	5.7501	4.64
4cjp	4.61619	3.32
5uez	4.24553	6.01
1fhd	5.87294	6.82
4wt2	8.17077	10.42
1mrx	7.97563	7.26
1o2r	6.74479	5.21
1m7i	5.14463	5.4
3kdm	7.58695	7
3u93	5.39863	6.31
4b6r	6.20679	5.85
1i7z	5.38471	6.4
2ydw	6.87931	7.34
4ytc	7.60122	7.89
4iie	5.71755	2.34
5ja0	6.0395	5.22
4ej8	3.87741	5.39
4cl6	5.82099	5.39
1hbv	7.06551	6.37
3wz8	7.41655	5.82
3mna	6.83526	7.39
1qft	5.96013	8.77
6p84	6.29007	4.81
4l6t	5.26611	7.49
5z66	6.8331	6.69
3po6	7.9636	7.06
2r75	6.34464	6.15
5fnt	7.01577	6.17
5ufs	7.03413	8.49
6g9x	4.11316	3.92
4l50	5.9589	6.06
5ito	5.97469	4.16
2vwc	6.88409	6.62
6qgf	6.06753	6
5ula	5.25224	7.11
5tuo	5.74076	6.49
1rpf	4.38021	3.99
4q7s	4.66681	4.42
6qgh	8.28349	8.15
6euw	7.99367	7.77
2qm9	6.51881	7.77
3mhc	8.29582	7.96
1g46	7.49039	8.8
6epa	6.64256	5.95
1m83	6.15187	3.4
5orh	3.84241	4.39
6czc	5.75192	4.78
3b7i	6.07873	5.82
1jao	5.95041	5.92
2uy3	5.82363	3.22
4mrw	4.60313	3.3
1hsl	5.19098	7.19
3qbc	5.67323	4.97
3r4m	6.15301	5.92
1pkx	6.75727	6.92
2uy4	5.73819	4.68
5tkj	6.80351	8.15
1n0s	6.51042	7.45
3k97	6.72201	8
5mes	7.96098	6.47
1kel	5.75123	7.28
6b4u	6.72078	7.68
6maj	7.3695	7.47
2jxr	7.26257	7.05
5n31	6.16173	5.79
5zg0	6.15625	7.09
3e6y	6.83386	5.6
3djo	4.39012	4.39
3oy8	4.45403	3.66
5mo8	6.3924	5.79
1sqa	6.29155	9.21
4xy8	6.35521	6.4
1mfa	5.13286	5.04
5u12	5.78573	5.07
1tnh	4.00444	3.37
2gkl	4.04387	5.35
4aq6	4.33914	4.8
4zzx	6.01158	6.9
1h6h	5.2908	5.3
1q84	7.72464	11.05
1fv0	6.01734	5.93
1ec1	7.7894	8.92
3ffg	7.45902	9.08
6nw3	7.99938	7.66
3ozr	6.18105	5.15
1bv7	9.12558	10.3
3t82	6.39897	7
1fzm	7.17279	7.7
4qer	4.38464	7.54
6ht1	7.2805	7.11
4i71	7.70732	7.74
5hvs	7.38243	7.15
4fnn	5.76145	7.57
4cwt	6.82828	6.75
1qxl	6.98705	7.96
2j75	5.75236	6.65
1pdz	4.238	3.7
5zni	6.89847	4.39
5w44	6.53419	6.44
4k4j	6.51302	6.12
1b05	6.35432	7.12
2qu6	7.02812	8.52
3ipq	7.36309	7.57
1fpc	6.6823	7
5fsc	4.43819	2.36
5n9r	7.1261	5.59
5fpk	5.20066	3.55
3ozt	7.34369	4.13
1f3e	4.09811	6.7
1tni	4.62259	4
1duv	6.04076	11.8
4dmw	5.82745	4.94
1w11	6.66923	8.22
3o99	9.45331	10.82
1q8w	7.72341	5.24
5vd2	6.45347	7.1
5lvr	4.35658	3.6
2xej	6.67059	8.87
4bi7	4.33186	4.58
4qge	6.82038	9.3
6st0	4.19061	5.13
3ui7	5.73811	9
4css	5.96135	8.46
3c8a	6.15871	6.18
4i9h	8.17295	7.17
1ws4	4.59554	3
4je8	4.70348	5.21
3slz	7.964	6.99
6dzx	5.54634	5.46
6pgc	5.38992	5.35
6dyw	7.37009	10.44
3dgo	5.63281	6.74
3ryv	7.11716	7.07
2xm1	5.79552	5.07
6cjr	7.5823	9.52
4g90	4.59452	4.51
4m0f	8.03203	8.77
3i7e	8.47268	10.85
2d0k	5.95467	5.02
4wkp	7.43407	9.55
5nw0	6.91777	6.52
3wjw	6.34545	3.87
2glp	6.39922	5.01
4nl1	4.67375	3.89
2xbw	7.11937	8
4dff	6.69237	7.46
4ksy	6.34676	8.42
4x8v	7.38028	6.89
4hf4	7.81781	8.62
4fev	5.69994	5.42
6ej2	7.12981	7.8
5btx	4.36115	3.55
5eng	6.35482	5.85
4a6s	4.69578	5.2
2cc7	5.74571	8.01
4k9y	7.80435	6.95
1zoe	6.6443	7.4
4ua8	4.75942	6.26
5d24	4.69714	5.24
1b1h	6.70452	7.03
3ldq	5.03147	5.36
6dpx	4.96741	5.89
5uv2	6.23234	4.4
4mul	6.67625	6.21
2w47	4.30159	4.98
6fs1	7.71929	7.01
2xd9	7.33664	6.46
4umb	4.94304	4
4dfg	9.06289	11.74
3ryy	7.10503	7.42
5ahw	5.95131	5.17
2clk	4.93069	3.79
4zw5	7.52702	4.43
1om1	6.69477	6.77
5kad	5.41389	4.43
2q8z	5.38227	5.68
3t08	4.30079	3.04
5bwc	6.75886	7.21
1n46	7.12848	10.52
2nsl	5.71318	4.68
4cpz	6.11729	7.68
2cex	4.31658	4.7
4eu0	5.62776	6.4
5dqc	8.15344	7.34
3tvc	6.51857	7.74
1xff	4.24803	4.82
1s5z	4.76241	3.21
6h36	7.96774	9.35
4hfp	6.50798	7.38
2j34	7.56273	7.82
3ppr	5.87034	2.82
4ymg	5.63646	4.68
6j9w	5.78133	5.13
3exe	6.64355	6.96
3hkn	5.55471	5.35
6mll	4.56235	3.62
4asj	6.45092	7.55
3hmp	5.75748	5.49
2qwe	5.57041	7.48
6d5h	7.64371	6.92
6gjr	4.35424	3.74
4ozj	5.78942	5.4
1qyg	5.36951	6.85
2q8h	3.95985	3
2jgs	6.60064	6.62
3fv2	6.24418	8.11
4abe	4.94136	3.4
1kui	5.28211	3.77
1o3j	6.291	6.77
5g5v	7.94793	6.7
4bqs	4.45456	4.21
4ghi	8.02286	7.09
1njc	5.51569	5.55
4kni	7.86426	7.78
6ql2	7.27669	7.77
3s76	6.29645	5.05
6ets	4.01974	5.64
6r9x	4.26456	2.96
1azm	4.35761	6.1
2e7f	7.22444	6.1
2fgv	8.17439	6.12
1mue	7.13089	8.64
4riv	5.08882	7
6e23	7.35745	10
5hct	6.78421	7.6
1c5q	4.94434	6.36
6eqp	7.09612	5.96
1kv1	5.99279	5.94
4kn0	6.1416	7.4
2vpe	6.84674	4.94
4j46	6.03211	5.28
2qi7	8.66412	10.21
6eq5	5.75339	4.74
2fdp	7.86415	7.59
3alt	4.35519	2.92
4bt5	4.12645	2.76
5m5d	5.47473	3.95
2qi0	9.55208	7.38
2weg	6.39272	6.5
1p1n	6.4058	6.8
3d0e	8.78337	8.4
2nn7	6.51497	6.52
1ezq	7.37313	9.05
2yfa	4.30977	5.07
3tao	5.18829	5.14
1hlk	5.91083	5
1g54	8.48477	8.82
1nc3	6.88269	5
6jbe	4.38959	4.7
2o4z	9.52127	6.25
5t8o	7.85812	6.51
4ad6	5.71634	4.78
6c2r	7.52288	9.1
3n3j	7.97357	8.48
2ot1	5.67396	4
1nl9	6.25259	5.96
3nyx	7.4236	7.49
3huc	6.87822	5.99
1avn	3.8991	3.9
3qqs	4.90346	5.82
5gs9	5.27554	5.26
3mf5	6.6824	5.36
1c5y	4.10645	4.2
1wdn	5.84237	6.3
2exm	7.11131	4.11
3vhd	6.04055	9.28
3jvs	6.84105	6.54
4h75	6.88983	6.6
3vhc	7.07633	8.89
4kn1	5.83341	6.84
2weh	7.60239	5.95
3f5k	4.95249	4.62
3mfw	4.04849	3.52
3uw5	6.39195	7.85
4ca6	7.94067	6.74
3u81	5.68387	4.44
6e22	7.81019	8.89
3gi6	8.65831	11.22
4bqg	7.29181	6.22
4emf	5.74691	7.08
4hwp	7.96006	7.76
6ugp	6.92309	6.16
3fwv	6.25427	5.64
3sus	6.62757	4.15
5c28	5.61172	5.66
5ot8	5.84515	4.2
6ezq	6.88503	4.66
2ygf	7.74217	5.09
3s0e	5.45491	6.55
3kgu	5.15923	5.92
6jon	5.15664	4.88
4ly9	7.95783	8.15
3su1	8.31072	6.68
6csr	6.542	6.84
3d4z	5.53557	4.89
3ag9	6.65263	8.05
5ew0	7.91348	6.59
2r2m	7.06449	7.33
5c2o	5.26927	4.55
5orv	5.02546	2.89
3gba	7.56607	9.07
6r13	5.61706	4.7
1xug	6.20495	7.05
6g36	5.42455	7.79
3cdb	7.45542	7.02
1z6e	7.78951	9.72
3bra	3.85944	2.7
1bnq	8.98176	9.49
3veh	5.26461	4.96
3vje	6.88676	8.01
185l	5.24477	3.54
6cpa	5.96794	11.52
5jgi	4.95152	4.3
2gvj	7.89936	9.52
1bhf	5.60125	4.38
2r1y	5.67382	4.51
5nkb	7.82596	9.12
2p2a	5.53605	6.12
2zx6	6.90101	10.6
3l4x	7.08453	6.89
6k04	6.76578	8.04
5e2l	4.6498	4.03
1ew9	4.76506	3.22
4eo8	5.77427	8.15
6dil	8.53492	8.12
6o5t	4.83396	6.5
1ui0	4.84779	7.06
3jrx	8.20402	9
2vwn	7.63442	8
2qbr	6.34158	6.33
6g9u	7.38183	6.43
5ork	4.91953	3.63
4ejl	3.88367	5.14
6qau	7.76732	7.48
6e5t	5.48375	6.55
6nfh	6.22077	7.15
6no9	7.94692	10.52
3vjc	6.44882	7.72
3u90	4.92656	4.62
1c86	5.68005	4.7
3h89	8.27613	7.64
1lan	6.21135	7.22
2vrj	7.00006	6.3
3zj6	6.30109	6.66
4zbi	7.36497	6.51
6c9s	6.48745	7.32
3n8k	5.02902	4.05
3n7o	7.93737	7.14
3pcg	4.71303	2.3
2csn	5.97586	4.41
2c97	6.00748	6.14
1atr	5.51681	6.96
1pyn	6.70243	5.49
3ekp	7.90316	8.89
3shc	5.84673	5.72
4axd	6.04391	4.43
5aoi	3.97735	3.03
4k7n	3.82837	3.48
3ivc	4.72405	4.12
1b6k	8.67906	8.74
4da5	7.52158	6.44
5l3a	5.61781	4.89
5n6s	6.79994	8.09
5j6n	8.25311	7.77
4pvy	7.27155	6.71
4pv5	7.65516	6.54
6mnv	5.10242	3.37
1utj	3.95706	3.84
6n8x	6.77092	5.7
3ug2	8.22358	8.25
3dc3	6.63497	8.31
3r4n	7.26635	6.89
4att	6.34646	6.98
3cz1	5.96907	7.26
5vkc	8.50564	8.74
4dbm	6.25439	7.62
5yqx	6.89413	6.96
5dpx	6.97958	4.46
3ozj	6.20912	5.11
5mlj	6.67686	8.85
5ef7	6.0847	9
6cdl	9.57672	10.92
5zg3	7.59479	7.21
1xh5	9.11551	5.47
6cn5	8.65809	7.7
6pi6	6.49601	5.66
3gss	6.30109	5.82
1yqy	7.74244	7.62
3mz6	5.48321	7.2
4zzz	6.33516	7.06
4bkt	4.90772	3.62
1q1g	8.79193	8.57
2dw7	5.1838	4.7
4e7r	8.02675	7.7
5mjn	7.9529	8.54
2br1	6.6344	5.14
1olu	5.985	4.41
6rfn	7.16273	6.7
2fxu	7.25756	8.15
1n5r	5.46689	5.66
4lar	5.057	4.68
2xib	6.33902	7.26
3e93	8.70554	8.85
5efh	4.99243	6.1
1ecq	5.24703	3
4qfl	5.39568	5.11
1ajv	8.16073	7.72
5j6a	6.14329	7.77
1ai5	3.97359	3.72
6gg4	4.29384	3.69
5f08	6.79658	5.52
2b1i	6.60612	6.82
6f28	6.44855	5.67
3pwd	5.11146	6.66
3g5k	6.64784	9.52
3g3r	5.93515	6.48
5j0d	7.1219	6.87
5lyn	6.1956	5.04
4tu4	5.58263	3.76
5n3v	5.94763	4.34
4cwp	6.40621	6.77
6q3z	6.40274	7.36
4ufm	4.57849	3.72
4mq6	6.09328	6.47
4m2r	8.07049	8.49
1d3p	7.74618	7.39
3tt4	6.2296	8.28
2q5k	8.97416	11.3
5vm0	5.02948	8.8
2f8g	9.50514	8.7
2uz9	4.83231	5.71
2ans	4.20998	5.92
2olb	6.74888	5.54
5n1s	6.77149	7.99
3bkl	7.75808	6.17
5ia2	7.59624	7.72
6eir	6.00488	6.24
3qfz	6.33377	3.24
3t5u	6.23465	7.59
5tef	5.28538	5.4
2w4x	6.04354	4.85
3mxd	9.19256	8.83
1b46	6.98357	5.28
4yk0	3.97687	3.74
2j62	7.70951	11.34
3dnd	4.12051	4.8
3vvy	6.34553	4.84
2pgz	7.68685	5.74
3a2o	8.69565	9.08
5eh8	4.47154	3.1
4e6d	6.7503	8.92
4ezz	7.20939	5.19
4o0a	5.99744	6.72
2zkj	5.85072	5.48
2ccc	5.30698	7.76
2bpv	7.8227	7.67
3sio	7.65015	8
5b25	7.49586	10.24
3fhb	4.76834	5.7
4wk1	6.24732	5.89
2wr8	6.77674	5.44
1ft7	5.14992	5.18
2vmc	4.06981	2.94
4e5w	7.93062	7.66
2xb8	7.10773	7.59
2tmn	4.78517	5.89
5mby	5.15678	3.51
5sz1	6.66255	8.92
2fu8	5.42534	4.7
1amk	5.10752	4.3
1w0z	6.33033	7.68
4ks1	6.69108	8.82
1km3	5.42164	4.91
1w5v	9.48173	8.15
5yum	4.30789	3.65
1d4l	8.24375	8.77
6ge7	7.20561	6.06
5hwu	5.84633	5.27
3ppq	3.93126	4.55
3mxe	9.39672	10.01
4x8o	6.54945	6.6
2qtn	4.97263	3.42
1s39	4.82822	7.7
4qd6	7.37936	8.64
4jia	7.2408	9.22
6eis	7.55033	6.6
4r4c	6.8988	5.54
6gfz	6.88864	5.51
3t60	5.43241	6.7
4k5p	6.08265	3.46
2fzc	4.50562	2.7
4rr6	5.29155	6
2qw1	3.98525	3.9
1b7h	6.98837	8.02
4o3f	6.76344	5.56
2vba	5.67374	4.6
3ppm	6.25249	9.54
5u0y	4.38582	6.08
5hrx	6.25838	5.29
5sz7	7.94542	9.7
6ce6	5.47087	5.1
3nhi	7.62555	8.43
5hrv	5.95194	5.29
1ws1	7.87684	9.55
1bq4	4.77138	5.22
4g95	5.48553	7.61
1y3n	5.42329	5.55
2cf8	8.08025	8.1
6gl8	7.65156	8.61
5edl	7.10149	8.35
1tjp	5.8514	4.42
4rww	7.37699	5.85
2o8h	8.07198	7.6
6ppy	5.80359	4.44
4w52	3.96033	3.76
1kv5	4.9944	4.22
3gjw	5.96402	8.3
3jy0	6.40736	8.3
5qal	3.98572	3.46
2x09	6.45792	3.76
2r3t	8.0692	5.85
6hgi	6.68616	6.22
2xyf	7.87401	8.44
2yfx	6.70323	8.09
3zhx	6.01873	6.68
6dh6	8.78739	9.93
1qk4	5.31388	4.21
1k6p	7.54758	7.36
4w97	6.93717	7.1
5oss	6.00705	4.55
1qk3	5.52261	5.15
1v2o	5.85132	4.73
3sxf	7.59805	8.6
2i4z	7.95917	5.7
1fo0	7.88313	5.59
4q9y	4.11705	5.68
1o3i	5.09778	7.3
4rfm	8.45049	10.05
5ovp	6.23673	5.04
4u0w	6.0055	3
4ck3	3.94073	3.57
1dif	8.14516	10.66
2yel	6.6979	7.28
3zm9	7.22558	7.42
3s75	7.36265	6.82
3f3e	5.02087	7.7
1g3d	4.42122	5.55
5dlx	7.71081	5.7
4rfd	6.33776	8.05
1v2t	6.3378	4.71
2jh6	8.20857	7.77
5e3a	6.90281	5.44
6cwh	5.60355	7.54
6fhk	5.71073	7.51
6fhq	4.00017	2.47
2nnd	5.55203	6.06
3pbb	5.8483	7.02
2zym	7.07595	6.14
2web	7.37922	5.12
1trd	5.46633	5.4
6hax	8.21278	7.59
1li3	3.93372	4.25
5ipj	6.89104	8.89
2jkh	8.3911	8.05
4agc	8.02263	10.7
2haw	7.36862	4.92
6ueg	5.81172	4.71
2ha2	4.98816	4.66
3s8n	5.21763	6.21
3lpp	7.22386	6.22
5hcv	6.60867	8.7
3f6g	5.99365	4.72
1sbg	7.75172	7.74
2oxn	5.63683	7.44
6gxb	6.9419	7.46
2jdp	5.04335	6.6
3fzy	6.00208	6.74
3dzt	6.9791	7.22
3wtj	6.18571	6.53
1o3f	5.42028	7.96
4nxu	4.83735	5.54
3bug	4.07748	3.18
3f3d	5.61184	7.16
1oz0	7.95209	7.7
1c3x	3.98458	3.68
5ovx	5.811	4.5
5czm	7.16775	8.32
1hi5	3.88373	4.04
5fl6	7.13887	7.36
4y0a	5.47425	2.31
6qlu	5.79351	4.64
3vh9	5.56339	6.24
3tkw	8.50994	5.27
6exs	5.84454	3.44
5fou	5.37076	3.95
2z94	4.12575	5.85
5ey0	5.67975	2.65
6pvz	4.70974	3.47
5nih	5.6831	6.87
4tln	4.43644	3.72
4ieh	8.21935	7.85
1hms	6.33017	6.37
2hjb	4.53068	4.39
5exn	7.58401	7.64
3lq2	6.42255	5.22
966c	7.96599	7.64
6euc	6.24481	3.77
3ok9	9.22233	11.23
6ncn	4.00998	3.05
1c84	5.26133	5
5uc4	6.9767	6.46
2qd7	9.48923	9.1
3ahn	7.56384	7.05
2g94	7.84682	9.52
4b35	3.87351	2.89
5uln	6.76694	7.85
5m7u	6.93822	8.1
3uug	5.03379	4.51
2jf4	7.44708	8.15
2jew	5.60703	6.69
1bma	6.08919	4.59
5e89	6.12705	7.85
3kgq	4.33851	2.3
2gz2	5.21275	5.22
4l51	5.15645	3
4tmn	5.83966	10.17
2boh	7.93543	8.52
5kr1	8.3908	9.49
5a7b	5.55518	3.57
1dhi	7.26628	7.26
2pql	5.83573	7.28
5jgq	5.18459	4.62
3jrs	5.28334	4.28
6dj7	9.51672	8.72
3d7k	6.61101	4.6
2qd6	9.07923	8.68
1x39	6.59838	9.22
3mdz	6.41814	9.1
4b0b	5.55197	3.33
1xpz	6.34243	7.08
1ctu	3.94585	11.92
3b7u	6.61487	7.74
3zln	7.38267	8.47
6r4k	6.04705	5.07
1vso	5.84084	4.72
4np9	4.72927	5.03
5g4n	5.15334	4
1fd0	7.68413	8.4
2p7a	4.42927	6.1
5dhu	6.53415	6.3
5fns	7.06075	5.4
3wvm	6.62529	5.71
3tf6	5.06194	6.4
4mo8	6.48251	8
2ya8	6.25376	5.75
4lyw	5.47402	6.63
6p83	5.68734	7.1
2xxt	5.85007	8.05
3b24	3.9774	4.38
6rtw	7.96193	6.43
1ppk	6.45401	7.66
1t32	7.70247	7.42
3sv2	6.07878	4.19
2ez7	3.83229	4.36
2pqc	5.91865	5.74
1vyf	6.42324	8.05
2vqt	6.5438	6
3b4f	8.22879	8.14
2epn	6.40567	7.22
3cd7	7.65821	7.84
2gv6	6.64717	7.34
5x62	7.06351	6.42
1jys	3.83786	3.52
5d0r	7.3101	6.37
6ftf	7.09711	8.1
6s5k	6.64873	7.32
4daf	4.98491	7.12
1b57	6.92901	8
1phw	4.57112	3.3
6upj	7.21998	6.32
4aqh	6.50107	6.54
3cyx	8.99329	8
6j72	6.08898	6.13
2f7o	5.43248	7.44
5ut6	6.40453	4.24
5nyh	8.06265	7.73
5jsg	8.31603	4.85
3t70	5.76022	6.3
4v01	8.78047	8.11
2j2u	8.22746	7.33
4yc0	4.32249	4.13
4m8y	8.09447	9.96
6jtc	4.9145	5.07
5u8c	6.48774	7.53
3k37	6.93907	8.92
6htg	6.26381	7.17
2xc0	6.99491	6.72
1cet	6.62803	2.89
1sqo	6.0531	7.46
1lpk	6.76582	7.55
1uwf	6.0457	6.82
5xmx	7.76883	7.24
5j6m	7.79115	8.57
1hvh	7.4236	7.96
1lvu	5.83563	5.32
4ara	7.26351	6.05
2vo5	6.37761	4.89
6n7b	7.70032	9.22
2brb	6.0826	4.86
5qqp	7.45543	8.28
3t85	5.52992	7.95
3k5v	6.66562	6.3
1stc	8.36382	8.1
1gi4	6.26176	7.19
1dud	4.67174	4.82
3liw	7.27454	7.6
2vc9	5.47311	8.44
6idg	6.34292	6.66
6b1k	7.3715	6.67
2vl4	5.67703	6.01
3cyw	8.95415	7.77
5eis	5.37332	5.74
4m2v	8.30186	7.44
5tkk	7.2746	8.28
3p7i	6.19341	7.7
6h77	5.31608	7.33
2ogy	6.92104	4.48
4z0k	7.08113	6.34
2xjg	7.09735	7.82
5j6l	8.08175	7.89
6nxz	3.95932	5.46
1hvi	7.82216	10.92
2ypo	4.65244	4.68
3wmc	6.20315	6.51
3sm2	8.24159	9.7
1j01	5.41734	6.47
1ec9	5.91372	3.1
5aol	4.19788	2.32
2w9h	6.88781	6.37
5n0f	5.80796	6.05
5zhl	6.76472	6.72
4r0a	5.92037	4.26
4ddm	3.82216	2.46
1f57	4.91273	5.64
6d1g	5.0603	4.47
4g8v	5.11875	5.8
6hrq	6.14313	7.09
3hcm	6.86875	3.3
4na9	7.00805	7.39
1ie9	7.69227	10.19
3iqu	5.99109	4.77
3kwa	6.40535	4.08
1onz	5.75943	5.1
1jqy	5.97196	4.92
6hza	7.45121	9.3
6d50	5.22537	5.05
4ykj	5.84527	4.43
4o0b	7.63622	8.3
5f1h	6.99151	7.85
3rz5	7.65249	7.89
4gzt	6.8566	7.77
3uew	6.75792	6.31
8a3h	5.69213	4.06
4cst	6.3026	8.89
2ojj	8.0158	8.7
5amg	7.8331	8.22
4msn	3.82272	4.03
5y94	6.0518	6.79
1b8n	6.62692	10.52
2zb1	7.64313	6.32
4o9v	7.365	8
2b07	7.24451	6.43
5ad1	6.6478	7.24
4kyk	6.59612	4.74
4e67	6.74923	6.48
4xtz	8.93764	9.82
6d5g	7.18527	6.6
1usi	6.25629	6.74
3qfy	6.74144	6.12
4ybk	8.02193	7.82
1upf	4.13136	4.6
2y7i	6.67974	5.54
2uwp	6.99323	6.81
5ia1	7.25894	6.28
4ovg	5.24301	3.69
3gqz	4.67007	2.17
5btv	5.09269	3.85
1bxr	7.09534	3.4
3a1d	5.40468	4.12
6qr1	6.49517	5.07
4a95	7.6278	5.76
4der	5.53493	6.31
3e12	5.3573	5.99
6gj6	5.62314	4.7
1uz1	5.71054	6.89
3tz0	5.69666	5.04
2xbv	7.83271	8.43
2rke	4.26292	4.08
3v3q	6.63465	6.6
4je7	6.7721	6.4
1bxo	7.085	10
5mgj	3.99146	4.29
2bvd	6.63113	6
1drj	5.67225	7.4
5d47	7.70329	7
1xjd	8.07871	9.48
3fas	5.18749	6.77
5jq5	6.41032	5.63
2q88	6.40241	5.8
1j14	4.3224	4.49
3uev	6.25152	5.89
6cjs	7.69174	9.7
2xda	7.68727	6.22
6dz2	8.93104	8.85
2zdk	6.18376	6.37
1odi	6.65292	4.21
3k8c	4.57997	2.92
6pge	4.35135	3.62
2xhm	6.92082	6.8
6iiu	7.64802	7.96
6ajy	5.31478	5.28
3rv8	5.34657	4.92
1egh	4.85785	5.7
2uxi	3.93997	7.3
4c52	6.14394	5.68
4e0x	6.19751	7.12
1cnw	7.26066	7.72
2rd6	6.4431	8.3
6ei5	6.86282	7.42
3a1e	5.79254	2.66
1w3l	4.5719	6.28
6qr0	5.80144	6.92
1u0g	4.54585	6.15
6np2	7.30413	6.8
6b96	7.11337	7.84
5l2s	8.01189	7.08
5vcw	5.94036	5.96
3qlm	5.96376	6.37
5l7e	6.92543	6.6
6j9y	6.66378	5.07
1cny	6.93048	7.85
4o04	7.24573	6.16
6cfc	5.42271	3.68
6b5q	7.06913	8.24
4o0x	7.46663	7.17
5cau	8.77775	8.8
6mle	5.2909	9
5l4m	5.42736	5.34
6np5	6.62542	4.57
2pk6	8.2584	10.89
3p3s	5.41954	7.59
3lpi	7.43848	8.52
4d1j	5.09861	6.31
2r59	7.58234	8.19
6e7r	7.7757	6.83
1apv	6.99123	9
5ose	4.08674	3.17
4abb	4.24012	4.51
5ov8	6.65119	4.74
2wer	7.20936	7.05
3bzf	7.84259	4.52
5ya5	7.4809	6.72
2o4r	8.16252	9.4
4ih6	5.83436	4.74
2x95	6.38392	4.95
1fcz	7.56417	9.22
1o3d	5.94539	7.13
1oyq	6.43753	6.96
1kug	4.57106	3.8
1bcu	3.88054	3.28
3ta0	5.57853	3.47
6hgj	6.7641	4.38
4kax	6.32467	4.77
1hee	4.83034	5.34
4ca7	7.71143	7.36
2v58	4.9884	9.09
1lf2	7.43661	7.52
6fnj	8.19814	6.85
2yix	7.63201	8.48
1wn6	6.86488	4.68
3n35	5.25757	3.37
4y3y	5.72892	2.35
1kpm	7.37505	5.8
6g27	5.75287	3.14
187l	3.88391	3.37
4oak	5.70015	4.22
4q9o	7.00544	5.77
3lzs	8.53153	10.96
1qka	7.4472	5.92
6jam	6.01282	5.23
2i4d	9.21197	11.68
1g98	4.91881	5.7
5wmg	5.79704	8.21
6jbb	6.1966	5.99
3s77	6.08968	7.21
3oil	7.47919	5.68
3q7q	5.51797	5.65
5fox	5.41536	3.17
3ioe	6.05515	3.27
2jg0	8.37733	7.82
3th9	9.35944	7.7
3pn4	7.71445	6.85
5llp	6.92389	9.24
5avf	5.84661	5.49
5lif	6.86817	5.87
1o5r	6.99755	8.12
2r58	4.13167	2
5ovr	5.52699	4.57
5t19	5.95232	4.49
3hp9	5.268	4.59
4ibg	6.32137	3.97
5v7a	5.93386	6.38
3lzz	4.76896	3.84
5o9q	5.79788	5.21
5cp9	3.98879	3.51
1no6	5.67418	4.41
1det	4.94903	4.3
3ejq	6.88534	8.57
1o5g	7.43898	4.96
1kyv	6.44279	5.92
1p19	5.52728	4.11
1uho	7.48744	9.22
6eqx	7.21872	10.47
2i4x	8.46499	11.72
4j47	5.01246	4.92
5lom	6.25152	7.13
2ha6	5.58559	4.32
5mpz	4.11763	4.07
4agn	4.74968	3.97
1qkt	5.77938	9.04
3b65	7.63825	9.27
6dak	6.49838	5.14
1yds	6.75871	5.92
1wm1	6.76666	6.3
5wa5	6.39227	6.72
2v59	6.39683	7.74
5v82	8.37805	10.15
4mme	7.59581	6.5
6g2s	6.67032	8.4
6faa	5.52339	6.75
3acx	7.20544	5.7
6p3t	7.41255	7.32
6g3a	5.75355	8.38
2avo	8.3757	8.85
3vf7	9.17454	9.1
1hdq	5.65355	5.82
6p88	6.40168	4.52
1gx8	7.51984	6.37
4yrd	4.54912	4.57
3d83	7.85011	8.36
1e2l	6.71874	4.29
4xaq	5.62536	7.14
3tcg	5.42981	5.87
5wcm	6.01731	4
4q87	4.14226	4.85
5kr2	7.90117	8.48
5g2g	6.22956	6.05
4ij1	4.82891	5.4
1k1y	6.41091	3.22
6r8w	5.84058	5.92
1erb	7.81004	8.1
4eor	7.87205	6.3
3f80	6.86855	4.22
3su6	8.00527	6.02
1g2o	8.00664	10.55
2x4z	7.55496	8.57
2pqz	7.58996	5.67
1jaq	5.72241	4.48
4io2	5.41847	6.7
5xvg	7.76717	8.05
1sln	7.28135	6.64
4kcx	6.52599	4.43
5fnc	6.6869	4.11
6o5g	6.88344	5.7
5i88	5.43346	6.6
1e1x	7.37835	5.89
2p16	7.53308	10.1
4ajl	5.8052	3.8
1fh9	6.26911	6.43
5eqy	7.74017	8
3suf	8.38227	7.56
4f39	6.7085	5.7
5i7y	7.01696	7.28
3pju	7.09493	4.88
4qtl	7.61851	6.92
1siv	7.26319	8.08
5c2a	6.5324	8.32
6dj2	8.23415	8.12
4rd0	5.80665	6.62
1e1v	7.02592	4.92
1g74	6.46528	6.52
1fkn	6.17743	8.8
3d78	6.5372	7.64
4aj4	7.0766	3.89
5i29	5.57952	7.82
2boj	4.53306	5.77
5mwy	7.61986	7
3s6t	5.57986	7.35
4xmr	5.7163	4.07
5mro	5.82698	5.7
6r1b	4.32011	5.44
2whp	6.29101	4
4bs0	4.34441	5.7
3b7j	4.32099	5.17
1k4g	5.6097	5.85
1pph	6.55294	5.92
3bwj	7.4427	6.5
4f6w	8.7055	7.52
3b4p	5.8928	5.4
4b5w	4.49589	3.33
5m17	6.55287	3.66
4rak	8.40101	7.85
4eoh	3.8971	4.3
3pcn	5.23354	3.66
6hlx	5.86088	7.17
6evn	6.52725	4.71
6mub	5.90931	7
3nq3	5.83372	3.78
2zq0	6.52606	6.82
1qf2	4.43852	5.92
5i80	4.92802	7.21
6g39	5.40597	8.34
4h3g	8.45089	8.22
4np3	4.97386	3.3
5nk2	7.65901	6.74
3aaq	6.69099	3.3
1k1j	7.77599	7.55
6o5a	7.25836	6.29
6gue	6.77589	8.4
2c3i	7.39157	7.6
1k1m	7.15593	7.4
2wn9	7.12556	8.52
5ceq	8.03875	7.38
2b7d	6.94826	8.7
4ban	7.03254	8.61
5fso	4.43401	6.09
6b4d	6.24276	6.11
4ddh	4.20928	3.3
4lko	7.23843	8.22
3m96	8.146	7.22
5zdb	5.42057	5.75
4rsk	4.18154	4.32
5vd0	7.34031	6.49
3oyw	4.45173	4.11
6cbg	4.99412	3.95
3cs7	7.84922	10.68
2yz3	8.1634	6.66
5jvi	6.03939	6.51
1ols	6.09109	5.82
3ov1	5.42623	5.2
2fxs	6.0147	6.06
6s56	6.40854	5.1
6mm2	5.64068	5.41
6b7b	4.12448	2.89
4i7m	4.34752	4.14
5mek	5.64914	5.38
1b5j	6.85022	7.43
5oot	7.22211	7.55
2zcr	6.49045	6.87
4fk6	7.9203	9.7
3vx3	5.65743	7.82
6u6w	6.16479	5.33
3gs6	5.8711	6.59
4gqr	6.38984	3.96
4itp	6.64926	7.27
2usn	6.4616	6.51
3ivx	5.51083	5.74
4x6o	7.90922	8.72
4ufl	5.62229	2.64
6ekq	5.71695	5.46
1gfy	5.64316	5.08
5hz8	6.30266	6.4
5d3p	6.41052	5.13
1gi1	5.24459	5.47
3prs	8.59143	7.82
3hl5	6.01537	4.47
5n3y	6.02073	5.03
4gr8	7.09601	7.83
2q55	8.63482	8.69
5za7	6.07284	5.87
1pb9	5.64662	3.62
1q72	5.74045	6.85
1ocq	6.3019	5.19
3ipu	7.37463	7.32
3ttm	6.71745	8.52
1hvj	8.13631	11.4
1hps	8.42026	9.22
5efa	4.84223	4.83
1q8t	5.64467	4.76
4arw	7.13805	7.13
2j4i	8.13927	9
5cep	6.96805	6.84
4ts1	4.91935	4.94
6f1n	6.68784	6.26
4nbl	5.83917	6.33
5l9g	5.44457	7.7
5n34	5.94778	4.63
4qlk	5.37217	3.24
5mod	3.96106	3.52
1gj6	6.08853	7
2zfp	6.08989	5.17
1jyq	6.23682	8.7
1f0u	6.5372	7.16
6odz	6.86865	9.15
3vtr	5.6166	5.57
3ffp	8.24795	7.14
6j1l	8.00426	6.42
5gj9	5.41576	4.99
3hek	7.92496	8.27
2rcb	5.4325	6.79
4qj0	7.92614	7.32
10gs	5.17505	6.4
1zdp	5.37814	5.74
4ryd	6.77509	11.26
5j3l	6.79961	4.8
5l8c	7.52147	7
6pg7	4.16101	4.66
2qta	6.77482	5.76
1f8e	5.72075	4.82
2wtv	7.97403	8.74
6ic2	8.38554	6.04
2ole	7.16613	7.25
5fto	8.18313	8.21
5dq8	4.4949	4.14
1ohr	7.76973	8.7
4ymb	6.01525	6.21
6j0o	7.45013	4.92
1ghv	6.30103	4.35
4g0p	4.32276	3.01
3nht	7.96723	7.01
1w5w	8.45648	8.8
6aox	5.90503	4.82
5h8e	7.90662	11.2
2zdn	6.09796	6.25
6d9s	5.69076	5.96
6hpw	6.81911	6.09
1ypg	7.53594	8
6gjl	3.99573	3.86
6ooy	6.82102	4.66
4rrg	6.42167	2.81
3tzm	7.25222	7.77
3t0x	7.26352	8
6dys	5.32784	4.25
2ojg	6.54657	5.64
5edc	7.09178	7.66
4do4	5.39619	7.29
5mnr	5.98891	5.46
6fz4	6.97117	5.95
2qtt	6.20316	4.32
6olx	7.12508	5.38
2cet	6.97101	8.02
4zw7	8.16925	4.72
2y80	7.84649	8.05
4fl1	4.88074	3.28
4a6b	7.95986	8.38
4xt2	6.53061	7.15
5zc5	6.7033	7.06
4r74	5.14055	8.1
3k8o	6.40859	11.07
1ghw	6.07374	4.2
1mh5	6.46492	9.21
5aa9	7.91894	8.19
3t3c	8.69281	10.23
5n2t	5.96278	5.08
1wuq	5.62672	8.27
3uil	4.55028	6
5upe	7.45972	8.05
4jfk	7.76099	6.44
1w96	7.19738	8.41
6qqw	6.03828	4.72
5vl2	4.93079	8.42
3v5p	7.90482	8.96
4av4	5.9646	7.03
5chk	4.65753	5.39
6of5	6.79936	5.35
3t0b	4.70443	4.3
5ia4	8.44375	7.28
5ftg	6.53696	6.15
4az6	6.69762	9.1
5eh7	4.1418	3.48
4de5	3.99275	3.15
1ghy	7.76186	8.1
4cu8	5.40895	4.47
6fuh	5.32854	3.77
6mla	5.64864	4.38
3exh	6.40351	4.88
6ios	5.05725	4.1
2q1q	8.14945	8.15
6eif	7.14014	6.98
4qb3	5.50612	5.47
1oar	6.69962	7.4
5sz0	7.21618	9.1
6nu5	5.95522	5.15
4qgi	7.37698	3.9
1oau	5.04575	7.7
6qrc	7.091	4.89
4o6w	7.19166	8.52
2qrl	3.96591	4
5egm	7.2605	8.62
4whs	3.99517	4.12
5jxn	6.97326	6.41
4xtv	8.69629	9.27
4zw8	8.99237	5.96
4rra	7.2974	4.87
4v27	5.75294	6.66
4agl	3.96054	3.65
6dai	5.44161	4.07
2wej	6.0033	6.08
1i9p	7.4531	8.41
5a6x	4.4491	6.69
2fgu	8.14169	9.18
4og4	7.51283	6.02
4riu	6.75708	7.3
6e7j	9.3786	9.48
2r38	8.76743	7.44
3old	6.7455	5.9
4omc	5.96222	10.78
6aro	6.53688	5.15
1li2	4.04132	4.04
6nmb	4.12076	2.7
5llg	6.75008	11.13
6mxc	6.5558	5.56
2qi3	8.46166	10.2
6eq1	6.94684	4.61
4b7r	6.28649	9.64
1o5e	7.07778	5.74
1i5r	8.93076	8.52
5evk	7.08762	4.92
1os0	5.50749	6.03
4w9i	6.07354	5.96
1tq4	5.8395	6.19
3juk	5.884	4.89
4ibb	4.98396	3.57
4qpd	6.27443	7.82
3zbx	8.38989	8.22
5fot	6.4127	3.17
1v2s	3.96623	4.17
3d9z	8.68646	8.7
3b3x	4.04761	3.6
3hzk	5.43947	6.7
1lcp	5.41226	6.64
2x91	6.48407	6.74
3mjl	3.89864	2.44
5dfp	7.92428	7.66
3miy	6.52162	7.68
6hgf	6.94029	5.02
6eq7	6.3559	7
2v54	5.07666	4.6
4ab9	4.74932	3.33
4n7m	5.54794	5.47
3rdq	5.41593	9.31
3ejr	7.90146	8.57
3mi2	5.84231	7.77
3ao5	5.32169	2.23
6dh7	9.09336	9.88
7std	7.52315	10.72
5ipc	6.04443	4.89
3qto	6.75209	4.13
2i4u	9.16798	11.57
4nwc	5.46111	5.76
4hws	7.51516	9.1
1a99	5.65662	5.7
6fh3	4.04373	3.07
6g14	5.83807	5.49
6g7a	6.81845	6.78
1m0q	5.64783	3.89
4oag	4.98316	6.3
1x8t	5.71887	7.8
1ez9	5.40957	5.1
3l3m	8.46282	8.22
3ies	6.52855	9.92
6i12	6.36048	5.57
1g3e	4.60619	5.38
5g60	6.01142	6.52
3uxk	6.20929	4.93
3q2j	7.37289	4.18
1a30	5.95606	4.3
6hni	5.51358	4.03
3lpl	5.08047	5.62
4w9h	6.61482	6.73
2r5p	7.95326	8.48
1k6c	7.64895	7.48
2pvu	5.25541	6.31
6i8m	7.14083	7.8
3s45	9.07343	8.49
6gzd	6.87976	8.01
3n4b	7.91734	7.02
3cda	8.60576	7.58
3zcl	7.80992	8
5g4o	4.12798	4.43
6ne5	8.4341	10.52
3ebh	6.68478	6.32
5e1s	7.37405	7.92
3pce	4.47961	2
5xsr	7.69239	7.69
5etb	3.96002	4.54
4iid	5.55134	5.62
4jsa	5.7376	4.96
2x2r	6.33117	7.12
6dj1	7.92781	10.51
3bqc	6.03267	5.73
1fkw	6.70588	5.05
6r8o	7.46129	8.22
5c1m	7.38367	10.8
1qf0	6.94434	7.38
3f7g	5.99661	7.37
5a81	6.53925	5.54
1nh0	7.68903	9.74
1x38	6.88641	8.77
2azr	4.54877	3.64
1c83	5.45696	4.85
6udi	8.46119	10
5uf0	3.96116	3.8
1fkb	8.04315	9.7
1bnn	8.91672	10
6cpw	8.64137	8.25
1tpw	5.089	3.3
3iae	6.55323	3.89
4f3c	8.2214	11.82
2ya7	5.54602	3.14
1lkk	5.61496	6.85
2pqb	5.50834	7.2
3nw3	5.58029	6.49
5g46	4.28625	2.6
6udu	8.13902	9.3
1ex8	5.81954	6.33
3d4y	5.08176	5.7
3mhl	8.14288	7.25
1o2h	6.71509	7.17
3f70	4.50064	4.85
6eyt	5.55421	5.72
5fnr	6.36425	4.23
1lke	7.2591	7.52
1g2k	8.46833	7.96
1o86	6.57816	9.57
1lgt	4.45461	6.1
4n07	6.35514	6.46
6ays	7.92415	9.19
3w9r	5.14454	6.18
3wz6	6.75813	5.96
4nyf	5.61162	7.31
4cc5	7.06641	4.42
5yj8	5.82493	3.98
1bm7	4.98454	7.52
3ggu	9.4143	9.77
4h3j	7.65269	7.05
3kmy	6.69955	4.49
6r11	4.94529	4.92
3uz5	4.20098	7.22
5uff	4.66663	4.24
5ult	9.01608	10.85
3ebi	7.1522	7.1
4f0c	4.53069	6.27
6ey9	7.34044	5.91
5kr0	8.37634	9.15
1yej	7.20253	7.46
5x54	6.79259	5
5aqz	4.83068	5.48
2izl	6.61876	6
5e2o	7.38474	8.7
2ya6	5.61105	5.7
6ugr	6.53045	6.27
5m7s	5.83581	9.05
3d8z	4.54645	3.37
1tsy	5.1678	4.96
3vf5	9.05614	9.34
1pz5	6.02196	5.4
2g5u	5.45952	8.49
3rlq	7.61735	7.4
5nn5	4.83027	5.47
6dif	8.67128	10.72
4cj4	4.90922	3.36
3zlr	7.87578	9.26
4m13	7.45016	6.7
3g35	4.9763	4.68
4crc	7.8806	8.72
6h1d	5.80071	5.6
5l9l	5.57924	7.1
1sr7	7.59088	10.1
3i51	6.75029	7.7
2uyq	4.28544	5.68
4lhv	5.84841	10
1y1z	5.90798	3.08
6q3q	5.61757	4.45
5cc2	6.04341	4.1
1fzk	7.12219	8.4
2rcn	5.73228	6
1rnm	4.44942	3.07
6md0	6.55702	5.9
4zzd	5.6091	6.6
6rfw	8.22301	6.5
4k18	7.62111	8.96
2fw6	5.08275	2.92
4kxn	5.41318	6.1
4lkk	4.98985	5.92
6ma3	6.5327	8.3
4qij	6.74491	5.54
6qpl	6.53035	7.04
2d1n	7.14645	8.15
1j36	6.39353	7.74
1bzc	6.87201	4.92
6b7a	5.88301	4.49
3fcq	4.13122	2.77
4exs	6.52328	4.41
5ii2	5.39615	4.89
1hpv	8.43475	9.22
2ypi	4.42611	4.82
5bs4	8.9681	11
1oif	5.25961	7.72
6j7e	6.48561	5.04
1srg	5.65165	5.3
1eld	5.40654	6.7
5fsx	5.17947	2.72
4i8w	8.42441	10.9
1jzs	6.81482	6.6
1elc	6.24609	6.66
4ujb	7.379	8
6nwk	7.26777	7.7
4crb	8.68354	7.57
2oag	8.39815	8.47
1ajn	4.32313	2.63
3t1m	5.85154	3.04
3bl0	6.40104	6.92
6nwl	7.38704	7.37
2zfs	6.23198	6.54
1mes	8.41889	7.7
5ta2	7.37738	7.96
5u49	5.3693	6.14
2am4	6.03957	3.72
5duw	4.52772	3.29
1uto	4.12222	2.27
6pid	6.68829	4.54
4zzy	8.15661	5.6
1b5h	6.31957	6.01
3zqe	6.1789	4.23
5tbm	8.23187	7.31
5u13	5.43811	5.41
5zkc	5.24097	8.19
4qfo	6.02245	4.27
4cwo	6.32188	5.21
6d2o	4.67276	5.3
4cr5	5.43573	4.15
2cbj	5.75078	8.27
6ma5	6.95293	8.1
4x5y	8.46236	8.03
5th4	5.06385	2.85
4z93	7.22206	7.35
5dx4	6.76844	6.86
4azc	4.87675	5.86
4avh	7.77417	7.23
4ygf	7.76755	7.68
6mjf	6.7985	5.16
5ekm	6.78967	6.32
1d2e	5.6232	6
2oc2	7.96448	8.52
2xbp	6.0526	5.02
1drk	5.36982	6.82
3r5t	6.29436	8.58
4sga	5.51482	7.3
1mmq	7.7763	7.52
2nsj	5.38521	4.79
4umc	5.05087	3.44
5sz5	7.4584	7.7
2b9a	4.20112	8.05
3ryj	6.52805	7.8
5lwd	6.54502	6.24
3iww	8.2048	7.96
1usn	7.01588	7.74
6n3w	6.29401	5.81
4g0z	4.73222	2.21
1tlp	5.26238	7.55
2bys	7.38516	9.52
6fuj	5.6841	4.3
6np3	6.00341	6.47
1ftm	5.84765	7.61
1od8	5.09183	5.1
6pg4	4.50199	3.59
1cnx	7.12719	7.37
4tqn	5.2425	6.11
6n9l	5.42489	6.7
1kav	6.71718	5.82
4r4o	6.46722	5.82
5igm	6.51779	7.38
6s4n	8.14477	6.79
5sym	6.70013	6.55
5oh2	4.82928	4.24
4non	5.4237	5.24
3lmk	5.50397	5.94
3fat	5.85291	7.64
1ebw	7.07839	9.05
5h1t	4.13054	3.8
6mji	8.38091	7.29
6u8o	7.14046	6.54
2ceq	5.68667	7.28
5u0z	5.54623	6.19
2aog	7.2218	6.28
5kbe	4.30459	6.34
1nw7	5.51203	5.09
5htl	7.02357	6.3
2bza	4.13156	2.8
2wq5	6.04215	3.74
2q2a	5.80199	7.41
6oe0	8.13608	8.92
1f4e	5.55244	2.96
5oh3	5.07704	3.87
3dd8	8.03338	7.85
6qr7	8.246	7.15
6n3x	6.0972	5.09
4mss	4.98755	6.4
2qwb	4.82914	2.74
4r4i	6.70361	6.27
5kax	6.86916	6.11
4det	4.94374	5.68
3g19	5.17339	6.67
3ldp	6.52839	5.62
5ia0	7.53436	6.73
3p3t	5.5813	7.24
6qqz	6.4952	6.74
1igj	7.39109	10
3i4y	5.84703	7.05
6h5x	6.49599	10.82
2oiq	8.23738	5
3fh7	7.77178	7.6
1ghz	6.03322	4.8
4y59	5.84958	5.24
3qtv	6.28627	4.65
2p3a	8.16156	7.96
5gsa	7.65233	7.09
3s78	5.88909	6.47
1ugx	6.41167	5.91
3tmk	7.90393	6.87
6qlp	5.82802	5.28
5his	4.65111	4.71
4pee	6.35567	8.32
3pb7	6.71011	5.74
2jh5	8.23229	6.44
5izf	7.87125	9.74
6fnq	4.98398	4.59
1msn	8.21438	9.09
2oxy	6.58341	6.52
2ews	5.51278	6.62
1g52	8.40564	9.54
4lxz	7.07753	6.74
4rfr	6.17262	6.54
2hnx	6.87733	7.08
1t4v	7.15251	7.68
3d6o	4.5379	4.11
3vhk	5.19122	4.6
5z7b	5.51327	4.89
3f5j	5.50489	4.28
6dd0	4.99611	5.48
5llc	7.9313	9.52
2qci	9.05659	8.34
4hw3	7.02808	6.49
6c7w	5.62405	5.47
5e6o	5.86991	4.11
3ejp	7.80373	8.55
2o4n	8.67186	7.82
1x8j	7.15273	6.96
1k6t	8.64642	7.62
4gah	5.74522	6.1
3fuc	6.79385	9.72
1o33	6.08488	5.74
5epl	7.31557	7.03
3iob	7.15032	3.42
6pu3	5.23882	5.23
1izh	8.14866	7.7
2i19	5.18007	7.8
5cst	5.2945	6.96
4w9k	6.95202	6.54
4y3j	4.42664	2.17
3jzj	6.45618	3.61
5fl5	8.14095	8.19
3qqa	6.23115	5.82
1dl7	5.089	6.49
4uyf	5.50258	7.6
6i18	7.1965	4.07
4q90	4.84336	2.15
1iy7	6.17241	6.19
5lle	9.06009	10.22
4mhz	5.45134	6.87
1os5	6.89039	6.85
3cow	5.75251	6.9
6c7q	7.15384	9.15
1nfu	7.97916	7.74
4lrr	5.94711	5.22
1sdt	8.368	9.27
5cso	5.85989	6.03
5z7j	5.5769	6.6
2qi6	8.91957	10.57
4h81	4.20258	5.12
3ijh	4.92936	4
5os4	4.50076	2.78
3coy	7.31227	6.02
6gwe	7.74029	7.38
2weo	7.12567	6.93
2i4v	8.47632	11.2
1sgu	7.77596	5.37
3sr4	7.29529	6.54
1c5p	4.02466	4.68
5cu4	6.02506	6.49
1ydt	7.61551	7.32
4rdn	5.42005	5.92
4oc2	7.7184	8.28
3ibi	7.28393	8.59
2xxx	4.36447	6.41
3ibn	6.58893	7.61
6i0z	7.20259	4.04
1rpj	5.46929	6.48
1zsf	8.01208	9.92
4dzy	4.73495	5.62
6fo5	6.50554	6.72
5ldm	4.36666	3.86
4q4p	6.86132	6.39
2p4y	7.64935	9
4jyb	6.51344	6.96
3mho	8.01977	6.49
1ork	6.5164	8.81
4ceb	5.90438	2.97
3zll	4.0159	6.4
[truncated: 3,282 more rows]
