# Supplementary material for: StructureNet: Physics-Informed Hybridized Deep Learning Framework for Protein–Ligand Binding Affinity Prediction
Source: Bioengineering (Basel). 2025 May 10;12(5):505. doi: 10.3390/bioengineering12050505 (PMC12109334; doi:10.3390/bioengineering12050505)
Supplement: Supplementary file 1 [file bioengineering-12-00505-s001.zip › Table S2.xlsx]

## Sheet: AA2AR
Receptor	Ligand	Predicted BA
AA2AR	ZINC000000029325	6.74208
AA2AR	ZINC000000040706	7.50353
AA2AR	ZINC000000001342	7.42227
AA2AR	ZINC000000031266	7.01067
AA2AR	ZINC000000043412	6.82358
AA2AR	ZINC000000002932	6.23121
AA2AR	ZINC000000566201	7.3343
AA2AR	ZINC000000075966	7.42697
AA2AR	ZINC000000042117	7.95525
AA2AR	ZINC000000041116	7.23192
AA2AR	ZINC000000067067	7.62078
AA2AR	ZINC000000066473	7.73963
AA2AR	ZINC000000022774	4.13582
AA2AR	ZINC000000110257	7.29028
AA2AR	ZINC000000050305	6.8975
AA2AR	ZINC000000215136	7.22502
AA2AR	ZINC000000112254	7.38478
AA2AR	ZINC000000000186	5.95041
AA2AR	ZINC000000035464	8.12595
AA2AR	ZINC000000159303	8.18221
AA2AR	ZINC000000060607	7.69159
AA2AR	ZINC000000088101	5.72581
AA2AR	ZINC000000114894	7.96618
AA2AR	ZINC000000008036	5.82288
AA2AR	ZINC000000119006	5.79288
AA2AR	ZINC000000063297	5.50144
AA2AR	ZINC000000074619	7.1274
AA2AR	ZINC000000027921	6.54377
AA2AR	ZINC000000001033	7.59397
AA2AR	ZINC000000030329	5.71701
AA2AR	ZINC000000344047	5.77273
AA2AR	ZINC000000122427	5.45809
AA2AR	ZINC000000030394	5.71949
AA2AR	ZINC000000066364	5.14167
AA2AR	ZINC000000033232	8.27823
AA2AR	ZINC000000032330	5.37898
AA2AR	ZINC000000038414	6.25246
AA2AR	ZINC000000037928	7.38131
AA2AR	ZINC000000087993	6.87554
AA2AR	ZINC000000367434	6.17515
AA2AR	ZINC000000008474	6.85366
AA2AR	ZINC000000043891	8.53083
AA2AR	ZINC000000121677	7.83226
AA2AR	ZINC000000418407	7.9106
AA2AR	ZINC000000044002	7.07113
AA2AR	ZINC000000153236	5.98709
AA2AR	ZINC000000302935	8.05184
AA2AR	ZINC000000037937	7.38408
AA2AR	ZINC000000030568	6.57978
AA2AR	ZINC000000046317	6.78545
AA2AR	ZINC000000061043	6.19942
AA2AR	ZINC000000052690	7.30141
AA2AR	ZINC000000019853	5.9705
AA2AR	ZINC000000221344	8.17286
AA2AR	ZINC000000004046	7.28465
AA2AR	ZINC000000004841	5.95516
AA2AR	ZINC000000204615	7.86182
AA2AR	ZINC000000012806	5.70512
AA2AR	ZINC000000002542	6.54537
AA2AR	ZINC000000049275	6.56142
AA2AR	ZINC000000050797	7.64225
AA2AR	ZINC000000193876	6.16874
AA2AR	ZINC000000098706	8.18352
AA2AR	ZINC000000053966	6.47559
AA2AR	ZINC000000099914	5.63528
AA2AR	ZINC000000080083	7.09706
AA2AR	ZINC000000319379	7.49141
AA2AR	ZINC000000048289	6.95834
AA2AR	ZINC000000007528	5.24029
AA2AR	ZINC000000389623	6.29305
AA2AR	ZINC000000169612	5.33049
AA2AR	ZINC000000032794	6.40415
AA2AR	ZINC000000495834	7.86018
AA2AR	ZINC000000282566	5.51274
AA2AR	ZINC000000036689	7.0838
AA2AR	ZINC000000085089	5.15648
AA2AR	ZINC000000000123	4.49735
AA2AR	ZINC000000031482	5.58201
AA2AR	ZINC000000066725	6.46165
AA2AR	ZINC000000482206	8.4709
AA2AR	ZINC000000095386	8.26323
AA2AR	ZINC000000102157	8.01881
AA2AR	ZINC000000035056	5.66939
AA2AR	ZINC000000928657	7.84775
AA2AR	ZINC000000033483	7.04696
AA2AR	ZINC000000056879	7.12816
AA2AR	ZINC000000063859	7.44016
AA2AR	ZINC000000000591	6.04929
AA2AR	ZINC000000437122	6.6435
AA2AR	ZINC000000057235	8.08264
AA2AR	ZINC000000149575	7.8589
AA2AR	ZINC000000012984	6.14476
AA2AR	ZINC000000029365	6.41166
AA2AR	ZINC000000009223	5.67192
AA2AR	ZINC000000421273	7.3633
AA2AR	ZINC000000157101	5.4643
AA2AR	ZINC000000036720	6.15223
AA2AR	ZINC000000022760	7.14945
AA2AR	ZINC000000006795	5.29681
AA2AR	ZINC000000103391	6.02461
AA2AR	ZINC000000020221	6.63203
AA2AR	ZINC000000002530	6.48289
AA2AR	ZINC000000068513	7.99701
AA2AR	ZINC000000045245	7.14659
AA2AR	ZINC000000050758	6.03371
AA2AR	ZINC000000022499	7.76593
AA2AR	ZINC000000106900	6.60867
AA2AR	ZINC000000069736	7.52305
AA2AR	ZINC000000057858	7.30525
AA2AR	ZINC000000143529	6.56724
AA2AR	ZINC000000152007	7.74475
AA2AR	ZINC000000034645	7.15299
AA2AR	ZINC000000022921	7.48711
AA2AR	ZINC000000128221	8.0666
AA2AR	ZINC000000031793	6.55631
AA2AR	ZINC000000033900	6.67092
AA2AR	ZINC000000031031	6.14341
AA2AR	ZINC000000015436	7.40642
AA2AR	ZINC000000117413	8.04007
AA2AR	ZINC000000002017	7.71119
AA2AR	ZINC000000370801	6.7946
AA2AR	ZINC000000038880	6.46652
AA2AR	ZINC000000050889	5.20872
AA2AR	ZINC000000161115	7.05527
AA2AR	ZINC000000031211	7.26944
AA2AR	ZINC000000017967	7.27507
AA2AR	ZINC000000087514	6.60979
AA2AR	ZINC000000030242	7.51567
AA2AR	ZINC000000588145	8.29231
AA2AR	ZINC000000005304	7.66653
AA2AR	ZINC000000042714	6.8932
AA2AR	ZINC000000119895	6.43001
AA2AR	ZINC000000004785	5.36101
AA2AR	ZINC000000405892	6.68899
AA2AR	ZINC000000022952	8.17235
AA2AR	ZINC000000128540	6.30362
AA2AR	ZINC000000037958	7.05927
AA2AR	ZINC000000063746	6.93436
AA2AR	ZINC000000069239	7.74372
AA2AR	ZINC000000002247	3.35011
AA2AR	ZINC000000036245	8.19606
AA2AR	ZINC000000110174	6.85965
AA2AR	ZINC000000030491	6.88641
AA2AR	ZINC000000067591	6.86978
AA2AR	ZINC000000310154	7.23854
AA2AR	ZINC000000082886	8.35716
AA2AR	ZINC000000632389	6.87275
AA2AR	ZINC000000037576	6.0012
AA2AR	ZINC000000088575	7.89541
AA2AR	ZINC000000189161	5.53171
AA2AR	ZINC000000063433	7.92782
AA2AR	ZINC000000124699	6.25607
AA2AR	ZINC000000030034	6.65263
AA2AR	ZINC000000125959	6.52206
AA2AR	ZINC000000047516	6.13388
AA2AR	ZINC000000622758	5.67019
AA2AR	ZINC000000030005	6.33333
AA2AR	ZINC000000220180	7.84022
AA2AR	ZINC000000374407	6.61488
AA2AR	ZINC000000006647	5.94148
AA2AR	ZINC000000152138	7.17297
AA2AR	ZINC000000016979	7.95071
AA2AR	ZINC000000043618	6.05527
AA2AR	ZINC000000032923	7.40356
AA2AR	ZINC000000066581	6.76334
AA2AR	ZINC000000180447	8.18951
AA2AR	ZINC000000036483	7.39039
AA2AR	ZINC000000066461	7.66826
AA2AR	ZINC000001092774	6.47121
AA2AR	ZINC000000000933	6.59636
AA2AR	ZINC000000444612	7.42679
AA2AR	ZINC000000051428	6.6598
AA2AR	ZINC000000006296	6.22904
AA2AR	ZINC000000066466	8.16001
AA2AR	ZINC000000052306	5.46362
AA2AR	ZINC000000252830	7.66236
AA2AR	ZINC000000063079	6.20117
AA2AR	ZINC000000080945	7.32081
AA2AR	ZINC000000001468	6.11637
AA2AR	ZINC000000132416	7.5416
AA2AR	ZINC000000031811	6.61989
AA2AR	ZINC000000018712	6.98139
AA2AR	CHEMBL1095695	7.5097
AA2AR	ZINC000000036265	7.85114
AA2AR	ZINC000000006000	7.88753
AA2AR	ZINC000000006228	6.46809
AA2AR	ZINC000000075311	7.55021
AA2AR	ZINC000000019389	6.18582
AA2AR	ZINC000000049571	7.91006
AA2AR	ZINC000000043985	8.22902
AA2AR	ZINC000002135602	8.05087
AA2AR	ZINC000000056300	4.42533
AA2AR	ZINC000000027354	8.10698
AA2AR	ZINC000000622429	8.75793
AA2AR	ZINC000000288080	8.50479
AA2AR	ZINC000000034242	7.16539
AA2AR	ZINC000000038777	7.21208
AA2AR	ZINC000000002773	6.93716
AA2AR	CHEMBL257982	7.29134
AA2AR	ZINC000000044288	7.44166
AA2AR	ZINC000000047458	5.25926
AA2AR	ZINC000000000076	5.5742
AA2AR	ZINC000000041635	7.80777
AA2AR	ZINC000000011168	5.08368
AA2AR	ZINC000000038434	6.46786
AA2AR	ZINC000000069974	7.59882
AA2AR	ZINC000000062917	7.70418
AA2AR	ZINC000000005148	6.63101
AA2AR	ZINC000000034284	7.36104
AA2AR	ZINC000000094949	6.58894
AA2AR	ZINC000000538425	7.91983
AA2AR	ZINC000000409542	7.58443
AA2AR	ZINC000000068890	7.05834
AA2AR	ZINC000000030386	7.14363
AA2AR	ZINC000000015464	7.01476
AA2AR	ZINC000000111502	7.63185
AA2AR	ZINC000000040419	5.87193
AA2AR	ZINC000000016355	5.43989
AA2AR	ZINC000000046878	7.77003
AA2AR	ZINC000000001690	6.61986
AA2AR	ZINC000000052913	7.17673
AA2AR	ZINC000000026374	6.95064
AA2AR	ZINC000000046861	7.41929
AA2AR	ZINC000000076010	7.37253
AA2AR	ZINC000000036082	7.30853
AA2AR	ZINC000000413016	6.11754
AA2AR	ZINC000000039020	7.6588
AA2AR	ZINC000000008288	5.0458
AA2AR	ZINC000000069901	7.28159
AA2AR	ZINC000000141091	6.68658
AA2AR	ZINC000000128101	6.32473
AA2AR	ZINC000000093512	7.78748
AA2AR	ZINC000000029027	7.57086
AA2AR	ZINC000000008932	4.70943
AA2AR	ZINC000000021695	5.84881
AA2AR	ZINC000000168814	5.21811
AA2AR	ZINC000000795130	7.9381
AA2AR	ZINC000000161247	8.32029
AA2AR	ZINC000000150060	7.23266
AA2AR	ZINC000000029258	6.5905
AA2AR	ZINC000000284316	6.71196
AA2AR	ZINC000000156816	7.64593
AA2AR	ZINC000000152894	8.32819
AA2AR	ZINC000000023882	6.25009
AA2AR	ZINC000000034747	7.96691
AA2AR	ZINC000000045922	6.7064
AA2AR	ZINC000000022626	6.10531
AA2AR	ZINC000000000675	7.3777
AA2AR	ZINC000000051245	7.39159
AA2AR	CHEMBL179265	8.42107
AA2AR	ZINC000000059620	6.39269
AA2AR	ZINC000000068396	8.03665
AA2AR	ZINC000000029179	6.33824
AA2AR	ZINC000000038364	6.50803
AA2AR	ZINC000000002857	7.26003
AA2AR	ZINC000000243925	5.84611
AA2AR	ZINC000000103593	7.60409
AA2AR	ZINC000000030046	6.83325
AA2AR	ZINC000000033197	6.93605
AA2AR	ZINC000000092525	4.3871
AA2AR	ZINC000000086370	6.20694
AA2AR	ZINC000000205125	5.69389
AA2AR	ZINC000000041337	6.68002
AA2AR	ZINC000000044233	6.18596
AA2AR	ZINC000000510253	6.86846
AA2AR	ZINC000000026355	6.87614
AA2AR	ZINC000000056465	7.09821
AA2AR	ZINC000000410957	6.63344
AA2AR	ZINC000000047777	6.79712
AA2AR	ZINC000000000051	5.64107
AA2AR	ZINC000000049776	6.33882
AA2AR	ZINC000000077230	6.2372
AA2AR	ZINC000000044659	7.16457
AA2AR	ZINC000000006371	6.45564
AA2AR	ZINC000000010479	7.91701
AA2AR	ZINC000000013626	7.14934
AA2AR	ZINC000000367877	5.23054
AA2AR	ZINC000000061741	7.97978
AA2AR	ZINC000000019037	5.27359
AA2AR	ZINC000000085070	6.52052
AA2AR	ZINC000000069826	7.54378
AA2AR	ZINC000000057151	6.49555
AA2AR	ZINC000000140577	6.88623
AA2AR	ZINC000000028986	6.04688
AA2AR	ZINC000000051017	7.45775
AA2AR	ZINC000000045072	7.89458
AA2AR	ZINC000000004355	6.6615
AA2AR	ZINC000000043147	7.44047
AA2AR	ZINC000000089979	6.95275
AA2AR	ZINC000000599987	8.26165
AA2AR	ZINC000000076820	5.60896
AA2AR	ZINC000000264518	4.67657
AA2AR	ZINC000000135737	6.72734
AA2AR	ZINC000000146813	7.50855
AA2AR	ZINC000000052023	6.88013
AA2AR	ZINC000000042416	7.02073
AA2AR	ZINC000000030669	6.70235
AA2AR	ZINC000000085626	5.60405
AA2AR	ZINC000000037563	5.97366
AA2AR	ZINC000000046151	6.9281
AA2AR	ZINC000000002255	6.74608
AA2AR	ZINC000000040390	7.06248
AA2AR	ZINC000000346435	6.96006
AA2AR	ZINC000000410777	8.1111
AA2AR	ZINC000000092137	7.38191
AA2AR	ZINC000000033695	6.7061
AA2AR	ZINC000000156997	4.81874
AA2AR	ZINC000000332971	5.52654
AA2AR	ZINC000000051556	6.90292
AA2AR	ZINC000000004935	7.57069
AA2AR	ZINC000000003736	4.96468
AA2AR	ZINC000000011175	5.75323
AA2AR	ZINC000000039119	7.49023
AA2AR	ZINC000000058301	6.79417
AA2AR	ZINC000000042985	6.8119
AA2AR	ZINC000000032522	6.71304
AA2AR	ZINC000000044923	8.50097
AA2AR	ZINC000000080729	6.84922
AA2AR	ZINC000000106650	6.55327
AA2AR	ZINC000000045767	7.91624
AA2AR	ZINC000000032299	7.54015
AA2AR	ZINC000000030120	7.49399
AA2AR	CHEMBL330982	8.08225
AA2AR	ZINC000000068899	7.14024
AA2AR	ZINC000000518657	7.14832
AA2AR	ZINC000000043488	6.44269
AA2AR	ZINC000000082795	7.81803
AA2AR	ZINC000000075683	6.92638
AA2AR	ZINC000000040024	6.72697
AA2AR	ZINC000000033641	7.54782
AA2AR	ZINC000000080445	6.96439
AA2AR	ZINC000000038341	8.07909
AA2AR	ZINC000000075643	7.04215
AA2AR	ZINC000000065458	8.21309
AA2AR	ZINC000000007747	6.72277
AA2AR	ZINC000000018991	5.41535
AA2AR	ZINC000000086753	6.78435
AA2AR	ZINC000000033459	6.53355
AA2AR	ZINC000000043480	5.67921
AA2AR	ZINC000000049267	8.25549
AA2AR	ZINC000000053544	7.4076
AA2AR	ZINC000000174121	6.61281
AA2AR	CHEMBL354419	7.82482
AA2AR	ZINC000000006421	6.05586
AA2AR	ZINC000000412962	7.68351
AA2AR	ZINC000000037088	7.83667
AA2AR	ZINC000000233287	6.02421
AA2AR	ZINC000000056612	6.68092
AA2AR	ZINC000000070790	6.98545
AA2AR	ZINC000000019795	7.30625
AA2AR	ZINC000000330430	5.66154
AA2AR	ZINC000000032772	7.63849
AA2AR	ZINC000000046879	7.49739
AA2AR	ZINC000000029733	6.32386
AA2AR	ZINC000000033233	7.77322
AA2AR	ZINC000000042082	6.19034
AA2AR	ZINC000000120587	5.63263
AA2AR	ZINC000000219646	6.63462
AA2AR	ZINC000000057688	7.64803
AA2AR	ZINC000000151107	7.508
AA2AR	ZINC000000067895	7.76626
AA2AR	ZINC000000623743	7.68851
AA2AR	ZINC000000044007	7.37391
AA2AR	ZINC000000038785	6.78838
AA2AR	CHEMBL17103	7.25223
AA2AR	ZINC000000048119	7.49568
AA2AR	ZINC000000035931	6.94706
AA2AR	ZINC000000498931	7.08767
AA2AR	ZINC000000532384	7.59256
AA2AR	ZINC000000594344	5.32634
AA2AR	ZINC000000009390	6.17462
AA2AR	ZINC000000051448	7.42287
AA2AR	ZINC000000028112	7.38486
AA2AR	ZINC000000052126	7.5966
AA2AR	ZINC000000076136	6.76405
AA2AR	ZINC000000606168	8.87133
AA2AR	ZINC000000062170	7.97207
AA2AR	ZINC000000020318	6.07455
AA2AR	ZINC000000028584	5.89229
AA2AR	ZINC000000194571	4.93665
AA2AR	ZINC000000325192	7.84853
AA2AR	ZINC000000035814	6.0902
AA2AR	ZINC000000096204	8.56801
AA2AR	ZINC000000053162	6.90236
AA2AR	ZINC000000034199	8.14436
AA2AR	ZINC000000022751	5.66029
AA2AR	ZINC000000287060	5.92405
AA2AR	ZINC000000125366	6.92754
AA2AR	ZINC000000029791	6.49884
AA2AR	ZINC000000064050	6.99882
AA2AR	ZINC000000046081	5.74285
AA2AR	ZINC000000165215	7.35952
AA2AR	ZINC000000103767	6.14118
AA2AR	ZINC000000033286	5.57302
AA2AR	ZINC000000038934	7.42703
AA2AR	ZINC000000069569	7.28592
AA2AR	ZINC000000188958	6.01458
AA2AR	ZINC000000183461	5.0553
AA2AR	ZINC000000051104	7.0764
AA2AR	ZINC000000094996	7.31178
AA2AR	ZINC000000336005	5.07027
AA2AR	ZINC000000169979	8.32875
AA2AR	ZINC000000130297	6.76343
AA2AR	ZINC000000040334	7.2668
AA2AR	ZINC000000001280	6.26456
AA2AR	ZINC000000166430	7.50836
AA2AR	ZINC000000061263	8.5491
AA2AR	ZINC000000037548	7.98756
AA2AR	ZINC000000051965	6.24434
AA2AR	ZINC000000010177	7.18605
AA2AR	ZINC000000058129	6.27545
AA2AR	ZINC000000029021	7.20649
AA2AR	ZINC000000054019	6.74817
AA2AR	ZINC000000002336	6.99682
AA2AR	ZINC000000039679	6.05516
AA2AR	ZINC000000056937	7.27829
AA2AR	ZINC000000037179	7.27723
AA2AR	ZINC000000069512	5.40598
AA2AR	ZINC000000039110	5.77244
AA2AR	ZINC000000038268	6.8718
AA2AR	ZINC000000065002	6.94934
AA2AR	ZINC000000045691	7.09964
AA2AR	ZINC000000115479	7.84841
AA2AR	ZINC000000808325	7.83526
AA2AR	ZINC000000032700	7.60904
AA2AR	ZINC000000036550	7.13196
AA2AR	ZINC000000729310	8.19627
AA2AR	ZINC000000239236	7.80579
AA2AR	ZINC000000167280	5.12997
AA2AR	ZINC000000171101	7.121
AA2AR	ZINC000000027450	6.42333
AA2AR	ZINC000000033416	7.59691
AA2AR	ZINC000000032434	7.07611
AA2AR	ZINC000000012063	7.51581
AA2AR	ZINC000000036101	7.70841
AA2AR	ZINC000000040548	7.49892
AA2AR	ZINC000000037014	7.37654
AA2AR	ZINC000000058523	7.62654
AA2AR	ZINC000000039100	7.42579
AA2AR	ZINC000000025974	6.84567
AA2AR	ZINC000000060905	7.2578
AA2AR	ZINC000000095821	5.8079
AA2AR	ZINC000000041329	6.70751
AA2AR	ZINC000001827152	7.28682
AA2AR	ZINC000000116992	7.38457
AA2AR	ZINC000000063066	7.24341
AA2AR	ZINC000000024262	6.68965
AA2AR	ZINC000000607986	6.83333
AA2AR	ZINC000000253324	8.17167
AA2AR	ZINC000000032551	8.62538
AA2AR	CHEMBL398272	7.77916
AA2AR	ZINC000000003946	7.40857
AA2AR	ZINC000000024657	6.40631
AA2AR	ZINC000000190695	7.35468
AA2AR	ZINC000000213659	7.18738
AA2AR	ZINC000000056709	7.11912
AA2AR	ZINC000000424570	7.55212
AA2AR	ZINC000000143945	7.31513
AA2AR	ZINC000000092147	7.40001
AA2AR	ZINC000000027609	6.11853
AA2AR	ZINC000000037036	7.00382
AA2AR	ZINC000000028233	5.27996
AA2AR	ZINC000000326213	7.1599
AA2AR	ZINC000000001217	5.26366
AA2AR	ZINC000000040668	5.66219
AA2AR	ZINC000000073065	8.1092
AA2AR	ZINC000000057954	6.109
AA2AR	ZINC000000063419	7.82219
AA2AR	ZINC000000045449	6.33753
AA2AR	ZINC000000002199	6.4584
AA2AR	ZINC000000049172	7.44862
AA2AR	ZINC000000008960	8.21419
AA2AR	ZINC000000580098	5.5251
AA2AR	ZINC000000067199	7.12074
AA2AR	ZINC000000030266	5.83512
AA2AR	ZINC000000037707	6.86095
AA2AR	ZINC000000053312	7.50011
AA2AR	ZINC000000082466	7.7879
AA2AR	ZINC000000000464	5.3743
AA2AR	ZINC000000065620	7.43885
AA2AR	ZINC000000057331	5.3288
AA2AR	ZINC000000005081	7.972
AA2AR	ZINC000000025972	5.36861
AA2AR	ZINC000000018250	5.78846
AA2AR	ZINC000000060396	6.3724
AA2AR	ZINC000000170478	6.44722
AA2AR	ZINC000000389309	5.15823
AA2AR	ZINC000000341843	4.85019
AA2AR	ZINC000000291961	6.80219
AA2AR	ZINC000000094438	6.3046
AA2AR	ZINC000000035861	6.5874
AA2AR	ZINC000000330492	5.22318
AA2AR	ZINC000000007280	6.94006
AA2AR	ZINC000000608027	7.10199
AA2AR	ZINC000000387317	7.69304
AA2AR	ZINC000000310279	8.03264
AA2AR	ZINC000000030722	5.20462
AA2AR	ZINC000000112139	6.86598
AA2AR	ZINC000000086630	7.21641
AA2AR	ZINC000000405503	7.31906
AA2AR	ZINC000000077894	6.99822
AA2AR	ZINC000000337428	5.84375
AA2AR	ZINC000000082377	7.75602
AA2AR	ZINC000000029470	6.47694
AA2AR	ZINC000000072874	6.9413
AA2AR	ZINC000000539756	7.93505
AA2AR	ZINC000000040975	6.66128
AA2AR	ZINC000000030037	6.59922
AA2AR	ZINC000000029764	5.36722
AA2AR	ZINC000000038981	7.2061
AA2AR	ZINC000000027165	7.47028
AA2AR	ZINC000000005048	3.59518
AA2AR	ZINC000000110557	5.74574
AA2AR	ZINC000000005437	7.31417
AA2AR	ZINC000000013800	7.17313
AA2AR	ZINC000000035757	7.71543
AA2AR	ZINC000000159015	5.24883
AA2AR	ZINC000000064504	5.39466
AA2AR	ZINC000000241850	7.609
AA2AR	ZINC000000052091	6.16124
AA2AR	ZINC000000003681	5.43289
AA2AR	ZINC000000083440	7.88565
AA2AR	ZINC000000040347	5.47879
AA2AR	ZINC000000187665	8.0445
AA2AR	ZINC000000076178	5.54951
AA2AR	ZINC000000705004	5.75261
AA2AR	ZINC000000339474	6.44871
AA2AR	ZINC000000752938	7.90525
AA2AR	ZINC000000049374	7.42484
AA2AR	ZINC000000199490	8.07438
AA2AR	ZINC000000038340	7.72971
AA2AR	ZINC000000029500	5.75541
AA2AR	ZINC000000090957	8.37997
AA2AR	ZINC000000048428	7.73822
AA2AR	ZINC000000032527	6.11991
AA2AR	ZINC000000406049	7.60341
AA2AR	ZINC000000099867	6.78432
AA2AR	ZINC000000132502	5.86639
AA2AR	ZINC000000030853	5.16491
AA2AR	ZINC000000107870	7.14287
AA2AR	ZINC000000127951	6.75548
AA2AR	ZINC000000028311	5.68829
AA2AR	ZINC000000034378	5.94914
AA2AR	ZINC000000221235	7.84818
AA2AR	ZINC000000030295	8.13932
AA2AR	ZINC000000015252	7.21854
AA2AR	ZINC000000315521	6.61129
AA2AR	ZINC000000029806	6.49267
AA2AR	ZINC000000592939	8.31594
AA2AR	ZINC000000466469	7.25972
AA2AR	ZINC000000023249	6.38399
AA2AR	ZINC000000105017	7.64426
AA2AR	ZINC000000055116	7.64995
AA2AR	ZINC000000018317	7.88543
AA2AR	ZINC000000119677	5.01057
AA2AR	CHEMBL1095999	7.08149
AA2AR	ZINC000000038368	7.22248
AA2AR	ZINC000000076921	7.41635
AA2AR	ZINC000000036672	6.88271
AA2AR	ZINC000000211352	7.95999
AA2AR	ZINC000000034215	7.69979
AA2AR	ZINC000000038320	7.23754
AA2AR	ZINC000000054137	6.76939
AA2AR	ZINC000000041136	6.93969
AA2AR	ZINC000000063941	7.47169
AA2AR	ZINC000000163948	4.9878
AA2AR	ZINC000000236568	4.02085
AA2AR	ZINC000000056791	6.00501
AA2AR	ZINC000000080910	6.32812
AA2AR	ZINC000000041034	6.91393
AA2AR	ZINC000000365397	6.84626
AA2AR	ZINC000000124054	7.3567
AA2AR	ZINC000000002908	6.56985
AA2AR	ZINC000000112891	6.73596
AA2AR	ZINC000000183321	7.62234
AA2AR	ZINC000000105885	7.64646
AA2AR	ZINC000000008690	6.98754
AA2AR	ZINC000000269069	7.06981
AA2AR	ZINC000000094961	6.73479
AA2AR	ZINC000001769157	8.51304
AA2AR	ZINC000000096270	7.72127
AA2AR	ZINC000000091087	7.45851
AA2AR	ZINC000000001022	7.35561
AA2AR	ZINC000000063407	6.33287
AA2AR	ZINC000000212660	7.23256
AA2AR	ZINC000000036933	7.6365
AA2AR	ZINC000000045644	7.14331
AA2AR	ZINC000000129749	8.0463
AA2AR	ZINC000000136891	6.40294
AA2AR	CHEMBL113542	8.53329
AA2AR	ZINC000000032891	5.5043
AA2AR	CHEMBL260615	6.98855
AA2AR	ZINC000000070925	6.83106
AA2AR	ZINC000000075107	6.36057
AA2AR	ZINC000000294752	7.56739
AA2AR	ZINC000000104674	6.3129
AA2AR	ZINC000000110942	7.56969
AA2AR	ZINC000000066199	8.17842
AA2AR	ZINC000000044217	7.00926
AA2AR	ZINC000000122828	8.2467
AA2AR	ZINC000000058647	7.34501
AA2AR	ZINC000000113147	6.78608
AA2AR	ZINC000000036127	7.01542
AA2AR	ZINC000000004539	7.54441
AA2AR	CHEMBL106265	7.09431
AA2AR	ZINC000000056323	6.16866
AA2AR	ZINC000000032013	6.51929
AA2AR	ZINC000000054398	5.68121
AA2AR	ZINC000000047234	6.4174
AA2AR	ZINC000000173557	7.40186
AA2AR	ZINC000000000471	6.49548
AA2AR	CHEMBL483242	7.43602
AA2AR	ZINC000000049638	8.43096
AA2AR	ZINC000000086530	5.63504
AA2AR	ZINC000000048077	7.16903
AA2AR	ZINC000000028304	5.77149
AA2AR	ZINC000000123244	4.77078
AA2AR	ZINC000000044489	7.03198
AA2AR	ZINC000000597613	5.64605
AA2AR	ZINC000000116646	7.71921
AA2AR	ZINC000000051214	7.06889
AA2AR	ZINC000000059216	7.44404
AA2AR	ZINC000000222774	4.76265
AA2AR	ZINC000000001091	5.88441
AA2AR	ZINC000000003826	4.721
AA2AR	ZINC000000096095	6.30817
AA2AR	ZINC000000023808	6.31362
AA2AR	ZINC000000051856	6.98656
AA2AR	ZINC000000036458	5.53868
AA2AR	ZINC000000037812	7.39606
AA2AR	ZINC000000425914	7.90851
AA2AR	ZINC000000069101	7.08049
AA2AR	ZINC000000550138	7.35196
AA2AR	ZINC000000030082	7.02108
AA2AR	ZINC000000036951	8.37472
AA2AR	ZINC000000034380	7.18089
AA2AR	ZINC000000156459	6.58925
AA2AR	ZINC000000120599	6.38997
AA2AR	ZINC000000067487	6.97203
AA2AR	ZINC000000603464	8.04359
AA2AR	ZINC000000035858	5.89313
AA2AR	ZINC000000068715	7.36574
AA2AR	ZINC000000116056	6.7819
AA2AR	ZINC000000041740	8.14882
AA2AR	ZINC000000091103	7.15059
AA2AR	ZINC000000028252	7.02987
AA2AR	ZINC000000527387	7.48421
AA2AR	ZINC000000013142	7.30368
AA2AR	ZINC000000040636	6.18744
AA2AR	ZINC000000392543	7.16456
AA2AR	ZINC000000053029	6.96785
AA2AR	ZINC000000287509	7.13337
AA2AR	ZINC000000038199	6.95012
AA2AR	ZINC000000673106	7.57954
AA2AR	ZINC000000038362	7.15433
AA2AR	ZINC000000108712	7.5843
AA2AR	ZINC000000091688	7.33147
AA2AR	ZINC000000006235	5.01238
AA2AR	ZINC000000330865	5.48529
AA2AR	ZINC000000023800	5.40281
AA2AR	ZINC000000029330	5.26459
AA2AR	ZINC000000179545	7.92081
AA2AR	ZINC000000189359	8.0668
AA2AR	ZINC000000062965	6.76604
AA2AR	ZINC000000007312	8.32315
AA2AR	ZINC000000062654	7.84058
AA2AR	ZINC000000006711	5.67832
AA2AR	ZINC000000038516	6.66047
AA2AR	ZINC000000077258	5.98935
AA2AR	ZINC000000035364	7.67474
AA2AR	ZINC000000184097	7.07623
AA2AR	ZINC000000020462	7.58597
AA2AR	ZINC000000089170	7.69757
AA2AR	ZINC000000592008	8.12461
AA2AR	ZINC000000315340	7.81868
AA2AR	ZINC000000194196	6.17673
AA2AR	ZINC000000076856	6.3973
AA2AR	ZINC000000034974	6.84271
AA2AR	ZINC000000147925	5.17844
AA2AR	ZINC000000101294	7.0922
AA2AR	ZINC000000072575	7.35608
AA2AR	ZINC000000145834	7.26482
AA2AR	ZINC000000021789	5.60204
AA2AR	ZINC000000359903	6.07887
AA2AR	ZINC000000008767	6.64999
AA2AR	ZINC000000534534	7.60995
AA2AR	ZINC000000052809	8.10846
AA2AR	ZINC000000036630	7.74252
AA2AR	ZINC000000080705	7.78963
AA2AR	ZINC000000022072	6.97092
AA2AR	ZINC000000192913	8.53359
AA2AR	ZINC000000000681	5.57445
AA2AR	ZINC000000000099	5.14809
AA2AR	ZINC000000053381	7.39339
AA2AR	ZINC000000051664	7.13474
AA2AR	ZINC000000419850	4.99453
AA2AR	ZINC000000034715	6.86539
AA2AR	ZINC000000044744	7.94195
AA2AR	ZINC000000062314	7.20179
AA2AR	ZINC000000052783	7.66331
AA2AR	ZINC000000084491	5.55629
AA2AR	ZINC000000119845	6.20282
AA2AR	ZINC000000124073	8.25482
AA2AR	ZINC000000167507	4.58709
AA2AR	ZINC000000032563	7.42775
AA2AR	ZINC000000029250	6.31639
AA2AR	ZINC000000013140	7.09749
AA2AR	ZINC000000061191	7.71055
AA2AR	ZINC000000031546	6.80981
AA2AR	ZINC000000037459	7.49072
AA2AR	ZINC000000032769	7.68758
AA2AR	ZINC000000082209	5.20994
AA2AR	ZINC000000182451	7.42824
AA2AR	ZINC000000110563	7.74475
AA2AR	ZINC000000027320	4.91088
AA2AR	ZINC000000011114	6.78978
AA2AR	ZINC000000063378	7.53323
AA2AR	ZINC000000027902	7.52286
AA2AR	CHEMBL591999	7.99145
AA2AR	ZINC000000105120	6.85675
AA2AR	ZINC000000039740	6.09576
AA2AR	ZINC000000035828	6.95308
AA2AR	ZINC000000108500	4.72702
AA2AR	ZINC000000076642	5.37889
AA2AR	ZINC000000076966	8.0741
AA2AR	ZINC000000054845	6.96774
AA2AR	ZINC000000036668	7.36494
AA2AR	ZINC000000156028	6.23126
AA2AR	ZINC000000204668	6.57975
AA2AR	ZINC000000601447	6.64275
AA2AR	ZINC000000034973	7.5001
AA2AR	ZINC000000001630	7.61526
AA2AR	ZINC000000430006	7.87343
AA2AR	ZINC000000056555	7.35272
AA2AR	ZINC000000031481	7.18807
AA2AR	ZINC000000029310	5.76115
AA2AR	ZINC000000060438	7.51746
AA2AR	ZINC000000181404	7.8024
AA2AR	ZINC000000622322	7.67363
AA2AR	ZINC000000017887	6.83935
AA2AR	ZINC000000053934	6.5102
AA2AR	ZINC000000087908	5.91077
AA2AR	ZINC000000034412	7.99614
AA2AR	ZINC000000020124	7.78858
AA2AR	ZINC000000623653	7.99257
AA2AR	ZINC000000052337	7.03899
AA2AR	ZINC000000049559	8.8094
AA2AR	ZINC000000113473	6.91642
AA2AR	ZINC000000033246	6.19983
AA2AR	ZINC000000132459	8.2337
AA2AR	ZINC000000091907	8.04879
AA2AR	ZINC000000091324	8.39233
AA2AR	ZINC000000027314	6.31641
AA2AR	ZINC000000192525	6.32204
AA2AR	ZINC000000129771	7.63651
AA2AR	ZINC000000000024	5.0547
AA2AR	ZINC000000039231	7.59005
AA2AR	ZINC000000041139	7.60769
AA2AR	ZINC000000055139	4.73
AA2AR	ZINC000000423824	6.56649
AA2AR	ZINC000000042904	6.22451
AA2AR	ZINC000000055361	7.90786
AA2AR	ZINC000000086885	7.49798
AA2AR	ZINC000000025885	6.20088
AA2AR	ZINC000000030155	6.651
AA2AR	ZINC000000090336	7.32282
AA2AR	ZINC000000078104	6.17253
AA2AR	ZINC000000048257	6.89185
AA2AR	ZINC000000074714	7.4895
AA2AR	ZINC000000671454	7.70681
AA2AR	ZINC000000025239	6.20124
AA2AR	ZINC000000043515	6.8976
AA2AR	ZINC000000033809	7.19338
AA2AR	ZINC000000041036	4.84875
AA2AR	ZINC000000157976	7.52875
AA2AR	ZINC000000436946	6.16776
AA2AR	ZINC000000337141	7.12828
AA2AR	ZINC000000074320	7.39879
AA2AR	ZINC000000017831	5.34097
AA2AR	ZINC000000203233	7.69351
AA2AR	ZINC000000031541	6.73185
AA2AR	ZINC000000622889	7.5849
AA2AR	ZINC000000049514	8.15484
AA2AR	ZINC000000095187	6.18998
AA2AR	CHEMBL558291	7.2296
AA2AR	ZINC000000022734	6.10081
AA2AR	ZINC000000022390	6.38914
AA2AR	ZINC000000089355	7.27656
AA2AR	ZINC000000033498	7.30186
AA2AR	ZINC000000029766	7.05162
AA2AR	ZINC000000153433	4.75698
AA2AR	ZINC000000000534	6.54214
AA2AR	ZINC000000031289	7.77099
AA2AR	ZINC000000127419	7.088
AA2AR	ZINC000000176389	6.93024
AA2AR	ZINC000000431277	7.21724
AA2AR	ZINC000000001466	6.86214
AA2AR	CHEMBL260719	7.79974
AA2AR	ZINC000000312325	8.13012
AA2AR	ZINC000000005395	7.64883
AA2AR	ZINC000000399725	7.67836
AA2AR	ZINC000000117928	7.46589
AA2AR	ZINC000000623134	5.27904
AA2AR	ZINC000000067549	5.99116
AA2AR	ZINC000000005312	6.58712
AA2AR	ZINC000000071222	6.72102
AA2AR	ZINC000000098462	7.71676
AA2AR	ZINC000000064634	7.9625
AA2AR	ZINC000000108034	7.37052
AA2AR	ZINC000000029867	6.74725
AA2AR	ZINC000000020315	3.81123
AA2AR	ZINC000000035856	5.09402
AA2AR	ZINC000000003553	8.12801
AA2AR	ZINC000000588890	6.18903
AA2AR	ZINC000000044758	5.52113
AA2AR	ZINC000000000340	7.95315
AA2AR	ZINC000000015679	5.67767
AA2AR	ZINC000000000660	5.37698
AA2AR	ZINC000000030150	5.47698
AA2AR	ZINC000000035372	7.02102
AA2AR	ZINC000001130588	8.19481
AA2AR	ZINC000000114965	8.19077
AA2AR	ZINC000000049499	7.28905
AA2AR	ZINC000000601766	8.21581
AA2AR	ZINC000000059543	6.3802
AA2AR	ZINC000000208985	7.14011
AA2AR	ZINC000000069041	7.57953
AA2AR	ZINC000000029349	6.52633
AA2AR	ZINC000000386166	7.58996
AA2AR	ZINC000000087435	7.79367
AA2AR	ZINC000000047442	7.23889
AA2AR	ZINC000000034781	7.51172
AA2AR	ZINC000000368644	5.62029
AA2AR	ZINC000000117005	7.94297
AA2AR	ZINC000000004240	7.6443
AA2AR	ZINC000000040587	6.02609
AA2AR	ZINC000000032940	6.87384
AA2AR	ZINC000000065944	7.71258
AA2AR	ZINC000000033217	6.37795
AA2AR	ZINC000000013635	6.85439
AA2AR	ZINC000000080049	7.14543
AA2AR	ZINC000000008662	6.99149
AA2AR	ZINC000000169297	7.27576
AA2AR	ZINC000000041153	8.44218
AA2AR	ZINC000000090904	7.54835
AA2AR	ZINC000000039457	5.55674
AA2AR	ZINC000000067127	6.47203
AA2AR	ZINC000000246682	8.54834
AA2AR	ZINC000000065120	7.45775
AA2AR	ZINC000000009177	8.31301
AA2AR	ZINC000000341824	4.42353
AA2AR	ZINC000000004247	6.83676
AA2AR	ZINC000000091617	7.86519
AA2AR	ZINC000000149274	8.03393
AA2AR	ZINC000000038774	7.08871
AA2AR	ZINC000000002913	5.83828
AA2AR	ZINC000000079545	5.59863
AA2AR	ZINC000000049470	6.28393
AA2AR	ZINC000000171088	6.02355
AA2AR	ZINC000000000550	6.00159
AA2AR	ZINC000000071469	6.15476
AA2AR	ZINC000000002152	6.52963
AA2AR	ZINC000000002203	8.40182
AA2AR	ZINC000000054156	7.17378
AA2AR	ZINC000000005160	7.38802
AA2AR	ZINC000000039576	6.45932
AA2AR	ZINC000000080041	7.79214
AA2AR	ZINC000000030052	6.9529
AA2AR	ZINC000000033675	7.43227
AA2AR	ZINC000000039840	7.29852
AA2AR	ZINC000000075948	7.8123
AA2AR	ZINC000000033394	5.31975
AA2AR	ZINC000000030456	7.32497
AA2AR	ZINC000000454900	7.42256
AA2AR	ZINC000000055238	7.80231
AA2AR	ZINC000000032673	7.40791
AA2AR	ZINC000000044646	7.93703
AA2AR	ZINC000000004091	8.03567
AA2AR	ZINC000000039270	7.50901
AA2AR	ZINC000000083393	7.78663
AA2AR	ZINC000000065775	6.9179
AA2AR	ZINC000000040250	5.31673
AA2AR	ZINC000000032706	7.45232
AA2AR	ZINC000000043667	4.91069
AA2AR	ZINC000000074632	7.07293
AA2AR	ZINC000000037574	7.66557
AA2AR	ZINC000000028323	6.30756
AA2AR	ZINC000000037095	7.24268
AA2AR	ZINC000000193236	7.05284
AA2AR	ZINC000000037112	7.5371
AA2AR	ZINC000000018644	5.70692
AA2AR	ZINC000000140599	6.54925
AA2AR	ZINC000000066728	8.45125
AA2AR	ZINC000000023436	7.43846
AA2AR	ZINC000000030914	7.41409
AA2AR	ZINC000000054519	8.13795
AA2AR	ZINC000000033906	7.39366
AA2AR	ZINC000000005879	6.03501
AA2AR	ZINC000000536434	4.19064
AA2AR	ZINC000000286491	7.71773
AA2AR	ZINC000000068789	7.18127
AA2AR	ZINC000000035110	6.83981
AA2AR	ZINC000000049462	5.80857
AA2AR	ZINC000000623130	8.81893
AA2AR	ZINC000000260429	6.40077
AA2AR	ZINC000000048480	8.37147
AA2AR	ZINC000000190097	7.10019
AA2AR	ZINC000000156650	5.05494
AA2AR	ZINC000000027547	8.05617
AA2AR	ZINC000000054524	7.61438
AA2AR	ZINC000000036698	6.76712
AA2AR	ZINC000000038012	7.76735
AA2AR	ZINC000000028359	7.39431
AA2AR	ZINC000000035780	7.04317
AA2AR	ZINC000000016386	6.8536
AA2AR	ZINC000000007571	6.49
AA2AR	ZINC000000523032	6.94166
AA2AR	ZINC000000041532	6.22197
AA2AR	ZINC000000602599	8.08843
AA2AR	ZINC000000024225	7.87965
AA2AR	ZINC000000094624	7.31073
AA2AR	ZINC000000040770	5.72285
AA2AR	ZINC000000063649	7.13459
AA2AR	ZINC000000000811	6.83486
AA2AR	ZINC000000037734	6.69447
AA2AR	ZINC000000082820	6.00182
AA2AR	ZINC000000154607	5.33915
AA2AR	ZINC000000018331	5.08406
AA2AR	ZINC000000130507	7.29517
AA2AR	ZINC000000028235	6.07849
AA2AR	ZINC000000014915	7.64599
AA2AR	ZINC000000000200	5.29798
AA2AR	ZINC000000053528	7.19741
AA2AR	ZINC000000041021	6.92936
AA2AR	ZINC000000006302	6.86014
AA2AR	ZINC000000002080	6.52855
AA2AR	ZINC000000004541	6.00556
AA2AR	ZINC000000031212	5.30122
AA2AR	ZINC000000084993	7.14627
AA2AR	ZINC000000036138	6.85626
AA2AR	ZINC000000041800	7.5168
AA2AR	ZINC000000081845	8.17237
AA2AR	ZINC000000276272	7.83382
AA2AR	ZINC000000042673	6.94431
AA2AR	ZINC000000079355	7.40093
AA2AR	ZINC000000247766	5.49051
AA2AR	ZINC000000112108	4.26186
AA2AR	ZINC000000217625	7.82515
AA2AR	ZINC000000050612	6.35399
AA2AR	ZINC000000030265	5.99011
AA2AR	ZINC000000105832	6.96305
AA2AR	ZINC000000018754	6.3977
AA2AR	ZINC000000079520	6.84249
AA2AR	ZINC000000040053	6.43274
AA2AR	ZINC000000003848	7.09969
AA2AR	ZINC000000045394	6.81895
AA2AR	ZINC000000602486	7.51822
AA2AR	ZINC000000032395	6.11633
AA2AR	ZINC000000064254	7.98917
AA2AR	ZINC000000057708	6.4326
AA2AR	ZINC000000034624	6.80035
AA2AR	ZINC000000042694	7.11951
AA2AR	ZINC000000028271	5.20386
AA2AR	ZINC000000109875	6.81209
AA2AR	CHEMBL601628	7.42287
AA2AR	ZINC000000037553	6.75315
AA2AR	ZINC000000035469	7.25321
AA2AR	ZINC000000089089	6.18
AA2AR	ZINC000000028945	7.78019
AA2AR	ZINC000000097599	7.1092
AA2AR	ZINC000000330387	5.04455
AA2AR	ZINC000000015754	7.41791
AA2AR	ZINC000000037927	7.20678
AA2AR	ZINC000000083642	7.92954
AA2AR	ZINC000000004828	6.75533
AA2AR	ZINC000000000725	4.63656
AA2AR	ZINC000000055300	7.68143
AA2AR	ZINC000000001579	6.21614
AA2AR	ZINC000000038393	7.80335
AA2AR	ZINC000000039827	4.9632
AA2AR	ZINC000000113826	7.53761
AA2AR	ZINC000000236276	6.06664
AA2AR	ZINC000000024113	6.66467
AA2AR	ZINC000000538650	8.13404
AA2AR	ZINC000000131685	7.27483
AA2AR	ZINC000000101237	5.18264
AA2AR	ZINC000000028520	6.73687
AA2AR	ZINC000000031506	5.82965
AA2AR	ZINC000000060385	7.10615
AA2AR	ZINC000000048626	7.08908
AA2AR	ZINC000000028973	7.0031
AA2AR	ZINC000000068620	7.76216
AA2AR	ZINC000000028895	7.81816
AA2AR	ZINC000000039779	6.19627
AA2AR	ZINC000000112482	7.59068
AA2AR	ZINC000000097231	4.83644
AA2AR	ZINC000000008641	6.22772
AA2AR	ZINC000000021500	6.99226
AA2AR	ZINC000000441101	8.40391
AA2AR	ZINC000000545667	7.3499
AA2AR	ZINC000000033953	7.02827
AA2AR	ZINC000000000287	6.7971
AA2AR	ZINC000000127493	6.6642
AA2AR	ZINC000000031356	7.28985
AA2AR	ZINC000000052684	5.95355
AA2AR	ZINC000000135805	7.48698
AA2AR	ZINC000000031867	7.45295
AA2AR	ZINC000000054209	7.75461
AA2AR	ZINC000000046226	8.21045
AA2AR	ZINC000000074829	5.57146
AA2AR	ZINC000000024170	7.45515
AA2AR	ZINC000000041324	7.66102
AA2AR	ZINC000000071493	7.59478
AA2AR	ZINC000000135789	4.62428
AA2AR	ZINC000000576956	5.20221
AA2AR	ZINC000000017075	5.88391
AA2AR	ZINC000000411947	7.21205
AA2AR	ZINC000000387267	7.71471
AA2AR	ZINC000000064871	7.03731
AA2AR	ZINC000000069700	9.03369
AA2AR	ZINC000000079732	5.45493
AA2AR	ZINC000000001816	7.77471
AA2AR	ZINC000000072067	8.52781
AA2AR	ZINC000000027719	6.74886
AA2AR	ZINC000000000907	6.37338
AA2AR	ZINC000000786410	6.66169
AA2AR	ZINC000000001621	5.82884
AA2AR	ZINC000000062519	8.00084
AA2AR	ZINC000000068896	7.87291
AA2AR	ZINC000000007614	6.23207
AA2AR	ZINC000000030916	6.1174
AA2AR	ZINC000000006256	8.15154
AA2AR	ZINC000000061445	7.85698
AA2AR	ZINC000000155929	4.33448
AA2AR	ZINC000000058242	8.12569
AA2AR	ZINC000000035523	6.88565
AA2AR	ZINC000000132098	7.15364
AA2AR	ZINC000000033972	5.52062
AA2AR	ZINC000000026019	6.6046
AA2AR	ZINC000000005653	6.40852
AA2AR	ZINC000000081632	6.91425
AA2AR	ZINC000000145092	8.1861
AA2AR	ZINC000000014988	6.52203
AA2AR	ZINC000000046006	8.21227
AA2AR	ZINC000000088088	8.45504
AA2AR	ZINC000000126191	6.79974
AA2AR	ZINC000000008596	6.06529
AA2AR	ZINC000000066965	7.39696
AA2AR	ZINC000000054670	8.1003
AA2AR	ZINC000000033090	8.16799
AA2AR	ZINC000000143034	5.98879
AA2AR	ZINC000000000271	5.63816
AA2AR	ZINC000000255251	7.41198
AA2AR	ZINC000000118397	7.81716
AA2AR	ZINC000000088903	7.68393
AA2AR	ZINC000000040109	7.72843
AA2AR	ZINC000000056719	4.11968
AA2AR	ZINC000000029318	6.91098
AA2AR	ZINC000000025828	8.21672
AA2AR	ZINC000000029528	4.93038
AA2AR	ZINC000000223675	7.08863
AA2AR	ZINC000000068411	8.29581
AA2AR	ZINC000000030345	7.8899
AA2AR	ZINC000000035542	7.75415
AA2AR	ZINC000000106885	7.18042
AA2AR	ZINC000000176855	7.97346
AA2AR	ZINC000000175267	7.81088
AA2AR	ZINC000000003982	6.41649
AA2AR	ZINC000000004099	7.16042
AA2AR	ZINC000000037841	6.72733
AA2AR	ZINC000000017172	8.07916
AA2AR	ZINC000000111605	6.12013
AA2AR	ZINC000000037183	6.96106
AA2AR	ZINC000000029052	7.57293
AA2AR	ZINC000000035202	7.71856
AA2AR	ZINC000000005988	8.17739
AA2AR	ZINC000000056721	7.57053
AA2AR	ZINC000000245738	6.23483
AA2AR	ZINC000000015709	6.98061
AA2AR	ZINC000000042405	6.97603
AA2AR	ZINC000000005512	7.49578
AA2AR	ZINC000000062603	5.77458
AA2AR	ZINC000000042304	6.69637
AA2AR	ZINC000000081850	7.60447
AA2AR	ZINC000000029388	6.38904
AA2AR	ZINC000000051662	7.49213
AA2AR	ZINC000000035886	7.23615
AA2AR	ZINC000000083013	6.54115
AA2AR	ZINC000000184117	5.35812
AA2AR	ZINC000000052467	6.45127
AA2AR	ZINC000000114452	6.8536
AA2AR	ZINC000000122049	7.92703
AA2AR	ZINC000000054408	5.09108
AA2AR	ZINC000000041559	4.62345
AA2AR	ZINC000000267535	8.0451
AA2AR	ZINC000000000707	5.27727
AA2AR	ZINC000000053412	5.27735
AA2AR	ZINC000000031287	8.19321
AA2AR	ZINC000000067831	7.69109
AA2AR	ZINC000000063846	6.91154
AA2AR	ZINC000000171070	7.44655
AA2AR	ZINC000000039846	5.08088
AA2AR	ZINC000000428237	7.18163
AA2AR	ZINC000000067894	7.38872
AA2AR	ZINC000000044368	8.07224
AA2AR	ZINC000000034673	6.72114
AA2AR	ZINC000000196265	7.03524
AA2AR	ZINC000000004311	7.20536
AA2AR	ZINC000000054563	7.05374
AA2AR	ZINC000000052490	7.11524
AA2AR	ZINC000000352221	7.70723
AA2AR	ZINC000000303457	5.50196
AA2AR	ZINC000000537940	7.14385
AA2AR	ZINC000000330450	5.71898
AA2AR	ZINC000000092111	7.39928
AA2AR	ZINC000000063369	7.45792
AA2AR	ZINC000000035549	7.73643
AA2AR	ZINC000000033523	7.89897
AA2AR	ZINC000000034755	6.82643
AA2AR	ZINC000000100712	5.40009
AA2AR	ZINC000000622954	8.28483
AA2AR	ZINC000000148667	7.14504
AA2AR	ZINC000000077680	6.96657
AA2AR	ZINC000000034791	8.03327
AA2AR	ZINC000000004823	6.62149
AA2AR	ZINC000000054870	7.54931
AA2AR	ZINC000000090986	8.26474
AA2AR	ZINC000000002108	7.73754
AA2AR	ZINC000000160017	6.55274
AA2AR	ZINC000000067036	6.33715
AA2AR	ZINC000000121278	6.49886
AA2AR	ZINC000000040601	6.66032
AA2AR	ZINC000000074051	7.04729
AA2AR	CHEMBL1221457	8.00295
AA2AR	ZINC000000054928	6.90736
AA2AR	ZINC000000029351	6.57004
AA2AR	ZINC000000055933	8.61406
AA2AR	CHEMBL564473	7.91625
AA2AR	ZINC000000066544	5.73072
AA2AR	ZINC000000189266	7.51631
AA2AR	ZINC000000045234	6.4432
AA2AR	ZINC000000027409	5.49351
AA2AR	ZINC000000039724	6.66968
AA2AR	ZINC000000040907	5.53149
AA2AR	ZINC000000147799	5.96614
AA2AR	ZINC000000000296	4.23393
AA2AR	ZINC000000130997	6.49795
AA2AR	ZINC000000009341	7.83283
AA2AR	ZINC000000138793	7.0479
AA2AR	ZINC000000087816	5.41897
AA2AR	ZINC000000124801	8.31615
AA2AR	ZINC000000204449	7.53433
AA2AR	ZINC000000031299	6.59175
AA2AR	CHEMBL325237	7.96109
AA2AR	ZINC000000118828	7.57629
AA2AR	ZINC000000000240	5.39407
AA2AR	ZINC000000139064	7.21765
AA2AR	ZINC000000423575	8.31731
AA2AR	ZINC000000058444	7.99435
AA2AR	ZINC000000191178	7.29298
AA2AR	ZINC000000035294	6.94668
AA2AR	ZINC000000210278	7.05906
AA2AR	ZINC000000066097	5.99802
AA2AR	ZINC000000040847	7.77058
AA2AR	ZINC000000080051	7.22796
AA2AR	ZINC000000622949	7.44935
AA2AR	ZINC000000037421	7.12217
AA2AR	ZINC000000062594	6.7483
AA2AR	ZINC000000054464	7.08984
AA2AR	ZINC000000050188	5.05369
AA2AR	ZINC000000023660	6.21188
AA2AR	ZINC000000514891	6.63522
AA2AR	ZINC000000050125	5.49686
AA2AR	CHEMBL286947	8.0035
AA2AR	ZINC000000000882	5.70938
AA2AR	ZINC000000006919	8.00569
AA2AR	ZINC000000086422	7.62196
AA2AR	ZINC000000035831	6.48719
AA2AR	ZINC000000030751	6.79666
AA2AR	ZINC000000711294	6.54946
AA2AR	ZINC000000139895	7.42991
AA2AR	ZINC000000044630	7.06131
AA2AR	ZINC000000037565	6.82099
AA2AR	ZINC000000425248	7.33232
AA2AR	ZINC000000114474	6.91371
AA2AR	ZINC000000170616	6.06771
AA2AR	ZINC000000002164	6.49795
AA2AR	ZINC000000158284	8.00673
AA2AR	ZINC000000029696	7.39642
AA2AR	ZINC000000387699	7.51207
AA2AR	ZINC000000196353	8.42217
AA2AR	ZINC000000054481	5.6853
AA2AR	ZINC000000391068	5.83441
AA2AR	ZINC000000208885	7.23698
AA2AR	ZINC000000166836	5.81833
AA2AR	ZINC000000878783	7.54803
AA2AR	ZINC000000003586	8.36271
AA2AR	ZINC000000038255	6.22079
AA2AR	ZINC000000116269	6.12799
AA2AR	ZINC000000149563	7.24694
AA2AR	ZINC000000209726	7.42447
AA2AR	ZINC000000176006	7.02723
AA2AR	ZINC000000033364	6.28121
AA2AR	ZINC000000044517	5.46995
AA2AR	ZINC000000037538	6.31434
AA2AR	ZINC000000051733	6.25557
AA2AR	ZINC000000967084	7.27232
AA2AR	ZINC000000051049	7.15672
AA2AR	ZINC000000017071	5.6471
AA2AR	ZINC000000021911	8.33938
AA2AR	ZINC000000030516	6.88115
AA2AR	ZINC000000202454	6.46485
AA2AR	ZINC000000128602	8.35574
AA2AR	ZINC000000049162	7.31669
AA2AR	ZINC000000028524	6.60655
AA2AR	ZINC000000048647	7.97636
AA2AR	ZINC000000024612	7.29141
AA2AR	ZINC000000425335	7.18474
AA2AR	ZINC000000033202	6.80659
AA2AR	ZINC000000181423	7.22134
AA2AR	ZINC000000020049	7.30225
AA2AR	ZINC000000047692	6.76961
AA2AR	ZINC000000002603	7.29833
AA2AR	ZINC000000028011	6.83091
AA2AR	ZINC000000035388	7.27166
AA2AR	ZINC000000039617	5.41303
AA2AR	ZINC000000205297	8.27636
AA2AR	ZINC000000201451	7.4838
AA2AR	ZINC000000008695	7.52261
AA2AR	ZINC000000019626	8.17805
AA2AR	ZINC000000628477	6.15751
AA2AR	ZINC000000035827	6.64696
AA2AR	ZINC000000053290	7.1999
AA2AR	ZINC000000054479	5.22146
AA2AR	ZINC000000086592	7.93797
AA2AR	ZINC000001904889	7.88399
AA2AR	ZINC000000053208	8.05772
AA2AR	ZINC000000074152	5.0084
AA2AR	ZINC000000006561	7.30015
AA2AR	ZINC000000019458	7.50919
AA2AR	ZINC000000092842	7.32844
AA2AR	ZINC000000079564	7.84283
AA2AR	ZINC000000086873	5.94807
AA2AR	ZINC000000018291	5.95203
AA2AR	ZINC000000034381	7.38765
AA2AR	ZINC000000031399	5.01224
AA2AR	ZINC000000124044	5.40173
AA2AR	CHEMBL183674	7.28538
AA2AR	ZINC000000067773	7.402
AA2AR	ZINC000000009280	5.90414
AA2AR	ZINC000000044536	6.76333
AA2AR	ZINC000000050579	7.54932
AA2AR	ZINC000000043477	7.29882
AA2AR	ZINC000000051485	7.17087
AA2AR	ZINC000000006344	8.31813
AA2AR	ZINC000000264521	5.40389
AA2AR	ZINC000000417933	6.9202
AA2AR	ZINC000000047733	7.95416
AA2AR	ZINC000000004551	5.60095
AA2AR	ZINC000000000921	6.05457
AA2AR	ZINC000000062393	7.55914
AA2AR	ZINC000000037583	6.96818
AA2AR	ZINC000000067519	7.57203
AA2AR	ZINC000000097130	7.77449
AA2AR	ZINC000000055140	5.84126
AA2AR	ZINC000000033607	6.83215
AA2AR	ZINC000000072769	6.31704
AA2AR	ZINC000000044671	6.55656
AA2AR	ZINC000000118418	7.71538
AA2AR	ZINC000000011610	7.16521
AA2AR	ZINC000000416118	7.2869
AA2AR	ZINC000000051806	5.70773
AA2AR	ZINC000000036793	7.3455
AA2AR	ZINC000000033739	7.89999
AA2AR	ZINC000000105009	7.13752
AA2AR	ZINC000000054368	7.93058
AA2AR	ZINC000000009589	6.04065
AA2AR	ZINC000000000428	6.79847
AA2AR	ZINC000000597292	7.57529
AA2AR	ZINC000000066249	7.51289
AA2AR	ZINC000000061398	6.47159
AA2AR	ZINC000000044154	7.49339
AA2AR	ZINC000000039079	5.2854
AA2AR	ZINC000000021664	7.12403
AA2AR	ZINC000000028082	7.42046
AA2AR	ZINC000000001928	7.41407
AA2AR	ZINC000000059222	7.72854
AA2AR	ZINC000000031465	7.0926
AA2AR	ZINC000000020253	6.39805
AA2AR	ZINC000000035930	6.60144
AA2AR	ZINC000000102760	7.42453
AA2AR	ZINC000000052488	6.68432
AA2AR	ZINC000000030333	7.55588
AA2AR	ZINC000000149507	7.4289
AA2AR	ZINC000000029755	6.89328
AA2AR	ZINC000000098179	6.01623
AA2AR	ZINC000000035522	6.88348
AA2AR	ZINC000000125197	7.29722
AA2AR	ZINC000000057126	6.7171
AA2AR	ZINC000000265499	6.15362
AA2AR	ZINC000000003722	6.25548
AA2AR	ZINC000000062782	7.02956
AA2AR	ZINC000000043852	6.92168
AA2AR	ZINC000000027603	7.05817
AA2AR	ZINC000000047732	8.2941
AA2AR	ZINC000000050640	6.61196
AA2AR	ZINC000000032058	7.63344
AA2AR	ZINC000000055165	7.0558
AA2AR	ZINC000000007504	4.91376
AA2AR	ZINC000000041458	6.43785
AA2AR	ZINC000000602661	8.5508
AA2AR	ZINC000000000726	6.53646
AA2AR	ZINC000000110381	7.62053
AA2AR	ZINC000000622809	4.7525
AA2AR	ZINC000000083313	5.53545
AA2AR	ZINC000000107107	7.41644
AA2AR	ZINC000000037906	7.09941
AA2AR	ZINC000000096800	7.11012
AA2AR	ZINC000000004623	6.70419
AA2AR	ZINC000000468547	7.5718
AA2AR	ZINC000000046781	7.31886
AA2AR	ZINC000000471136	6.98449
AA2AR	ZINC000000450898	7.19991
AA2AR	ZINC000000044893	7.70988
AA2AR	ZINC000000068618	7.50483
AA2AR	ZINC000000024819	7.05958
AA2AR	ZINC000000051665	6.60979
AA2AR	ZINC000000031664	6.62512
AA2AR	ZINC000000203290	8.23611
AA2AR	ZINC000000029620	7.0607
AA2AR	ZINC000000050904	6.72243
AA2AR	ZINC000000032650	8.13073
AA2AR	ZINC000000073775	7.71239
AA2AR	ZINC000000044317	6.18269
AA2AR	ZINC000000061456	5.87144
AA2AR	ZINC000000038923	6.77834
AA2AR	ZINC000000064983	5.57885
AA2AR	ZINC000000043035	8.46492
AA2AR	ZINC000000142118	7.00935
AA2AR	ZINC000000163989	7.05574
AA2AR	ZINC000000028573	7.62266
AA2AR	ZINC000000029391	5.22425
AA2AR	ZINC000000139986	5.09552
AA2AR	ZINC000000035613	6.38228
AA2AR	ZINC000000165813	5.61631
AA2AR	ZINC000000062952	5.87822
AA2AR	ZINC000000123495	5.82569
AA2AR	ZINC000000164941	3.51184
AA2AR	ZINC000000126891	5.20845
AA2AR	ZINC000000076813	6.62066
AA2AR	ZINC000000127276	7.55537
AA2AR	ZINC000000049938	6.39055
AA2AR	ZINC000000030151	7.08154
AA2AR	ZINC000000036278	7.26877
AA2AR	ZINC000000013344	7.65066
AA2AR	ZINC000000042631	7.34246
AA2AR	ZINC000000072743	7.11004
AA2AR	ZINC000000597057	7.69914
AA2AR	ZINC000000213869	5.96189
AA2AR	ZINC000000561559	8.28645
AA2AR	ZINC000000078007	6.58624
AA2AR	ZINC000000033507	7.00143
AA2AR	ZINC000000028315	5.51631
AA2AR	ZINC000000008217	6.83241
AA2AR	ZINC000000009654	7.57671
AA2AR	ZINC000000373576	7.04644
AA2AR	ZINC000000425433	7.4361
AA2AR	ZINC000000067294	5.81431
AA2AR	ZINC000000020838	6.89664
AA2AR	ZINC000000059877	8.22381
AA2AR	ZINC000000055207	6.55696
AA2AR	ZINC000000123468	8.21387
AA2AR	ZINC000000072098	8.10957
AA2AR	ZINC000000065352	7.56054
AA2AR	ZINC000000042383	7.38672
AA2AR	ZINC000000414003	7.55488
AA2AR	ZINC000000015432	7.14451
AA2AR	ZINC000000087590	8.22847
AA2AR	ZINC000000058332	7.63605
AA2AR	ZINC000000036643	6.69345
AA2AR	ZINC000000062744	7.35933
AA2AR	ZINC000000646878	7.40778
AA2AR	ZINC000000076442	7.75987
AA2AR	ZINC000000548452	7.60605
AA2AR	ZINC000000181425	6.96956
AA2AR	ZINC000000252919	7.79216
AA2AR	ZINC000000153758	5.29922
AA2AR	ZINC000000029683	7.02432
AA2AR	ZINC000000040018	6.15311
AA2AR	ZINC000000079316	7.19323
AA2AR	ZINC000000034094	7.1663
AA2AR	ZINC000000337819	7.05042
AA2AR	ZINC000000007564	7.56433
AA2AR	ZINC000000057774	7.10348
AA2AR	ZINC000000039523	5.4712
AA2AR	ZINC000000028234	5.6338
AA2AR	ZINC000000183912	7.12664
AA2AR	ZINC000000051712	6.00507
AA2AR	ZINC000000025099	5.27081
AA2AR	ZINC000000038236	8.67698
AA2AR	ZINC000000005331	6.38845
AA2AR	ZINC000000021859	5.56972
AA2AR	ZINC000000085577	5.64411
AA2AR	ZINC000000041525	6.66222
AA2AR	ZINC000000034233	6.16412
AA2AR	ZINC000000132281	6.96518
AA2AR	ZINC000000018830	6.43071
AA2AR	ZINC000000589891	7.808
AA2AR	ZINC000000029599	6.4639
AA2AR	ZINC000000077163	6.07819
AA2AR	ZINC000000051166	7.71857
AA2AR	ZINC000000030222	5.25471
AA2AR	ZINC000000005807	7.55656
AA2AR	ZINC000000002121	5.65539
AA2AR	ZINC000000077497	7.57407
AA2AR	ZINC000000027634	4.0687
AA2AR	ZINC000000007223	7.69092
AA2AR	ZINC000000116924	6.9558
AA2AR	ZINC000000389684	4.47587
AA2AR	ZINC000000032747	7.63456
AA2AR	ZINC000000185887	7.54665
AA2AR	ZINC000000049695	6.86521
AA2AR	CHEMBL272679	6.65268
AA2AR	ZINC000000151894	7.7902
AA2AR	ZINC000000052639	7.12203
AA2AR	ZINC000000024307	8.10293
AA2AR	ZINC000000032101	5.70242
AA2AR	ZINC000000038850	6.66357
AA2AR	ZINC000000039782	6.58605
AA2AR	ZINC000000167571	4.79053
AA2AR	ZINC000000066968	6.151
AA2AR	ZINC000000067184	7.74953
AA2AR	ZINC000000547255	5.52279
AA2AR	ZINC000000098817	8.38169
AA2AR	ZINC000000027684	6.30747
AA2AR	ZINC000000056650	8.45272
AA2AR	ZINC000000038333	7.81361
AA2AR	ZINC000000034392	7.15214
AA2AR	ZINC000000039586	6.6851
AA2AR	ZINC000000069815	7.55352
AA2AR	ZINC000000037157	7.46667
AA2AR	ZINC000000001156	7.70941
AA2AR	ZINC000000000867	6.63024
AA2AR	ZINC000000617107	7.48908
AA2AR	ZINC000000004574	6.86335
AA2AR	ZINC000000085809	7.04595
AA2AR	ZINC000000592944	8.46654
AA2AR	ZINC000000075269	4.95991
AA2AR	ZINC000000607388	6.93565
AA2AR	ZINC000000073837	7.42385
AA2AR	ZINC000000071170	7.41867
AA2AR	ZINC000000001585	5.57186
AA2AR	ZINC000000141469	7.85863
AA2AR	ZINC000000005200	6.42786
AA2AR	ZINC000000049324	6.54063
AA2AR	ZINC000000103843	7.74055
AA2AR	ZINC000000039699	6.90805
AA2AR	ZINC000000034864	6.96734
AA2AR	ZINC000000019890	7.22816
AA2AR	ZINC000000051766	7.94671
AA2AR	ZINC000000062702	8.03002
AA2AR	ZINC000000076424	8.17049
AA2AR	ZINC000000038332	6.92912
AA2AR	ZINC000000118373	7.18747
AA2AR	ZINC000000039487	7.68919
AA2AR	ZINC000000048116	7.63885
AA2AR	ZINC000000067027	7.40922
AA2AR	ZINC000000039796	6.35631
AA2AR	ZINC000000029499	6.45848
AA2AR	ZINC000000063132	6.76519
AA2AR	ZINC000000294855	8.6023
AA2AR	ZINC000000053825	7.75443
AA2AR	ZINC000000058944	6.84066
AA2AR	ZINC000000439128	7.47551
AA2AR	ZINC000000031535	6.53352
AA2AR	ZINC000000002686	3.76463
AA2AR	ZINC000000088401	6.81338
AA2AR	ZINC000000061292	6.03626
AA2AR	ZINC000000152324	4.69028
AA2AR	ZINC000000052826	6.38
AA2AR	ZINC000000051521	7.12269
AA2AR	ZINC000000000380	5.53835
AA2AR	ZINC000000139716	7.12719
AA2AR	ZINC000000071506	7.48087
AA2AR	ZINC000000047317	7.87531
AA2AR	ZINC000000001318	6.99362
AA2AR	ZINC000000028291	4.66112
AA2AR	ZINC000000029464	6.81965
AA2AR	ZINC000000032549	7.4681
AA2AR	ZINC000000039303	7.27027
AA2AR	ZINC000000042668	7.69366
AA2AR	ZINC000000079225	7.61225
AA2AR	ZINC000000179292	6.85872
AA2AR	ZINC000000622232	7.60806
AA2AR	ZINC000000036095	6.21324
AA2AR	ZINC000000059323	6.30807
AA2AR	ZINC000000071156	6.49256
AA2AR	ZINC000000001810	6.91483
AA2AR	ZINC000000602073	7.88079
AA2AR	ZINC000000096057	5.52471
AA2AR	ZINC000000079052	7.66053
AA2AR	ZINC000000069678	7.50546
AA2AR	ZINC000000047740	6.72764
AA2AR	ZINC000000023542	7.57345
AA2AR	ZINC000000047122	7.65567
AA2AR	ZINC000000040666	6.56608
AA2AR	ZINC000000008936	7.04901
AA2AR	ZINC000000002151	7.42696
AA2AR	ZINC000000024406	3.96409
AA2AR	ZINC000000073489	7.21296
AA2AR	ZINC000000037085	6.78683
AA2AR	ZINC000000032971	7.56928
AA2AR	ZINC000000415881	7.40987
AA2AR	ZINC000000038794	5.66672
AA2AR	CHEMBL1222145	7.00545
AA2AR	ZINC000000038507	7.64905
AA2AR	ZINC000000001310	6.42877
AA2AR	ZINC000000032681	7.55942
AA2AR	ZINC000000046859	5.70348
AA2AR	ZINC000000035361	6.6621
AA2AR	ZINC000000000913	5.95053
AA2AR	ZINC000000623705	6.78004
AA2AR	ZINC000000063019	8.13141
AA2AR	ZINC000000034608	6.44091
AA2AR	ZINC000000495727	7.70815
AA2AR	ZINC000000000306	6.81021
AA2AR	ZINC000000132862	6.98526
AA2AR	ZINC000000053740	7.77622
AA2AR	ZINC000000036390	7.05204
AA2AR	CHEMBL95101	8.00048
AA2AR	ZINC000000442862	6.6308
AA2AR	ZINC000000004334	5.75117
AA2AR	ZINC000000027770	5.87274
AA2AR	ZINC000000006937	7.98028
AA2AR	ZINC000000081500	7.78551
AA2AR	ZINC000000082003	7.60965
AA2AR	ZINC000000795726	7.15316
AA2AR	ZINC000000061454	7.9908
AA2AR	ZINC000000008253	7.40323
AA2AR	ZINC000000010523	4.49327
AA2AR	ZINC000000026357	6.71324
AA2AR	ZINC000000112882	6.84165
AA2AR	ZINC000000426890	7.815
AA2AR	ZINC000000058331	7.09348
AA2AR	ZINC000000010465	6.32148
AA2AR	ZINC000000054944	7.34534
AA2AR	CHEMBL209366	8.37987
AA2AR	ZINC000000389517	5.41559
AA2AR	ZINC000000039601	5.29764
AA2AR	ZINC000000523645	7.53166
AA2AR	ZINC000000035709	7.53233
AA2AR	CHEMBL122806	8.42264
AA2AR	ZINC000000027315	5.17706
AA2AR	ZINC000000033748	6.07074
AA2AR	ZINC000000203910	8.04788
AA2AR	ZINC000000033404	5.31313
AA2AR	ZINC000000111440	6.97424
AA2AR	ZINC000000032856	7.71218
AA2AR	ZINC000000057595	7.03916
AA2AR	ZINC000000389493	5.67242
AA2AR	ZINC000000036072	7.96469
AA2AR	ZINC000000032621	6.95433
AA2AR	ZINC000000001037	5.44255
AA2AR	ZINC000001438084	8.22546
AA2AR	ZINC000000054294	4.90227
AA2AR	ZINC000000830328	5.46194
AA2AR	ZINC000000001081	7.02
AA2AR	ZINC000000046136	8.21126
AA2AR	ZINC000000042067	8.08766
AA2AR	ZINC000000042618	7.03937
AA2AR	ZINC000000038076	7.48494
AA2AR	ZINC000000269429	7.0887
AA2AR	ZINC000000001015	7.64153
AA2AR	ZINC000000242502	7.3538
AA2AR	ZINC000000023696	8.19964
AA2AR	ZINC000000052250	7.12329
AA2AR	ZINC000000046484	7.10993
AA2AR	ZINC000000019388	5.39282
AA2AR	ZINC000000011162	7.07921
AA2AR	ZINC000000040285	6.16525
AA2AR	ZINC000000026338	7.22883
AA2AR	ZINC000000002330	7.3119
AA2AR	ZINC000000054564	6.91581
AA2AR	ZINC000000627738	7.60861
AA2AR	ZINC000000029787	6.9896
AA2AR	ZINC000000622356	7.63551
AA2AR	ZINC000000112771	5.50418
AA2AR	ZINC000000081970	5.09712
AA2AR	ZINC000000032015	7.18641
AA2AR	ZINC000000377304	7.52203
AA2AR	ZINC000000422539	7.96595
AA2AR	ZINC000000042708	6.91652
AA2AR	ZINC000000115318	6.8818
AA2AR	CHEMBL77279	7.78569
AA2AR	ZINC000000082285	7.13734
AA2AR	ZINC000000047301	7.17101
AA2AR	ZINC000000015867	5.73834
AA2AR	ZINC000000601301	7.63486
AA2AR	CHEMBL608029	7.50631
AA2AR	ZINC000000051410	7.56243
AA2AR	ZINC000000126133	6.98137
AA2AR	ZINC000000050562	6.70173
AA2AR	ZINC000000003544	4.68395
AA2AR	ZINC000000334524	7.92977
AA2AR	ZINC000000343688	7.70324
AA2AR	ZINC000000109876	6.46033
AA2AR	ZINC000000118576	5.16637
AA2AR	ZINC000000121950	7.76876
AA2AR	ZINC000000046573	7.78357
AA2AR	ZINC000000033631	7.66425
AA2AR	ZINC000000007270	7.67441
AA2AR	ZINC000000044995	6.37402
AA2AR	CHEMBL248298	7.96724
AA2AR	ZINC000000004029	6.80069
AA2AR	ZINC000000041299	6.80978
AA2AR	ZINC000000057301	3.97891
AA2AR	ZINC000000055566	7.95755
AA2AR	ZINC000000004778	6.92302
AA2AR	CHEMBL515992	7.59362
AA2AR	ZINC000000014122	6.48997
AA2AR	ZINC000000034792	8.4517
AA2AR	ZINC000000032020	7.98827
AA2AR	ZINC000000140443	7.07059
AA2AR	ZINC000000048288	6.87638
AA2AR	ZINC000000019907	5.5357
AA2AR	ZINC000000029918	5.90607
AA2AR	ZINC000000036984	6.91458
AA2AR	ZINC000000607924	6.70331
AA2AR	ZINC000000029553	5.25691
AA2AR	ZINC000000030938	5.74046
AA2AR	ZINC000000131302	7.74411
AA2AR	ZINC000000083655	8.06734
AA2AR	ZINC000000052534	6.05585
AA2AR	ZINC000000051812	7.02736
AA2AR	ZINC000000065349	6.64426
AA2AR	ZINC000000041236	7.44877
AA2AR	ZINC000000033786	6.96715
AA2AR	ZINC000000041295	7.03807
AA2AR	ZINC000000067863	6.63377
AA2AR	ZINC000000051625	7.41275
AA2AR	ZINC000000007621	4.66376
AA2AR	ZINC000000083682	7.91827
AA2AR	ZINC000000208823	5.34759
AA2AR	ZINC000000009851	7.51172
AA2AR	ZINC000000042882	7.27567
AA2AR	ZINC000000048767	6.6003
AA2AR	ZINC000000074079	8.14881
AA2AR	ZINC000000067171	7.70637
AA2AR	ZINC000000105987	7.56567
AA2AR	ZINC000000428206	7.22954
AA2AR	ZINC000000141395	6.43032
AA2AR	ZINC000000593839	7.63356
AA2AR	ZINC000000031374	6.60237
AA2AR	ZINC000000055255	6.90745
AA2AR	ZINC000000003880	7.8086
AA2AR	ZINC000000047645	6.70719
AA2AR	ZINC000000158628	4.71369
AA2AR	ZINC000000052743	5.90505
AA2AR	ZINC000000040911	6.70896
AA2AR	ZINC000000026752	7.86722
AA2AR	ZINC000000002068	7.22435
AA2AR	ZINC000000034462	6.93113
AA2AR	ZINC000000066417	7.68824
AA2AR	ZINC000000038356	7.13231
AA2AR	ZINC000000106938	6.87331
AA2AR	ZINC000000034013	6.48483
AA2AR	ZINC000000045797	7.79348
AA2AR	ZINC000000145064	5.51504
AA2AR	ZINC000000176388	7.10383
AA2AR	ZINC000000029212	6.10936
AA2AR	ZINC000000419251	7.82204
AA2AR	ZINC000000043415	6.53699
AA2AR	ZINC000000123552	6.86857
AA2AR	ZINC000000055372	7.60046
AA2AR	ZINC000000412354	6.92559
AA2AR	CHEMBL408624	6.91916
AA2AR	ZINC000000022166	5.36419
AA2AR	ZINC000000003322	8.45498
AA2AR	ZINC000000053865	7.57849
AA2AR	ZINC000000030571	6.59476
AA2AR	ZINC000000641028	7.75959
AA2AR	ZINC000000039058	7.6926
AA2AR	ZINC000000059427	6.95654
AA2AR	ZINC000000132989	6.94172
AA2AR	ZINC000000469730	7.61854
AA2AR	ZINC000000029155	6.38638
AA2AR	ZINC000000072432	7.82178
AA2AR	ZINC000000056540	6.34784
AA2AR	ZINC000000545251	7.55326
AA2AR	ZINC000000589537	4.88344
AA2AR	ZINC000000679392	7.18168
AA2AR	ZINC000000033689	7.17333
AA2AR	ZINC000000075698	7.37291
AA2AR	ZINC000000092392	5.59209
AA2AR	ZINC000000254098	7.98383
AA2AR	ZINC000000120723	7.45486
AA2AR	ZINC000000065487	7.31601
AA2AR	ZINC000000038134	8.3131
AA2AR	ZINC000000269577	6.19456
AA2AR	ZINC000000000316	5.84403
AA2AR	ZINC000000004220	8.22808
AA2AR	ZINC000000174188	7.15988
AA2AR	ZINC000000000452	6.04378
AA2AR	ZINC000000038140	7.62663
AA2AR	ZINC000000049843	5.38601
AA2AR	ZINC000000623772	7.56002
AA2AR	ZINC000000038535	6.88396
AA2AR	ZINC000000074371	6.72604
AA2AR	ZINC000000060397	7.42224
AA2AR	ZINC000000038997	7.54853
AA2AR	ZINC000000013143	6.79754
AA2AR	ZINC000000045817	7.19305
AA2AR	ZINC000000001080	6.01894
AA2AR	ZINC000000609285	6.86891
AA2AR	ZINC000000093107	6.95085
AA2AR	CHEMBL409915	8.04089
AA2AR	ZINC000000053814	8.10437
AA2AR	ZINC000000116008	7.60713
AA2AR	ZINC000000002115	5.55693
AA2AR	CHEMBL369070	8.1097
AA2AR	ZINC000000036973	7.35558
AA2AR	ZINC000000623325	6.32026
AA2AR	ZINC000000084945	8.2664
AA2AR	ZINC000000047736	6.56469
AA2AR	CHEMBL110047	8.47478
AA2AR	ZINC000000137020	5.70604
AA2AR	ZINC000000296069	6.92115
AA2AR	ZINC000000056676	6.56049
AA2AR	ZINC000000000298	5.64226
AA2AR	ZINC000000001848	7.77277
AA2AR	ZINC000000083750	7.46291
AA2AR	ZINC000000062186	6.70135
AA2AR	ZINC000000000503	6.37399
AA2AR	ZINC000000078267	4.80831
AA2AR	ZINC000000421676	7.72917
AA2AR	ZINC000000037476	8.59187
AA2AR	ZINC000000057975	8.08086
AA2AR	ZINC000000628742	8.16313
AA2AR	ZINC000000033269	6.87418
AA2AR	ZINC000000006363	8.2547
AA2AR	ZINC000000024554	7.48762
AA2AR	ZINC000000087781	7.43035
AA2AR	ZINC000000402983	7.96412
AA2AR	ZINC000000039253	8.05995
AA2AR	ZINC000000462106	7.65777
AA2AR	ZINC000000033499	7.98023
AA2AR	ZINC000000094985	7.20439
AA2AR	ZINC000000076794	4.78692
AA2AR	ZINC000000002036	7.13874
AA2AR	ZINC000000034393	7.26368
AA2AR	ZINC000000048554	7.53805
AA2AR	ZINC000000149215	7.23493
AA2AR	ZINC000000035744	6.78232
AA2AR	ZINC000000024967	6.17108
AA2AR	ZINC000000103070	7.17378
AA2AR	ZINC000000094621	7.4725
AA2AR	ZINC000000055723	6.23838
AA2AR	ZINC000000053404	7.47721
AA2AR	ZINC000000130690	6.89144
AA2AR	ZINC000000003014	7.11916
AA2AR	ZINC000000090680	6.19145
AA2AR	ZINC000000079073	6.16615
AA2AR	ZINC000000344623	8.03715
AA2AR	ZINC000000416329	7.77813
AA2AR	ZINC000000095654	6.98198
AA2AR	ZINC000000614551	7.4282
AA2AR	ZINC000000040695	6.42838
AA2AR	ZINC000000076307	5.9814
AA2AR	ZINC000000841414	7.44477
AA2AR	ZINC000000029934	5.49441
AA2AR	CHEMBL312449	7.89992
AA2AR	ZINC000000161371	6.91514
AA2AR	ZINC000000024553	7.1954
AA2AR	ZINC000000071568	7.30246
AA2AR	ZINC000000679446	8.72133
AA2AR	ZINC000000461307	8.58479
AA2AR	ZINC000000041003	6.33802
AA2AR	ZINC000000033785	7.21699
AA2AR	ZINC000000000133	6.15151
AA2AR	ZINC000000031171	7.04937
AA2AR	ZINC000000603748	8.61992
AA2AR	ZINC000000049831	8.39114
AA2AR	ZINC000000066381	6.99002
AA2AR	ZINC000000029651	6.90527
AA2AR	ZINC000000033679	7.7749
AA2AR	ZINC000000212839	7.2813
AA2AR	ZINC000000060420	7.63798
AA2AR	ZINC000000122281	5.59028
AA2AR	ZINC000000045673	7.9206
AA2AR	ZINC000000027595	6.96916
AA2AR	ZINC000000447971	7.50355
AA2AR	ZINC000000068023	8.72543
AA2AR	ZINC000000045415	4.76437
AA2AR	ZINC000000023995	6.95139
AA2AR	ZINC000000105930	5.68772
AA2AR	ZINC000000623763	7.95081
AA2AR	ZINC000000693786	7.88618
AA2AR	ZINC000000074825	6.44773
AA2AR	ZINC000000622126	5.0487
AA2AR	ZINC000000334986	5.40019
AA2AR	ZINC000000053788	7.21191
AA2AR	ZINC000000165966	7.53612
AA2AR	ZINC000000065009	7.31317
AA2AR	ZINC000000117088	6.89553
AA2AR	ZINC000000031542	7.10809
AA2AR	ZINC000000062595	8.14396
AA2AR	ZINC000000055717	7.18834
AA2AR	ZINC000000428236	7.48739
AA2AR	ZINC000000089456	7.43752
AA2AR	ZINC000000030449	6.67475
AA2AR	ZINC000000005386	6.70638
AA2AR	ZINC000000376089	7.94076
AA2AR	ZINC000000046995	6.5315
AA2AR	ZINC000000333481	6.22021
AA2AR	ZINC000000036029	7.52203
AA2AR	ZINC000000034273	6.16649
AA2AR	ZINC000000159404	6.99913
AA2AR	ZINC000000169825	5.27029
AA2AR	ZINC000000039498	6.40176
AA2AR	ZINC000000034671	7.92919
AA2AR	ZINC000000046356	7.11101
AA2AR	ZINC000000033245	5.61926
AA2AR	ZINC000000212933	6.66951
AA2AR	ZINC000000030097	6.62817
AA2AR	ZINC000000090979	8.34785
AA2AR	ZINC000000056295	7.3555
AA2AR	ZINC000000029107	6.35258
AA2AR	ZINC000000009766	5.16265
AA2AR	ZINC000000110892	8.50012
AA2AR	ZINC000000067175	6.0574
AA2AR	ZINC000000034174	5.91502
AA2AR	ZINC000000060025	8.08051
AA2AR	ZINC000000027960	6.50037
AA2AR	ZINC000000105755	7.26942
AA2AR	ZINC000000014023	5.73202
AA2AR	ZINC000000950486	8.50062
AA2AR	ZINC000000079428	7.44964
AA2AR	ZINC000000043064	8.11356
AA2AR	ZINC000000004264	7.36959
AA2AR	ZINC000000001379	7.99925
AA2AR	ZINC000000050252	6.90192
AA2AR	ZINC000000647491	7.65604
AA2AR	ZINC000000390649	4.99942
AA2AR	ZINC000000016249	7.7583
AA2AR	ZINC000000543018	7.6267
AA2AR	ZINC000000045811	7.43421
AA2AR	ZINC000000063335	7.68046
AA2AR	ZINC000000055214	7.60125
AA2AR	ZINC000000037047	6.80865
AA2AR	ZINC000000059003	6.79692
AA2AR	ZINC000000003106	7.86558
AA2AR	ZINC000000053638	6.66699
AA2AR	ZINC000000082029	8.56185
AA2AR	ZINC000000108640	6.20276
AA2AR	ZINC000000051343	7.48731
AA2AR	ZINC000000001189	5.41063
AA2AR	ZINC000000031420	5.3824
AA2AR	ZINC000000081523	7.58917
AA2AR	ZINC000000051416	7.42889
AA2AR	ZINC000000007471	7.0473
AA2AR	ZINC000000072939	6.34673
AA2AR	ZINC000000193102	8.33403
AA2AR	ZINC000000037701	6.5649
AA2AR	ZINC000000033912	8.16213
AA2AR	ZINC000000038712	5.95618
AA2AR	ZINC000000050565	7.31207
AA2AR	CHEMBL571672	7.8086
AA2AR	ZINC000000006138	4.90708
AA2AR	ZINC000000084002	5.27313
AA2AR	ZINC000000033627	6.57324
AA2AR	ZINC000000021403	8.36696
AA2AR	ZINC000000090013	7.73036
AA2AR	ZINC000000202407	8.59999
AA2AR	ZINC000000032427	7.85134
AA2AR	ZINC000000280208	6.04668
AA2AR	ZINC000000062223	6.13892
AA2AR	ZINC000000000437	5.1531
AA2AR	ZINC000000033943	7.82847
AA2AR	ZINC000000576610	7.77072
AA2AR	ZINC000000062431	7.42383
AA2AR	ZINC000000004285	6.25305
AA2AR	ZINC000000157721	6.45642
AA2AR	ZINC000000035620	7.83237
AA2AR	ZINC000000026388	7.96571
AA2AR	ZINC000000031845	8.29611
AA2AR	ZINC000000037718	7.79959
AA2AR	ZINC000000029455	6.35131
AA2AR	ZINC000000036653	5.70864
AA2AR	ZINC000000128471	7.64941
AA2AR	ZINC000000049854	6.95825
AA2AR	ZINC000000036538	6.00346
AA2AR	ZINC000000021853	8.10605
AA2AR	ZINC000000044777	7.44677
AA2AR	ZINC000000623116	5.85241
AA2AR	ZINC000000062544	6.51006
AA2AR	ZINC000000604176	8.18711
AA2AR	ZINC000000001640	5.97104
AA2AR	ZINC000000079869	7.02066
AA2AR	ZINC000000598713	8.55684
AA2AR	ZINC000000083599	7.3505
AA2AR	ZINC000000174195	7.30773
AA2AR	ZINC000000004710	5.36978
AA2AR	ZINC000000076421	6.94988
AA2AR	ZINC000000112695	7.0012
AA2AR	ZINC000000033027	7.81822
AA2AR	ZINC000000045400	5.58426
AA2AR	ZINC000000165433	7.41286
AA2AR	ZINC000000004187	7.25413
AA2AR	ZINC000000001279	6.22388
AA2AR	ZINC000000033745	7.34744
AA2AR	ZINC000000054070	8.17889
AA2AR	ZINC000000159537	5.79549
AA2AR	ZINC000000085796	7.15118
AA2AR	ZINC000000050527	7.2361
AA2AR	ZINC000000025569	6.47464
AA2AR	ZINC000000032774	6.85806
AA2AR	ZINC000000052207	7.98286
AA2AR	ZINC000000028480	7.99628
AA2AR	ZINC000000039330	7.389
AA2AR	ZINC000000026685	8.82556
AA2AR	ZINC000000118001	8.21936
AA2AR	ZINC000000117297	7.75699
AA2AR	ZINC000000033934	8.01107
AA2AR	ZINC000000033795	6.50786
AA2AR	CHEMBL491317	8.38849
AA2AR	ZINC000000096047	5.4392
AA2AR	ZINC000000044606	7.25275
AA2AR	ZINC000000079560	7.3293
AA2AR	ZINC000000392775	7.10621
AA2AR	ZINC000000003017	4.55567
AA2AR	ZINC000000047957	7.74456
AA2AR	ZINC000000091873	7.91569
AA2AR	ZINC000000235137	6.78631
AA2AR	ZINC000000090746	7.93756
AA2AR	CHEMBL68738	7.61742
AA2AR	ZINC000000040048	6.97179
AA2AR	ZINC000000272942	7.06085
AA2AR	ZINC000000115982	3.83549
AA2AR	ZINC000000031743	6.44103
AA2AR	ZINC000000004689	8.21588
AA2AR	ZINC000000082709	6.69436
AA2AR	ZINC000000034131	5.66458
AA2AR	ZINC000000060120	7.61343
AA2AR	ZINC000000476461	7.49952
AA2AR	ZINC000000040602	6.72269
AA2AR	ZINC000000206253	7.70749
AA2AR	ZINC000000006300	7.78466
AA2AR	ZINC000000067347	7.86726
AA2AR	ZINC000000141549	5.76916
AA2AR	ZINC000000033984	6.97996
AA2AR	ZINC000000052502	7.94434
AA2AR	ZINC000000054429	7.30323
AA2AR	ZINC000000005432	7.26565
AA2AR	ZINC000000051524	6.85583
AA2AR	ZINC000000055533	7.00521
AA2AR	ZINC000000003248	6.53459
AA2AR	ZINC000000027780	5.43807
AA2AR	ZINC000000007322	8.19912
AA2AR	ZINC000000030088	5.44437
AA2AR	ZINC000000040744	5.59755
AA2AR	ZINC000000591635	7.01567
AA2AR	ZINC000000000152	8.90687
AA2AR	ZINC000000039605	4.72525
AA2AR	ZINC000000005885	7.86446
AA2AR	ZINC000000132462	6.76703
AA2AR	ZINC000000046577	5.9255
AA2AR	ZINC000000202450	6.81234
AA2AR	ZINC000000112530	5.62721
AA2AR	ZINC000000091887	8.13367
AA2AR	ZINC000000029512	6.32092
AA2AR	ZINC000000414349	7.52676
AA2AR	ZINC000000053856	7.26871
AA2AR	ZINC000000376160	7.22617
AA2AR	ZINC000000031381	4.95025
AA2AR	ZINC000000029502	7.32552
AA2AR	ZINC000000018203	7.10731
AA2AR	ZINC000000000975	7.17118
AA2AR	ZINC000000053325	7.31494
AA2AR	ZINC000000031423	4.98519
AA2AR	ZINC000000044447	8.1174
AA2AR	ZINC000000053301	7.62355
AA2AR	ZINC000000062251	6.94227
AA2AR	ZINC000000050616	6.97587
AA2AR	ZINC000000030261	4.15501
AA2AR	ZINC000000032307	7.89312
AA2AR	ZINC000000034769	7.13773
AA2AR	ZINC000000013615	6.07453
AA2AR	ZINC000000033736	7.70156
AA2AR	ZINC000000155236	7.65535
AA2AR	ZINC000000003764	6.68734
AA2AR	ZINC000000146238	7.94791
AA2AR	ZINC000000041894	6.57788
AA2AR	CHEMBL1092271	7.54731
AA2AR	ZINC000000029903	6.51627
AA2AR	ZINC000000115688	7.67342
AA2AR	ZINC000000415129	7.45311
AA2AR	ZINC000000056967	6.76748
AA2AR	ZINC000000004880	5.98748
AA2AR	ZINC000000004188	6.91749
[truncated: 2,487 more rows]

## Sheet: ABL1
Receptor	Ligand	Predicted BA
ABL1	ZINC000000152856	6.50478
ABL1	ZINC000000608220	5.64333
ABL1	ZINC000000001295	5.71062
ABL1	ZINC000000084256	6.63263
ABL1	ZINC000000036021	5.95319
ABL1	ZINC000000094195	5.92181
ABL1	ZINC000000023124	6.61623
ABL1	ZINC000000004504	4.70653
ABL1	ZINC000000104412	5.21364
ABL1	ZINC000000011146	5.70115
ABL1	ZINC000002089378	6.06056
ABL1	ZINC000000077115	5.49682
ABL1	ZINC000000004880	5.91409
ABL1	ZINC000000038278	7.7744
ABL1	ZINC000000029174	5.57284
ABL1	ZINC000000147180	6.34154
ABL1	ZINC000000035574	5.43766
ABL1	ZINC000000051611	6.70292
ABL1	ZINC000000003776	5.5196
ABL1	ZINC000000030600	4.90954
ABL1	ZINC000000532384	6.12776
ABL1	ZINC000000355680	6.23722
ABL1	ZINC000000010546	5.38154
ABL1	ZINC000000371925	5.50983
ABL1	ZINC000000032650	6.21205
ABL1	ZINC000000033824	6.50629
ABL1	ZINC000000024519	7.05977
ABL1	ZINC000000026491	6.39524
ABL1	ZINC000000030440	5.83183
ABL1	ZINC000000086887	5.59931
ABL1	ZINC000000051686	7.10827
ABL1	ZINC000000047062	6.81078
ABL1	ZINC000000030247	5.32133
ABL1	ZINC000000429528	5.17313
ABL1	ZINC000000563053	6.03777
ABL1	ZINC000000060018	6.2497
ABL1	ZINC000000410903	5.79372
ABL1	ZINC000003346753	8.22008
ABL1	ZINC000000004785	5.97109
ABL1	ZINC000000128555	5.2051
ABL1	ZINC000000029154	5.53198
ABL1	ZINC000000300636	7.58003
ABL1	ZINC000000019929	6.70589
ABL1	CHEMBL272198	6.13829
ABL1	ZINC000000367915	5.59523
ABL1	ZINC000000035202	6.49987
ABL1	ZINC000000171478	6.235
ABL1	ZINC000000054960	6.33389
ABL1	ZINC000000201825	5.48519
ABL1	ZINC000000000591	5.27143
ABL1	ZINC000000010465	5.71198
ABL1	ZINC000000000803	5.88132
ABL1	ZINC000000704798	7.01926
ABL1	ZINC000000044245	6.20552
ABL1	ZINC000000067693	7.03211
ABL1	ZINC000000001385	5.60244
ABL1	ZINC000000027374	5.30059
ABL1	ZINC000000030084	5.01456
ABL1	ZINC000000040587	5.18239
ABL1	ZINC000000000127	5.11532
ABL1	ZINC000000017599	5.56198
ABL1	ZINC000000029156	5.17817
ABL1	ZINC000000121212	6.92022
ABL1	ZINC000000020442	5.56599
ABL1	ZINC000000027165	6.54165
ABL1	ZINC000000047256	6.06301
ABL1	ZINC000000126502	6.38574
ABL1	ZINC000000046560	5.76545
ABL1	ZINC000000063381	7.21119
ABL1	ZINC000000009288	5.55271
ABL1	ZINC000000717123	6.24823
ABL1	ZINC000000002463	5.42532
ABL1	ZINC000000069761	7.52933
ABL1	ZINC000003359319	6.69492
ABL1	ZINC000000119603	6.73763
ABL1	ZINC000000002101	5.2035
ABL1	ZINC000000645654	8.1252
ABL1	ZINC000000060282	7.27449
ABL1	ZINC000000025337	6.42736
ABL1	ZINC000000038975	6.7624
ABL1	ZINC000000032976	7.00033
ABL1	ZINC000000010270	4.97285
ABL1	ZINC000000136719	5.8548
ABL1	ZINC000000029892	6.04254
ABL1	ZINC000000036282	6.08414
ABL1	ZINC000000178224	6.14283
ABL1	ZINC000000014251	6.07288
ABL1	ZINC000000000651	5.37504
ABL1	ZINC000000038747	5.81415
ABL1	ZINC000000036356	6.29214
ABL1	ZINC000000040860	5.7836
ABL1	ZINC000000038231	5.85635
ABL1	ZINC000000190401	6.87547
ABL1	ZINC000000068908	5.39084
ABL1	ZINC000000063650	6.48754
ABL1	ZINC000001122338	7.60152
ABL1	ZINC000000034371	5.89974
ABL1	ZINC000000631175	8.28999
ABL1	ZINC000000236619	5.5282
ABL1	ZINC000000280208	5.39944
ABL1	ZINC000000091729	6.84383
ABL1	CHEMBL121190	6.93979
ABL1	ZINC000000086375	7.0649
ABL1	ZINC000000024663	6.16418
ABL1	ZINC000000022508	4.50065
ABL1	ZINC000000108708	6.30063
ABL1	ZINC000000607721	5.68193
ABL1	CHEMBL270492	7.11638
ABL1	ZINC000000527020	7.41662
ABL1	ZINC000000418005	5.85705
ABL1	ZINC000000155514	6.23297
ABL1	ZINC000000300512	5.64552
ABL1	ZINC000000005505	5.2357
ABL1	ZINC000000012753	7.00781
ABL1	CHEMBL245800	6.13838
ABL1	ZINC000000101517	5.52127
ABL1	ZINC000000029503	4.38805
ABL1	ZINC000000568534	5.81401
ABL1	ZINC000000606494	7.25318
ABL1	ZINC000000001459	5.81787
ABL1	ZINC000000000452	5.14828
ABL1	ZINC000000038794	5.43763
ABL1	ZINC000000007048	4.65412
ABL1	ZINC000000006263	6.18531
ABL1	ZINC000000020399	7.03948
ABL1	ZINC000000099159	5.67661
ABL1	ZINC000000043520	5.82328
ABL1	ZINC000000034293	5.86438
ABL1	CHEMBL473923	6.71187
ABL1	ZINC000000027991	6.34393
ABL1	ZINC000000005331	6.15109
ABL1	ZINC000000041274	6.09262
ABL1	ZINC000000227684	5.85649
ABL1	ZINC000000265869	7.67651
ABL1	ZINC000000115904	7.33326
ABL1	ZINC000000050245	5.70094
ABL1	ZINC000000538278	6.36363
ABL1	ZINC000000072762	5.28388
ABL1	ZINC000000038096	7.0014
ABL1	ZINC000000044772	6.28031
ABL1	ZINC000000042468	6.6462
ABL1	ZINC000000045197	6.41844
ABL1	ZINC000000021244	6.21528
ABL1	ZINC000000042028	5.90302
ABL1	ZINC000000026943	7.40456
ABL1	ZINC000000003158	4.57631
ABL1	ZINC000000034318	7.48763
ABL1	ZINC000000755531	5.29224
ABL1	ZINC000000142867	5.88658
ABL1	ZINC000000068329	5.98996
ABL1	ZINC000000242516	5.241
ABL1	ZINC000000048626	5.56533
ABL1	ZINC000000158110	7.11447
ABL1	ZINC000000170167	4.88745
ABL1	ZINC000000044919	7.22353
ABL1	ZINC000000010922	5.76999
ABL1	ZINC000000022225	6.40799
ABL1	ZINC000000084578	6.855
ABL1	ZINC000000568321	6.48697
ABL1	ZINC000000041701	6.27602
ABL1	ZINC000000065330	7.17439
ABL1	ZINC000000526662	6.78369
ABL1	ZINC000000037894	5.79488
ABL1	ZINC000000702673	7.08165
ABL1	ZINC000000032243	6.04543
ABL1	ZINC000000601249	6.84245
ABL1	ZINC000000176459	5.98115
ABL1	ZINC000000037184	5.77151
ABL1	ZINC000000038372	6.36645
ABL1	ZINC000000193517	6.24947
ABL1	ZINC000000167185	5.59275
ABL1	ZINC000000218568	6.07257
ABL1	ZINC000000033503	6.05976
ABL1	ZINC000000091285	6.64414
ABL1	ZINC000000030383	5.87639
ABL1	CHEMBL298445	6.99078
ABL1	ZINC000000057299	6.28142
ABL1	ZINC000000146444	5.57106
ABL1	ZINC000000593249	7.40881
ABL1	ZINC000000044664	7.11533
ABL1	ZINC000000544925	6.88912
ABL1	ZINC000000092395	5.60367
ABL1	ZINC000001818218	6.15914
ABL1	ZINC000000005970	5.44787
ABL1	ZINC000000403639	6.50205
ABL1	ZINC000000032941	6.31093
ABL1	ZINC000000131508	6.67554
ABL1	ZINC000000038301	6.84
ABL1	ZINC000000056824	3.87699
ABL1	ZINC000000299306	5.29369
ABL1	ZINC000000090215	7.23063
ABL1	ZINC000000024398	5.72322
ABL1	ZINC000000054455	5.86841
ABL1	ZINC000000105056	6.19757
ABL1	ZINC000000029031	6.21041
ABL1	ZINC000000004828	5.62331
ABL1	ZINC000000127456	5.9301
ABL1	ZINC000000040471	5.81382
ABL1	ZINC000000633503	5.81227
ABL1	ZINC000000220427	5.29
ABL1	ZINC000000000637	5.04586
ABL1	ZINC000000133774	6.57136
ABL1	ZINC000000316170	6.28675
ABL1	ZINC000000038360	4.9043
ABL1	ZINC000000094267	5.96712
ABL1	ZINC000000045811	6.49107
ABL1	ZINC000000030062	6.0322
ABL1	ZINC000000489063	5.57743
ABL1	ZINC000000164458	4.73931
ABL1	ZINC000000029035	5.81774
ABL1	ZINC000000034086	5.58767
ABL1	ZINC000000070790	6.41072
ABL1	ZINC000000000672	6.00627
ABL1	ZINC000000366875	7.93309
ABL1	ZINC000000005718	5.70629
ABL1	ZINC000000050977	4.84058
ABL1	ZINC000000079475	5.66854
ABL1	ZINC000000023696	7.41768
ABL1	ZINC000000122586	6.64721
ABL1	ZINC000000052225	5.77757
ABL1	ZINC000000095273	6.63005
ABL1	ZINC000000071371	7.35731
ABL1	ZINC000000045675	7.39082
ABL1	ZINC000000139303	7.05559
ABL1	ZINC000000033051	5.21747
ABL1	ZINC000000085683	4.23693
ABL1	ZINC000000161782	5.92396
ABL1	ZINC000000031904	8.15067
ABL1	ZINC000000116093	5.65165
ABL1	ZINC000000042658	5.04151
ABL1	ZINC000000279785	5.78552
ABL1	ZINC000000237372	6.34293
ABL1	ZINC000000029551	4.86596
ABL1	ZINC000000016518	5.34274
ABL1	ZINC000000057837	5.24804
ABL1	ZINC000000035919	6.77228
ABL1	ZINC000000091630	7.1581
ABL1	ZINC000000028362	5.58201
ABL1	ZINC000000029253	5.97473
ABL1	ZINC000000020441	6.03635
ABL1	ZINC000000069847	5.56926
ABL1	ZINC000000078084	5.4389
ABL1	ZINC000000000316	5.07074
ABL1	ZINC000000085306	6.46252
ABL1	ZINC000000152007	6.69018
ABL1	ZINC000000007301	5.82676
ABL1	CHEMBL495727	7.67738
ABL1	ZINC000000036669	5.87148
ABL1	ZINC000000197203	5.11276
ABL1	ZINC000000000985	6.07622
ABL1	ZINC000000147011	5.15011
ABL1	ZINC000000051733	5.77306
ABL1	ZINC000000045616	5.85275
ABL1	ZINC000000000879	6.27567
ABL1	ZINC000000036400	6.57131
ABL1	ZINC000000006694	5.87744
ABL1	ZINC000000076237	5.54215
ABL1	ZINC000000057204	7.62542
ABL1	ZINC000000047871	6.38957
ABL1	ZINC000000558566	6.30943
ABL1	ZINC000000389464	6.49643
ABL1	ZINC000000053187	6.28728
ABL1	ZINC000000039245	5.54518
ABL1	ZINC000000002152	5.41757
ABL1	ZINC000000063859	6.87703
ABL1	ZINC000001069326	7.69344
ABL1	ZINC000000094605	7.35821
ABL1	ZINC000000001149	7.64514
ABL1	ZINC000000030982	6.33061
ABL1	ZINC000000034814	7.52141
ABL1	ZINC000000069425	7.02622
ABL1	ZINC000000112658	5.6033
ABL1	ZINC000000375961	5.6832
ABL1	ZINC000000036303	5.7535
ABL1	ZINC000000002772	5.88495
ABL1	ZINC000000002012	6.11127
ABL1	ZINC000000000166	4.82288
ABL1	ZINC000000053354	6.23587
ABL1	ZINC000000044945	6.41605
ABL1	ZINC000000036219	6.50048
ABL1	ZINC000000030328	7.15145
ABL1	ZINC000000032330	5.27373
ABL1	CHEMBL482968	7.21557
ABL1	ZINC000000004517	5.13877
ABL1	ZINC000000604739	6.73188
ABL1	ZINC000000019853	5.40494
ABL1	ZINC000000061694	7.23392
ABL1	ZINC000000170487	5.66081
ABL1	ZINC000000172223	5.01592
ABL1	ZINC000000042012	5.52953
ABL1	ZINC000000122467	6.64174
ABL1	ZINC000000045771	5.61781
ABL1	ZINC000000192327	4.58099
ABL1	ZINC000000033995	6.97413
ABL1	ZINC000000066199	6.31029
ABL1	ZINC000000068812	7.33882
ABL1	ZINC000000216012	5.31997
ABL1	ZINC000000002057	5.93114
ABL1	ZINC000000060877	5.97439
ABL1	ZINC000000153502	5.31688
ABL1	ZINC000000023896	5.17656
ABL1	ZINC000000066728	7.35899
ABL1	ZINC000000537822	5.96525
ABL1	ZINC000000002016	5.83833
ABL1	ZINC000000465005	6.95508
ABL1	ZINC000000029840	5.92214
ABL1	ZINC000000132989	5.29036
ABL1	ZINC000000019246	6.79762
ABL1	ZINC000000448333	6.24708
ABL1	ZINC000000084703	7.0558
ABL1	ZINC000000198839	5.93593
ABL1	ZINC000000054808	5.94709
ABL1	ZINC000000096600	6.62447
ABL1	ZINC000000592819	6.59252
ABL1	ZINC000000075289	6.02684
ABL1	ZINC000000002530	5.1588
ABL1	ZINC000000034621	6.63152
ABL1	ZINC000000192096	5.41138
ABL1	ZINC000000054167	6.82996
ABL1	ZINC000000030822	5.42333
ABL1	ZINC000000068319	6.964
ABL1	ZINC000000032526	6.70031
ABL1	ZINC000000026547	5.96888
ABL1	ZINC000000387384	7.08123
ABL1	ZINC000000127417	6.12206
ABL1	ZINC000000017885	5.15633
ABL1	ZINC000000029393	6.22854
ABL1	ZINC000000043110	6.4435
ABL1	ZINC000000090014	6.13367
ABL1	ZINC000000317485	5.27929
ABL1	ZINC000000216929	5.92663
ABL1	ZINC000000036746	5.57858
ABL1	ZINC000000065458	6.39341
ABL1	ZINC000000051641	5.2245
ABL1	ZINC000000079731	7.90674
ABL1	ZINC000000027974	7.10432
ABL1	ZINC000000076010	5.22513
ABL1	ZINC000000049664	6.25638
ABL1	ZINC000000004355	5.5617
ABL1	ZINC000000000791	5.40674
ABL1	ZINC000000011646	5.65165
ABL1	ZINC000000130229	5.66476
ABL1	ZINC000000017113	5.50549
ABL1	ZINC000000000050	4.82872
ABL1	ZINC000000028945	6.43349
ABL1	ZINC000000028323	6.13068
ABL1	ZINC000000040954	5.44533
ABL1	ZINC000000102961	5.25127
ABL1	ZINC000000058018	6.46085
ABL1	ZINC000000114223	7.71278
ABL1	ZINC000000544554	5.71497
ABL1	ZINC000000016874	5.527
ABL1	ZINC000000189568	6.07644
ABL1	ZINC000000024658	6.13788
ABL1	ZINC000000127142	6.91271
ABL1	ZINC000000021413	4.52651
ABL1	ZINC000000038461	6.02601
ABL1	ZINC000000627746	7.06538
ABL1	ZINC000000034813	7.2086
ABL1	ZINC000000035206	5.34093
ABL1	ZINC000000156661	5.54605
ABL1	ZINC000000165981	6.82875
ABL1	ZINC000000073458	7.17675
ABL1	ZINC000000453684	7.1435
ABL1	ZINC000000009463	4.83925
ABL1	ZINC000000240861	5.97323
ABL1	ZINC000000159160	5.39236
ABL1	ZINC000000029171	5.46101
ABL1	ZINC000000043452	5.01066
ABL1	ZINC000000204840	5.92313
ABL1	ZINC000000202023	5.0615
ABL1	ZINC000000538450	5.62098
ABL1	ZINC000000106923	7.58269
ABL1	ZINC000000022311	5.39471
ABL1	ZINC000000036211	6.27209
ABL1	ZINC000000030264	5.63034
ABL1	ZINC000000002011	4.72686
ABL1	ZINC000000052742	6.62602
ABL1	ZINC000000032326	5.4223
ABL1	ZINC000000069821	6.10502
ABL1	ZINC000000002116	5.75913
ABL1	ZINC000000178508	7.12435
ABL1	ZINC000000025651	5.52048
ABL1	ZINC000000019387	5.79173
ABL1	ZINC000000695569	7.36415
ABL1	ZINC000000000187	4.46745
ABL1	ZINC000000584092	5.56059
ABL1	CHEMBL207471	6.97634
ABL1	ZINC000000055372	5.8565
ABL1	CHEMBL455404	6.96056
ABL1	ZINC000000024337	5.8726
ABL1	ZINC000000268775	5.69198
ABL1	ZINC000000198632	5.89006
ABL1	ZINC000000116953	7.28278
ABL1	ZINC000000537818	6.81997
ABL1	ZINC000000033193	5.69671
ABL1	ZINC000000029197	5.22529
ABL1	ZINC000000037357	6.6704
ABL1	ZINC000000037841	6.23594
ABL1	ZINC000000171180	6.28825
ABL1	ZINC000000083307	5.9171
ABL1	ZINC000000036733	5.15189
ABL1	ZINC000000071096	7.08782
ABL1	ZINC000000134829	5.63083
ABL1	ZINC000000048698	5.85688
ABL1	ZINC000000031570	5.72385
ABL1	ZINC000000099861	5.65119
ABL1	ZINC000000037336	6.63989
ABL1	ZINC000000040695	5.80921
ABL1	ZINC000000001622	6.7437
ABL1	ZINC000000006740	5.90407
ABL1	ZINC000000279607	6.09138
ABL1	ZINC000000041695	7.23279
ABL1	ZINC000000085466	5.90809
ABL1	ZINC000000692728	5.93442
ABL1	ZINC000000005067	6.12314
ABL1	ZINC000000252366	5.00995
ABL1	ZINC000000037193	6.54989
ABL1	ZINC000000013626	5.72217
ABL1	ZINC000000052045	5.31046
ABL1	ZINC000000029942	5.66817
ABL1	ZINC000000053512	6.84189
ABL1	ZINC000000042769	5.52298
ABL1	ZINC000000048821	7.04297
ABL1	ZINC000000028987	5.13728
ABL1	ZINC000000079000	6.52705
ABL1	ZINC000000052131	5.71365
ABL1	ZINC000000055463	6.47679
ABL1	ZINC000000039077	5.59145
ABL1	ZINC000000009592	4.9918
ABL1	ZINC000000042829	5.67481
ABL1	ZINC000000032155	5.59818
ABL1	ZINC000000046950	6.40172
ABL1	ZINC000000538388	7.14874
ABL1	ZINC000000027634	6.45807
ABL1	ZINC000000124373	6.84807
ABL1	ZINC000000035927	6.70322
ABL1	ZINC000000052150	6.63713
ABL1	ZINC000000006256	5.87526
ABL1	ZINC000000039127	6.29718
ABL1	ZINC000000053676	5.40657
ABL1	ZINC000000038722	7.5696
ABL1	ZINC000000005614	5.30106
ABL1	ZINC000000048734	6.37718
ABL1	ZINC000000040359	5.49295
ABL1	ZINC000000575944	5.58441
ABL1	ZINC000000025579	6.48215
ABL1	ZINC000000039247	5.51362
ABL1	ZINC000000033627	5.38945
ABL1	ZINC000000035114	5.59865
ABL1	ZINC000001155054	7.78097
ABL1	ZINC000000029636	5.27097
ABL1	ZINC000000029602	5.27785
ABL1	ZINC000000042088	7.15035
ABL1	CHEMBL404666	5.8534
ABL1	ZINC000000037982	5.19411
ABL1	ZINC000000066717	7.32637
ABL1	ZINC000000196353	6.56977
ABL1	ZINC000000024499	6.38802
ABL1	ZINC000000096765	6.28003
ABL1	ZINC000000053436	6.6908
ABL1	ZINC000000004029	5.46817
ABL1	ZINC000000285273	5.24478
ABL1	ZINC000000398740	5.92614
ABL1	ZINC000000001673	5.75044
ABL1	ZINC000000013139	5.50662
ABL1	ZINC000000083615	6.42761
ABL1	ZINC000000035368	5.58315
ABL1	ZINC000000028220	4.78783
ABL1	ZINC000000011270	6.04973
ABL1	ZINC000000003460	7.23566
ABL1	ZINC000000292359	5.03282
ABL1	ZINC000000041235	6.86804
ABL1	ZINC000000630454	8.01352
ABL1	ZINC000000452449	7.54972
ABL1	ZINC000000027354	6.42695
ABL1	ZINC000000029940	6.80915
ABL1	ZINC000000000674	5.07407
ABL1	ZINC000000074657	6.16978
ABL1	ZINC000000001816	6.89874
ABL1	ZINC000000250249	7.32025
ABL1	ZINC000000065668	6.64289
ABL1	ZINC000000000072	4.99688
ABL1	ZINC000000026538	6.38601
ABL1	ZINC000000035363	6.56514
ABL1	ZINC000000453966	5.34281
ABL1	ZINC000001219399	7.40417
ABL1	ZINC000000010971	5.29137
ABL1	ZINC000000055386	6.68396
ABL1	ZINC000000028955	7.1472
ABL1	ZINC000000045799	6.4288
ABL1	ZINC000000578176	6.31027
ABL1	ZINC000000046068	7.29123
ABL1	ZINC000000093761	6.6875
ABL1	ZINC000000051773	5.01654
ABL1	ZINC000000219594	5.41605
ABL1	ZINC000000038793	6.0307
ABL1	ZINC000000020253	6.49614
ABL1	ZINC000000028315	5.55287
ABL1	CHEMBL122068	6.88507
ABL1	ZINC000000001258	5.609
ABL1	ZINC000000612423	5.64002
ABL1	ZINC000000004065	5.10077
ABL1	ZINC000000040053	5.37622
ABL1	ZINC000000423519	5.41874
ABL1	ZINC000000092764	6.16165
ABL1	ZINC000000030754	5.12246
ABL1	ZINC000000606754	4.98516
ABL1	ZINC000000037115	5.54895
ABL1	ZINC000000024846	5.91224
ABL1	ZINC000000020775	4.93446
ABL1	ZINC000000039487	7.05504
ABL1	ZINC000000017859	6.20056
ABL1	ZINC000000067827	6.42779
ABL1	ZINC000000038333	5.46844
ABL1	ZINC000000154506	5.73589
ABL1	ZINC000000144307	6.03926
ABL1	ZINC000000038153	6.48106
ABL1	ZINC000000023594	6.54943
ABL1	ZINC000000008694	7.63196
ABL1	ZINC000000076963	6.29409
ABL1	ZINC000000212351	5.86667
ABL1	ZINC000000000308	5.66564
ABL1	ZINC000000032666	5.8392
ABL1	ZINC000000058169	5.75638
ABL1	ZINC000000505881	5.45994
ABL1	ZINC000000002017	5.08509
ABL1	ZINC000000092897	7.37334
ABL1	ZINC000000033615	6.87958
ABL1	ZINC000000000614	5.19542
ABL1	ZINC000000042856	5.91918
ABL1	ZINC000000089931	5.34484
ABL1	ZINC000000037832	5.65063
ABL1	ZINC000000027762	5.74594
ABL1	ZINC000000035023	5.98075
ABL1	ZINC000000046662	5.52653
ABL1	ZINC000000001156	5.88453
ABL1	ZINC000000287674	5.76266
ABL1	ZINC000000601958	6.27701
ABL1	ZINC000000002149	4.68909
ABL1	ZINC000000029522	5.5816
ABL1	ZINC000000040530	6.99279
ABL1	ZINC000000108770	6.48389
ABL1	ZINC000000067583	6.08756
ABL1	ZINC000000006178	5.41181
ABL1	ZINC000000001580	4.75745
ABL1	ZINC000000035099	6.12386
ABL1	ZINC000000597356	5.82593
ABL1	ZINC000000001742	5.32937
ABL1	ZINC000000034830	5.51226
ABL1	ZINC000000103659	6.85258
ABL1	ZINC000000755160	5.68529
ABL1	ZINC000000000394	5.55527
ABL1	ZINC000000053854	5.23804
ABL1	ZINC000000587638	6.64418
ABL1	ZINC000000033151	5.43499
ABL1	ZINC000000055939	5.53974
ABL1	ZINC000000456324	7.07317
ABL1	ZINC000000072559	7.24386
ABL1	ZINC000000034288	5.88734
ABL1	ZINC000000415873	7.24489
ABL1	ZINC000000002308	5.0597
ABL1	ZINC000000034232	6.36385
ABL1	ZINC000000196445	7.20723
ABL1	ZINC000000041416	5.98105
ABL1	ZINC000000038959	6.15225
ABL1	ZINC000000063079	5.72519
ABL1	ZINC000000004765	7.26985
ABL1	ZINC000000260982	5.93045
ABL1	ZINC000000009612	6.20484
ABL1	ZINC000000022641	4.24166
ABL1	ZINC000000028515	5.47126
ABL1	ZINC000000046716	5.45364
ABL1	ZINC000000057008	5.41791
ABL1	ZINC000000039449	5.98116
ABL1	ZINC000000031470	7.24752
ABL1	ZINC000000631184	7.54131
ABL1	ZINC000000003548	5.60831
ABL1	ZINC000000012240	5.23286
ABL1	ZINC000000306410	5.90469
ABL1	ZINC000000027117	5.38877
ABL1	ZINC000000003929	4.16652
ABL1	ZINC000000020466	6.41248
ABL1	ZINC000000477047	6.67612
ABL1	ZINC000000151967	5.43324
ABL1	ZINC000000044154	6.81735
ABL1	ZINC000000078541	5.69877
ABL1	ZINC000000003857	6.24449
ABL1	ZINC000000211527	6.07777
ABL1	ZINC000000068940	6.33607
ABL1	ZINC000000661594	8.12291
ABL1	ZINC000000055726	6.11372
ABL1	ZINC000095583278	6.5366
ABL1	ZINC000000001728	5.22785
ABL1	ZINC000000037927	6.12456
ABL1	ZINC000000017891	5.47978
ABL1	ZINC000000000015	5.50895
ABL1	ZINC000000005661	6.84819
ABL1	ZINC000000423539	5.42619
ABL1	ZINC000000036048	5.96055
ABL1	ZINC000000591665	7.95811
ABL1	ZINC000000009590	5.26065
ABL1	ZINC000000150065	5.53269
ABL1	ZINC000000065496	6.00707
ABL1	ZINC000000000131	4.86328
ABL1	ZINC000000009132	6.59581
ABL1	ZINC000000036462	6.09632
ABL1	ZINC000000490412	5.94876
ABL1	ZINC000000029067	5.40141
ABL1	ZINC000000015177	5.10082
ABL1	ZINC000000098181	7.08895
ABL1	ZINC000000219400	6.13084
ABL1	ZINC000000052679	6.10424
ABL1	ZINC000000123249	6.67652
ABL1	ZINC000000040340	4.9617
ABL1	ZINC000000007118	6.91331
ABL1	ZINC000000045213	5.5072
ABL1	ZINC000000008769	5.54411
ABL1	ZINC000000224500	5.81604
ABL1	ZINC000000033641	6.07689
ABL1	ZINC000000000503	4.15984
ABL1	ZINC000000284375	5.5886
ABL1	ZINC000000161115	6.54079
ABL1	ZINC000000044849	6.68491
ABL1	ZINC000000024516	5.62331
ABL1	ZINC000000040799	6.91003
ABL1	ZINC000000049409	7.09134
ABL1	ZINC000000112882	5.43776
ABL1	ZINC000000056306	6.43296
ABL1	ZINC000000151371	6.53291
ABL1	ZINC000000030550	5.90016
ABL1	ZINC000000000720	4.45259
ABL1	ZINC000000028968	5.26838
ABL1	ZINC000000015872	5.58481
ABL1	ZINC000000003544	5.1763
ABL1	ZINC000000402771	5.96342
ABL1	ZINC000000194754	6.37272
ABL1	ZINC000000041972	5.60266
ABL1	ZINC000000031595	6.82418
ABL1	ZINC000000121402	7.30475
ABL1	ZINC000000035357	6.42784
ABL1	ZINC000000036065	6.73645
ABL1	ZINC000000028148	5.52969
ABL1	ZINC000000035953	6.41086
ABL1	ZINC000000363645	6.83305
ABL1	ZINC000000318682	6.36827
ABL1	ZINC000000004127	6.9466
ABL1	ZINC000000078276	6.6928
ABL1	ZINC000000030379	5.38474
ABL1	ZINC000000054340	6.49172
ABL1	ZINC000000307699	5.27323
ABL1	ZINC000000178708	6.06996
ABL1	ZINC000000034251	7.38499
ABL1	ZINC000000004383	4.89155
ABL1	ZINC000000043536	6.58291
ABL1	ZINC000000005691	5.83953
ABL1	ZINC000000028018	6.77038
ABL1	ZINC000000056377	6.04715
ABL1	ZINC000000014936	5.37556
ABL1	ZINC000000001193	6.00698
ABL1	ZINC000000275611	5.2026
ABL1	ZINC000000024141	5.99046
ABL1	ZINC000000046712	5.96096
ABL1	ZINC000000038321	5.53027
ABL1	ZINC000000213776	4.29683
ABL1	ZINC000000034715	6.07589
ABL1	ZINC000000022066	5.79412
ABL1	ZINC000000033437	6.76894
ABL1	ZINC000000036197	6.2361
ABL1	ZINC000000307025	5.76448
ABL1	ZINC000000415129	6.97626
ABL1	ZINC000000036807	6.44897
ABL1	ZINC000000060267	7.45768
ABL1	ZINC000000292063	7.17821
ABL1	ZINC000000033504	6.94696
ABL1	ZINC000000031525	6.02477
ABL1	ZINC000000033809	5.47071
ABL1	ZINC000000030540	5.13714
ABL1	ZINC000000017389	6.43778
ABL1	ZINC000000514891	5.76678
ABL1	ZINC000000043873	4.11792
ABL1	ZINC000000000534	5.40638
ABL1	ZINC000000028223	7.56212
ABL1	ZINC000000095524	5.2241
ABL1	ZINC000000170144	5.2463
ABL1	ZINC000000047101	4.7961
ABL1	ZINC000000010360	5.43545
ABL1	ZINC000000130055	7.25129
ABL1	ZINC000000005336	6.29312
ABL1	ZINC000000027173	6.58152
ABL1	ZINC000000036907	5.12071
ABL1	ZINC000000423824	5.71883
ABL1	ZINC000000027683	5.75377
ABL1	ZINC000000724254	6.01679
ABL1	ZINC000000038548	6.31504
ABL1	ZINC000000103434	6.9093
ABL1	ZINC000000019214	5.10377
ABL1	ZINC000000032427	6.44134
ABL1	ZINC000000045608	6.06031
ABL1	ZINC000000009161	5.57538
ABL1	ZINC000000005921	6.18634
ABL1	ZINC000000018918	5.61779
ABL1	ZINC000000059908	6.98983
ABL1	ZINC000000001306	5.82778
ABL1	ZINC000000005395	6.74756
ABL1	ZINC000000591398	7.44681
ABL1	ZINC000000065335	7.20992
ABL1	ZINC000000013447	5.55085
ABL1	ZINC000000180815	5.49828
ABL1	ZINC000000038630	6.83527
ABL1	ZINC000000389325	6.96477
ABL1	ZINC000000199727	5.68469
ABL1	ZINC000000034810	4.74321
ABL1	ZINC000000062422	6.09885
ABL1	ZINC000001038598	7.90269
ABL1	ZINC000000638447	5.88293
ABL1	ZINC000000142011	5.81619
ABL1	ZINC000000540239	6.20349
ABL1	ZINC000000048257	6.26821
ABL1	ZINC000000489540	6.40309
ABL1	ZINC000000125366	6.4714
ABL1	ZINC000000036132	6.69154
ABL1	ZINC000000035926	5.81571
ABL1	ZINC000000037988	5.59163
ABL1	ZINC000000706985	5.35639
ABL1	ZINC000000035876	6.8926
ABL1	ZINC000000196168	7.05455
ABL1	ZINC000000038324	5.68211
ABL1	ZINC000000491370	6.1724
ABL1	CHEMBL259247	6.93164
ABL1	ZINC000000059310	6.98371
ABL1	ZINC000000002762	7.48935
ABL1	ZINC000000592633	7.55735
ABL1	ZINC000000038922	6.12463
ABL1	ZINC000000008705	5.75748
ABL1	ZINC000000234500	5.6176
ABL1	ZINC000000005324	7.46591
ABL1	ZINC000000078837	6.76121
ABL1	ZINC000000068224	6.48932
ABL1	ZINC000000007471	5.63807
ABL1	ZINC000000025026	4.90968
ABL1	ZINC000000097689	5.9197
ABL1	ZINC000000002203	7.09356
ABL1	ZINC000000089729	4.7936
ABL1	ZINC000000049564	6.56442
ABL1	ZINC000000083798	6.54275
ABL1	ZINC000000028150	6.51709
ABL1	ZINC000000528409	6.34279
ABL1	ZINC000000000450	4.70081
ABL1	ZINC000000052575	5.11853
ABL1	ZINC000000002698	5.44711
ABL1	ZINC000000018495	5.63078
ABL1	ZINC000000037907	6.86255
ABL1	ZINC000000033227	5.46068
ABL1	ZINC000000132043	6.74213
ABL1	ZINC000000027595	5.18893
ABL1	ZINC000000117603	5.56507
ABL1	ZINC000000039022	7.23678
ABL1	ZINC000000114783	5.88986
ABL1	ZINC000000366942	6.11777
ABL1	ZINC000002125754	6.76915
ABL1	ZINC000000602034	5.64304
ABL1	ZINC000000041569	5.65105
ABL1	ZINC000000063772	6.65453
ABL1	ZINC000000000135	4.87636
ABL1	ZINC000000037472	6.92245
ABL1	ZINC000000027765	4.84971
ABL1	ZINC000000137539	5.91857
ABL1	ZINC000000002127	5.39853
ABL1	ZINC000000025903	5.76934
ABL1	ZINC000000069790	5.55629
ABL1	ZINC000000084285	4.33386
ABL1	ZINC000000082492	6.80074
ABL1	ZINC000000069025	6.63299
ABL1	ZINC000000054870	6.4897
ABL1	ZINC000000142135	5.52268
ABL1	ZINC000000029425	5.39666
ABL1	ZINC000000239261	4.14671
ABL1	ZINC000000057407	4.74295
ABL1	ZINC000000055306	4.968
ABL1	ZINC000000586740	7.77265
ABL1	ZINC000000075377	6.23948
ABL1	ZINC000000074714	6.16289
ABL1	ZINC000000096244	8.0976
ABL1	ZINC000000350258	5.52547
ABL1	ZINC000000411947	5.00111
ABL1	ZINC000000039073	4.79863
ABL1	ZINC000000217641	6.21652
ABL1	ZINC000000019037	4.83343
ABL1	ZINC000000213243	5.78874
ABL1	ZINC000000053123	4.90584
ABL1	ZINC000000038628	6.01011
ABL1	ZINC000000037358	5.59591
ABL1	ZINC000000086141	6.0762
ABL1	ZINC000000302828	6.50814
ABL1	ZINC000000102691	7.03999
ABL1	ZINC000000034333	6.17198
ABL1	ZINC000000050425	6.75862
ABL1	ZINC000000073397	6.31988
ABL1	ZINC000000185409	6.14059
ABL1	ZINC000000001291	5.03611
ABL1	ZINC000000074649	6.18186
ABL1	ZINC000000029410	5.1966
ABL1	ZINC000000495020	6.20622
ABL1	ZINC000000008107	5.00262
ABL1	ZINC000000037088	6.00723
ABL1	ZINC000000033324	6.0848
ABL1	ZINC000000106858	6.97895
ABL1	ZINC000000082854	6.613
ABL1	ZINC000000001408	5.03062
ABL1	ZINC000000074965	6.17806
ABL1	ZINC000000584758	7.28458
ABL1	ZINC000000064444	5.58617
ABL1	ZINC000000192702	5.88506
ABL1	ZINC000000153700	7.15523
ABL1	ZINC000000009770	5.46424
ABL1	ZINC000000037871	6.61962
ABL1	ZINC000000065416	5.51564
ABL1	ZINC000000066991	6.36583
ABL1	ZINC000000383097	5.11947
ABL1	ZINC000000010483	5.55807
ABL1	ZINC000000030129	5.54908
ABL1	ZINC000000031489	5.80035
ABL1	ZINC000000011640	6.19906
ABL1	ZINC000000001051	5.29235
ABL1	ZINC000000262178	6.43809
ABL1	ZINC000000043104	7.40703
ABL1	ZINC000000028500	4.91112
ABL1	ZINC000000021774	5.46142
ABL1	ZINC000000472213	6.12165
ABL1	ZINC000000202099	5.48012
ABL1	ZINC000000049962	5.66805
ABL1	ZINC000000023542	6.59155
ABL1	ZINC000000046846	5.74435
ABL1	ZINC000000036114	5.93182
ABL1	ZINC000000133888	7.24292
ABL1	ZINC000000057673	6.92646
ABL1	ZINC000000417999	6.01715
ABL1	ZINC000000103089	5.92107
ABL1	ZINC000000066314	4.32723
ABL1	ZINC000000496250	5.99242
ABL1	ZINC000000107515	5.5807
ABL1	ZINC000000073526	5.75675
ABL1	ZINC000000054055	6.70973
ABL1	ZINC000000072018	6.77443
ABL1	ZINC000000000178	5.03803
ABL1	ZINC000000414380	6.84218
ABL1	ZINC000000106900	5.99911
ABL1	ZINC000000175529	5.85075
ABL1	ZINC000000172593	6.9801
ABL1	ZINC000000043551	5.18012
ABL1	ZINC000000039639	5.61742
ABL1	ZINC000000006892	6.87224
ABL1	ZINC000000002211	4.79423
ABL1	ZINC000000057760	5.32429
ABL1	ZINC000000001090	5.10658
ABL1	ZINC000000000380	5.58036
ABL1	ZINC000000005617	4.509
ABL1	ZINC000000037305	7.29756
ABL1	ZINC000000073655	5.96135
ABL1	ZINC000000002212	5.81199
ABL1	ZINC000000029975	5.845
ABL1	ZINC000000012630	7.3853
ABL1	ZINC000000208692	7.08254
ABL1	ZINC000000009082	5.30645
ABL1	ZINC000000017137	5.14464
ABL1	CHEMBL57443	7.14709
ABL1	ZINC000000039424	6.24856
ABL1	ZINC000000063291	7.99661
ABL1	ZINC000000044007	5.59667
ABL1	ZINC000000025263	5.51885
ABL1	ZINC000000303643	5.27895
ABL1	ZINC000000537749	5.55732
ABL1	ZINC000000029520	5.86915
ABL1	ZINC000000189836	5.93445
ABL1	ZINC000000029689	5.59524
ABL1	ZINC000000092555	6.0667
ABL1	ZINC000000035642	6.90857
ABL1	ZINC000000665783	6.42883
ABL1	ZINC000000080867	7.22876
ABL1	ZINC000000632509	7.76849
ABL1	ZINC000000095619	7.47421
ABL1	ZINC000000042822	6.30076
ABL1	ZINC000000000808	4.76538
ABL1	ZINC000000538354	7.24755
ABL1	ZINC000000131335	6.81653
ABL1	ZINC000000593415	6.94624
ABL1	ZINC000000110563	6.60232
ABL1	ZINC000000174373	6.385
ABL1	ZINC000000083230	5.60046
ABL1	ZINC000000000934	5.98212
ABL1	ZINC000000424878	6.09197
ABL1	ZINC000000098649	6.12458
ABL1	ZINC000000136891	6.13455
ABL1	ZINC000000382344	5.8422
ABL1	ZINC000000036550	6.47251
ABL1	ZINC000000094838	5.70051
ABL1	ZINC000000038900	5.66012
ABL1	ZINC000000340249	7.64176
ABL1	ZINC000000016968	5.36766
ABL1	ZINC000000048678	6.67751
ABL1	ZINC000000162806	6.91843
ABL1	ZINC000000040096	4.07709
ABL1	ZINC000000001021	5.00708
ABL1	ZINC000000004590	6.27081
ABL1	ZINC000000024246	6.60185
ABL1	ZINC000000009194	5.27463
ABL1	ZINC000000036044	6.68714
ABL1	ZINC000000060995	6.57226
ABL1	ZINC000000084124	5.84958
ABL1	ZINC000000033557	5.61751
ABL1	ZINC000000001551	5.91156
ABL1	ZINC000000014135	4.86973
ABL1	ZINC000000037363	7.27374
ABL1	ZINC000000027661	6.79303
ABL1	ZINC000000008412	5.69661
ABL1	ZINC000000085364	6.42424
ABL1	ZINC000000032623	7.93842
ABL1	CHEMBL122182	6.48023
ABL1	ZINC000000083859	7.0312
ABL1	ZINC000000048824	6.01983
ABL1	ZINC000000658325	6.83972
ABL1	ZINC000000035364	6.89477
ABL1	ZINC000000031299	6.74216
ABL1	ZINC000000521805	5.95356
ABL1	ZINC000000279821	5.57109
ABL1	ZINC000000014636	5.24675
ABL1	ZINC000000639544	6.64222
ABL1	ZINC000000068189	6.07031
ABL1	ZINC000000005807	5.39623
ABL1	ZINC000000009404	5.44523
ABL1	ZINC000000073965	5.69129
ABL1	ZINC000000029973	5.18271
ABL1	ZINC000000052632	5.03657
ABL1	ZINC000000147118	6.99158
ABL1	ZINC000000068343	6.08428
ABL1	ZINC000000002035	6.19597
ABL1	ZINC000000003978	7.95852
ABL1	ZINC000000016339	6.06571
ABL1	ZINC000000058028	6.23668
ABL1	ZINC000000029076	4.89152
ABL1	ZINC000000066354	6.27262
ABL1	ZINC000000202262	5.32816
ABL1	ZINC000002624335	7.20902
ABL1	ZINC000000044429	6.5662
ABL1	ZINC000000628542	6.92038
ABL1	ZINC000000032029	6.1575
ABL1	ZINC000000313911	5.46915
ABL1	ZINC000000057976	6.9389
ABL1	ZINC000000056318	7.20872
ABL1	ZINC000000538194	6.56087
ABL1	ZINC000000048495	6.23841
ABL1	ZINC000000044117	5.0084
ABL1	ZINC000000007114	7.34151
ABL1	ZINC000000150262	5.82366
ABL1	ZINC000000028155	6.55658
ABL1	ZINC000000603904	5.37957
ABL1	ZINC000000594280	7.56362
ABL1	ZINC000000068406	6.69111
ABL1	ZINC000000000660	5.65791
ABL1	ZINC000000030877	5.40406
ABL1	ZINC000000051944	5.74476
ABL1	ZINC000000049462	5.56764
ABL1	ZINC000000049681	5.27903
ABL1	ZINC000000102798	6.31888
ABL1	ZINC000000078040	5.75548
ABL1	ZINC000000633457	7.86049
ABL1	ZINC000000002008	5.25677
ABL1	ZINC000000038769	6.50375
ABL1	ZINC000000314445	4.83742
ABL1	ZINC000000175240	6.30945
ABL1	ZINC000000057889	7.0233
ABL1	ZINC000000236335	5.72563
ABL1	ZINC000000002136	6.17049
ABL1	ZINC000000058763	6.82048
ABL1	ZINC000000009186	4.99866
ABL1	ZINC000001150309	7.77415
ABL1	ZINC000000019985	6.27671
ABL1	ZINC000000191250	6.99655
ABL1	ZINC000000063481	7.1345
ABL1	ZINC000000057983	5.69992
ABL1	ZINC000000000961	5.64733
ABL1	ZINC000000022391	5.31322
ABL1	CHEMBL477342	6.54289
ABL1	ZINC000000034076	7.27296
ABL1	CHEMBL56669	7.15581
ABL1	ZINC000000082799	5.80777
ABL1	ZINC000000077834	6.56145
ABL1	ZINC000000005710	4.72242
ABL1	ZINC000000105513	6.36521
ABL1	ZINC000000036072	5.5721
ABL1	ZINC000000097630	5.64357
ABL1	ZINC000000375499	6.26959
ABL1	ZINC000001235450	7.24615
ABL1	ZINC000000038132	5.74257
ABL1	ZINC000000048939	6.36381
ABL1	ZINC000000009179	5.05279
ABL1	ZINC000000034316	5.35517
ABL1	ZINC000000034247	5.5801
ABL1	ZINC000000063019	7.1138
ABL1	ZINC000000047392	5.85852
ABL1	ZINC000000039142	5.75588
ABL1	ZINC000000317172	5.81292
ABL1	ZINC000000038835	5.26791
ABL1	ZINC000000000181	5.70751
ABL1	ZINC000000053202	5.18666
ABL1	ZINC000000425372	5.21205
ABL1	ZINC000000029891	5.28611
ABL1	ZINC000000067172	5.75705
ABL1	ZINC000000047234	5.17884
ABL1	ZINC000000048522	6.94814
ABL1	ZINC000000052106	5.84471
ABL1	ZINC000000063857	6.44969
ABL1	ZINC000000591199	7.85691
ABL1	ZINC000000005602	6.05542
ABL1	ZINC000000197052	6.78838
ABL1	ZINC000000028395	5.27322
ABL1	ZINC000000331770	7.02602
ABL1	ZINC000000056271	7.24913
ABL1	CHEMBL1172720	7.85226
ABL1	ZINC000000211519	7.56328
ABL1	ZINC000000027660	4.99638
ABL1	ZINC000000090875	6.54418
ABL1	ZINC000000028233	4.35767
ABL1	ZINC000000043963	6.86771
ABL1	ZINC000000174443	6.25599
ABL1	ZINC000000252262	5.92547
ABL1	ZINC000000522032	7.33755
ABL1	ZINC000000005795	6.46678
ABL1	ZINC000000031266	5.58536
ABL1	ZINC000000031399	5.14905
ABL1	ZINC000000036941	7.17987
ABL1	ZINC000000064984	7.4653
ABL1	ZINC000000105276	5.37926
ABL1	CHEMBL120077	6.84882
ABL1	ZINC000000007947	6.32954
ABL1	ZINC000000031584	6.11974
ABL1	ZINC000000024113	6.26863
ABL1	CHEMBL454119	6.94405
ABL1	ZINC000000026077	6.55977
ABL1	ZINC000000842081	6.1356
ABL1	CHEMBL1171960	6.77625
ABL1	ZINC000000033534	7.65334
ABL1	ZINC000000051757	6.19718
ABL1	ZINC000000538062	6.04389
ABL1	ZINC000000061490	5.56191
ABL1	ZINC000000174933	6.19085
ABL1	ZINC000000357757	6.1136
ABL1	ZINC000000011304	4.62941
ABL1	ZINC000000000505	4.99443
ABL1	ZINC000000006285	5.55418
ABL1	ZINC000000035230	6.87064
ABL1	ZINC000000148470	6.21667
ABL1	ZINC000000458389	7.7878
ABL1	ZINC000000004396	5.55833
ABL1	ZINC000000170903	6.59732
ABL1	ZINC000000038013	5.39864
ABL1	ZINC000000045991	7.39265
ABL1	ZINC000000008506	5.3143
ABL1	ZINC000000028149	5.88994
ABL1	ZINC000000054140	6.94911
ABL1	ZINC000000309815	7.21801
ABL1	ZINC000000001045	5.17467
ABL1	ZINC000000045762	7.62179
ABL1	ZINC000000034974	6.35161
ABL1	ZINC000000410480	5.5372
ABL1	ZINC000000113508	6.89846
ABL1	ZINC000000117335	5.03478
ABL1	ZINC000000072015	7.28367
ABL1	ZINC000000066664	7.31867
ABL1	ZINC000000085850	5.73384
ABL1	ZINC000000227050	7.0545
ABL1	ZINC000000000232	5.10908
ABL1	ZINC000000045767	7.46295
ABL1	ZINC000000012261	5.07986
ABL1	ZINC000000013615	5.9763
ABL1	ZINC000000754665	7.29003
ABL1	ZINC000000035056	4.88144
ABL1	CHEMBL29197	6.691
ABL1	ZINC000000005523	7.18779
ABL1	ZINC000000027725	6.13556
ABL1	ZINC000000172183	5.10813
ABL1	ZINC000000527014	6.85467
ABL1	ZINC000000032890	6.41719
ABL1	ZINC000000033275	6.32718
ABL1	ZINC000000031814	5.81177
ABL1	ZINC000000061838	7.15262
ABL1	ZINC000000033877	6.08606
ABL1	ZINC000000042417	6.2115
ABL1	ZINC000000136553	6.5809
ABL1	ZINC000000028986	5.49761
ABL1	ZINC000000035966	5.29705
ABL1	ZINC000000029021	6.82219
ABL1	ZINC000000043860	5.66952
ABL1	ZINC000000032803	6.84944
ABL1	ZINC000000115515	5.18065
ABL1	ZINC000000575824	7.45614
ABL1	ZINC000000046052	6.95424
ABL1	ZINC000000028379	4.5603
ABL1	ZINC000000032584	5.39669
ABL1	ZINC000000209884	7.78963
ABL1	ZINC000000012804	5.11254
ABL1	CHEMBL1171532	7.38837
ABL1	ZINC000000029360	4.23342
ABL1	ZINC000000025451	5.92364
ABL1	ZINC000000588145	6.36001
ABL1	ZINC000000036004	7.02065
ABL1	ZINC000000250305	6.67169
ABL1	ZINC000000177171	5.04576
ABL1	ZINC000000004221	5.43129
ABL1	ZINC000000409542	6.44225
ABL1	ZINC000000581923	6.04318
ABL1	ZINC000000010906	6.2986
ABL1	CHEMBL454868	8.03305
ABL1	ZINC000000032651	5.60532
ABL1	ZINC000000054464	5.59762
ABL1	ZINC000000025737	4.6377
ABL1	ZINC000000178734	7.43566
ABL1	ZINC000000029158	5.01733
ABL1	ZINC000000030990	5.32752
ABL1	ZINC000000316270	5.64
ABL1	ZINC000000625964	5.96703
ABL1	ZINC000000072749	5.3489
ABL1	ZINC000000026453	5.29671
ABL1	ZINC000000006138	5.81035
ABL1	ZINC000000036609	5.68657
ABL1	ZINC000000678327	7.67677
ABL1	ZINC000000034141	7.3775
ABL1	ZINC000000032540	6.73833
ABL1	ZINC000000006232	6.1887
ABL1	ZINC000000408972	5.95013
ABL1	ZINC000000051286	6.31116
ABL1	ZINC000000040457	5.07634
ABL1	ZINC000000059877	7.55035
ABL1	ZINC000000030325	5.90646
ABL1	ZINC000000042641	6.91411
ABL1	ZINC000000021246	5.58799
ABL1	ZINC000000105837	5.84296
ABL1	ZINC000000062603	5.40644
ABL1	ZINC000000000506	4.1159
ABL1	ZINC000000038320	6.47411
ABL1	ZINC000000052709	6.19515
ABL1	ZINC000000020049	5.41673
ABL1	ZINC000000035782	6.6321
ABL1	ZINC000000002051	4.73404
ABL1	ZINC000000072008	6.10857
ABL1	ZINC000000045764	6.58125
ABL1	ZINC000000118430	6.08679
ABL1	ZINC000000022214	4.06426
ABL1	ZINC000000060025	7.07427
ABL1	ZINC000000039973	6.39224
ABL1	ZINC000000031712	5.2977
ABL1	ZINC000000078741	6.79521
ABL1	ZINC000000097739	6.96081
ABL1	ZINC000000544539	5.94574
ABL1	ZINC000000028513	5.74166
ABL1	ZINC000000000254	5.05979
ABL1	ZINC000000009671	5.2148
ABL1	ZINC000000057161	4.92308
ABL1	ZINC000000130612	5.63453
ABL1	ZINC000000033670	7.07048
ABL1	ZINC000000056598	5.01399
ABL1	ZINC000000001681	4.21873
ABL1	ZINC000000029852	6.02152
ABL1	ZINC000000030097	5.40269
ABL1	ZINC000000044976	5.469
ABL1	ZINC000000051843	7.1797
ABL1	ZINC000000064049	7.58802
ABL1	ZINC000000040899	6.86397
ABL1	ZINC000000220025	5.40242
ABL1	ZINC000000065591	6.3456
ABL1	ZINC000000033593	6.4826
ABL1	ZINC000000033785	7.59664
ABL1	ZINC000000035848	6.3985
ABL1	ZINC000000079054	5.70905
ABL1	ZINC000000035515	6.1931
ABL1	ZINC000000004173	5.54807
ABL1	ZINC000000063522	5.69992
ABL1	ZINC000000002070	6.04742
ABL1	ZINC000000008496	6.3191
ABL1	ZINC000000035485	4.78811
ABL1	ZINC000000431139	7.55808
ABL1	ZINC000000560887	5.4177
ABL1	ZINC000000203818	6.82411
ABL1	ZINC000000201650	5.34878
ABL1	ZINC000000579981	5.87071
ABL1	ZINC000000526708	5.83499
ABL1	ZINC000000002384	6.6909
ABL1	ZINC000000086564	6.05055
ABL1	ZINC000000013344	7.29823
ABL1	ZINC000001041651	6.6984
ABL1	ZINC000000086236	6.77853
ABL1	ZINC000000042824	5.97102
ABL1	ZINC000000006937	5.69527
ABL1	ZINC000000087751	6.4714
ABL1	ZINC000000037896	5.14098
ABL1	ZINC000000070897	7.15119
ABL1	ZINC000000755126	6.69333
ABL1	ZINC000000426890	7.25374
ABL1	ZINC000000001142	5.6883
ABL1	ZINC000000144021	7.55014
ABL1	ZINC000000020827	4.77503
ABL1	ZINC000000053156	6.37849
ABL1	ZINC000000029517	5.10418
ABL1	ZINC000000226833	7.36748
ABL1	ZINC000000117093	6.18407
ABL1	ZINC000000032750	7.39504
ABL1	ZINC000000048056	6.62993
ABL1	ZINC000000418197	5.8401
ABL1	ZINC000000220725	5.26238
ABL1	ZINC000000000123	5.3649
ABL1	ZINC000000032615	5.98461
ABL1	ZINC000000026296	6.06392
ABL1	ZINC000000074111	6.54073
ABL1	ZINC000000047507	5.60426
ABL1	ZINC000000064654	6.00104
ABL1	ZINC000000054274	5.18653
ABL1	ZINC000000537987	7.87284
ABL1	ZINC000000063453	6.87913
ABL1	ZINC000000285157	5.84554
ABL1	ZINC000000006919	7.5255
ABL1	ZINC000000109450	6.47309
ABL1	ZINC000000181982	5.95128
ABL1	ZINC000000032589	6.26901
ABL1	ZINC000000067996	5.49131
ABL1	ZINC000000010428	6.4105
ABL1	ZINC000000404160	5.85162
ABL1	ZINC000000139174	5.79452
ABL1	ZINC000000116278	5.23547
ABL1	ZINC000000204030	5.14139
ABL1	ZINC000000049514	6.73651
ABL1	ZINC000000005672	4.37396
ABL1	ZINC000000096321	6.68541
ABL1	ZINC000000033466	7.21294
ABL1	ZINC000000375514	6.54568
ABL1	ZINC000000415881	6.98486
ABL1	ZINC000000051407	5.42482
ABL1	ZINC000000075711	5.91165
ABL1	ZINC000000235781	5.90641
ABL1	ZINC000000320279	6.10792
ABL1	ZINC000000630145	6.93048
ABL1	ZINC000000039264	5.43817
ABL1	ZINC000001893002	7.71415
ABL1	ZINC000000029143	5.12986
ABL1	ZINC000000038134	6.78484
ABL1	ZINC000000109037	6.98626
ABL1	ZINC000000536434	4.98379
ABL1	ZINC000000051060	6.77378
ABL1	ZINC000000031696	5.55381
ABL1	ZINC000000481333	5.4574
ABL1	ZINC000000036681	4.77003
ABL1	ZINC000000066291	6.8151
ABL1	ZINC000000034425	5.50704
ABL1	ZINC000000385643	7.81966
ABL1	ZINC000000068411	7.6999
ABL1	ZINC000000076095	7.03545
ABL1	ZINC000000422480	6.13576
ABL1	ZINC000000082122	6.95764
ABL1	ZINC000000004641	7.23166
ABL1	ZINC000000066143	5.44337
ABL1	ZINC000000012514	6.8127
ABL1	ZINC000000038670	6.29133
ABL1	ZINC000000280010	5.33025
ABL1	ZINC000000033385	7.79919
ABL1	ZINC000000071822	5.77674
ABL1	ZINC000000192817	6.98141
ABL1	ZINC000000053539	4.96903
ABL1	ZINC000000001960	5.43518
ABL1	ZINC000000028520	6.04932
ABL1	ZINC000000340372	5.93668
ABL1	ZINC000000587604	5.91548
ABL1	ZINC000000006382	5.48474
ABL1	ZINC000000000753	6.02406
ABL1	ZINC000000027612	6.5941
ABL1	ZINC000000006296	5.20417
ABL1	ZINC000000546488	6.3051
ABL1	ZINC000000135768	7.1511
ABL1	ZINC000000009708	5.6105
ABL1	ZINC000000005251	5.45834
ABL1	ZINC000000040024	5.60414
ABL1	ZINC000000001819	6.00654
ABL1	ZINC000000115532	6.60326
ABL1	ZINC000000033595	6.76753
ABL1	ZINC000000421017	6.18412
ABL1	ZINC000000043582	7.37236
ABL1	ZINC000000045571	5.30143
ABL1	ZINC000000252472	7.04188
ABL1	ZINC000000035163	5.72537
ABL1	ZINC000000011608	6.399
ABL1	ZINC000000389399	5.88383
ABL1	ZINC000000596855	5.42637
ABL1	ZINC000000066419	7.17893
ABL1	ZINC000000686326	7.5476
ABL1	ZINC000000100303	5.85587
ABL1	ZINC000000030419	5.4681
ABL1	ZINC000000507499	5.87776
ABL1	ZINC000000134659	7.53793
ABL1	ZINC000000567917	7.0559
ABL1	ZINC000000006650	5.72051
ABL1	ZINC000000050041	6.88371
ABL1	ZINC000000138754	6.78107
ABL1	ZINC000000663898	6.89182
ABL1	ZINC000000043737	5.67352
ABL1	ZINC000000034877	6.14611
ABL1	ZINC000002712458	7.00852
ABL1	ZINC000000083110	6.10344
ABL1	ZINC000000032671	6.09504
ABL1	ZINC000000412943	5.72506
ABL1	ZINC000000028364	4.60311
ABL1	ZINC000000001277	5.46611
ABL1	ZINC000000008476	5.893
ABL1	ZINC000000001810	5.51767
ABL1	ZINC000000057530	5.3291
ABL1	ZINC000000018012	6.84952
ABL1	ZINC000000311837	7.21088
ABL1	ZINC000000073365	6.50352
ABL1	ZINC000000062402	6.9183
ABL1	ZINC000000005428	6.99431
ABL1	ZINC000000136523	6.14309
ABL1	ZINC000000029685	5.20893
ABL1	ZINC000000046665	5.613
ABL1	ZINC000000001927	4.45743
ABL1	ZINC000000538159	5.72809
ABL1	ZINC000000246281	5.55627
ABL1	ZINC000000313662	6.16217
ABL1	ZINC000000039029	7.74284
ABL1	ZINC000000107944	7.38454
ABL1	ZINC000000054429	6.72941
ABL1	ZINC000000529147	5.91356
ABL1	ZINC000000154795	5.27032
ABL1	ZINC000000004132	5.85661
ABL1	ZINC000000063940	6.58154
ABL1	ZINC000000042298	6.15788
ABL1	ZINC000000000078	5.77692
ABL1	ZINC000000031531	5.75979
ABL1	ZINC000000013855	6.0253
ABL1	ZINC000000110752	4.99454
ABL1	ZINC000000536890	7.63472
ABL1	ZINC000000001601	7.01211
ABL1	ZINC000000000751	5.06679
ABL1	ZINC000000228101	5.51531
ABL1	ZINC000000022438	7.0085
ABL1	ZINC000000035196	5.98392
ABL1	ZINC000000213296	7.10627
ABL1	ZINC000000106422	5.9637
ABL1	ZINC000000028309	4.99979
ABL1	ZINC000000036393	7.0352
ABL1	ZINC000000204580	5.62267
ABL1	ZINC000000002113	5.61302
ABL1	ZINC000000042969	7.1109
ABL1	CHEMBL481968	7.85235
ABL1	ZINC000000110682	6.24506
ABL1	ZINC000000001677	5.03887
ABL1	ZINC000000066501	5.4826
ABL1	ZINC000000134468	5.7855
ABL1	ZINC000000537759	6.25517
ABL1	ZINC000000020154	5.59968
ABL1	ZINC000000063066	4.98785
ABL1	ZINC000000010553	6.88718
ABL1	ZINC000000095533	6.21117
ABL1	ZINC000000480762	7.03712
ABL1	ZINC000000236121	4.47044
ABL1	ZINC000000038261	7.1537
ABL1	ZINC000000010761	5.29664
ABL1	ZINC000000027603	5.5708
ABL1	ZINC000000044344	5.5953
ABL1	ZINC000000563039	5.55125
ABL1	ZINC000000072469	6.11668
ABL1	ZINC000000006926	5.14398
ABL1	ZINC000000030099	4.51401
ABL1	ZINC000000032551	6.53379
ABL1	ZINC000000189942	6.41959
ABL1	ZINC000002636384	7.75976
ABL1	ZINC000000043496	6.87742
ABL1	ZINC000000029730	6.07651
ABL1	ZINC000000007002	5.64163
ABL1	ZINC000000051789	5.62125
ABL1	ZINC000000206169	5.3817
ABL1	ZINC000000012858	7.40686
ABL1	ZINC000000118397	7.59793
ABL1	ZINC000000468071	6.08315
ABL1	ZINC000000037823	5.84856
ABL1	ZINC000000373802	5.92316
ABL1	ZINC000000052929	5.34498
ABL1	ZINC000000029512	4.53549
ABL1	ZINC000000023882	5.34774
ABL1	ZINC000000008614	5.5119
ABL1	ZINC000000113826	6.13525
ABL1	ZINC000000014162	5.14088
ABL1	ZINC000002128165	7.13244
ABL1	ZINC000000029147	5.18163
ABL1	ZINC000000134536	5.50823
ABL1	ZINC000000027692	5.71792
ABL1	ZINC000000591272	6.03282
ABL1	ZINC000000073193	6.93325
ABL1	ZINC000000277126	5.6278
ABL1	ZINC000000025880	5.33827
ABL1	ZINC000000507108	6.84078
ABL1	ZINC000000522583	5.52045
ABL1	ZINC000000643477	7.1235
ABL1	ZINC000000001214	5.84892
ABL1	ZINC000000038708	6.85405
ABL1	ZINC000000264816	5.49861
ABL1	ZINC000000075987	5.3372
ABL1	ZINC000000038836	6.71235
ABL1	ZINC000000110828	7.5204
ABL1	ZINC000000076804	7.29331
ABL1	ZINC000000060691	5.84268
ABL1	ZINC000000017967	5.73909
ABL1	ZINC000000101241	6.31637
ABL1	ZINC000000033230	7.17673
ABL1	ZINC000000029765	4.95693
ABL1	ZINC000000141871	6.09685
ABL1	ZINC000000527932	7.14841
ABL1	ZINC000000051049	6.41142
ABL1	ZINC000000029651	5.64227
ABL1	ZINC000000051420	4.2998
ABL1	ZINC000000036761	5.53977
ABL1	ZINC000000515013	6.27649
ABL1	ZINC000000018553	5.65453
ABL1	ZINC000000045625	5.39987
ABL1	ZINC000000017634	7.29524
ABL1	ZINC000000206117	5.42412
ABL1	ZINC000000036097	6.12053
ABL1	ZINC000000661167	7.23322
ABL1	ZINC000000035922	6.91951
ABL1	ZINC000000028573	6.37023
ABL1	ZINC000000520249	5.87659
ABL1	ZINC000000030187	5.19909
ABL1	ZINC000000038941	6.36566
ABL1	ZINC000000001947	6.96714
ABL1	ZINC000000022326	5.22523
ABL1	ZINC000000001161	5.61056
ABL1	ZINC000000000630	5.48439
ABL1	ZINC000000021956	5.59165
ABL1	ZINC000000020230	3.94334
ABL1	ZINC000000002090	5.85427
ABL1	CHEMBL364623	7.36071
ABL1	ZINC000000044802	5.48733
ABL1	ZINC000000626724	6.38763
ABL1	ZINC000000002754	5.5535
ABL1	ZINC000000031573	5.76715
ABL1	ZINC000000027547	6.70601
ABL1	ZINC000000033219	5.48557
ABL1	ZINC000000068113	5.99803
ABL1	ZINC000000032733	7.56012
ABL1	ZINC000000009125	6.08533
ABL1	ZINC000000054233	6.28708
ABL1	ZINC000000009589	5.66146
ABL1	ZINC000000129955	6.93103
ABL1	ZINC000000045198	5.287
ABL1	ZINC000000312277	5.89417
ABL1	ZINC000000116217	6.18895
ABL1	ZINC000000081186	7.16756
ABL1	ZINC000000009086	7.33872
ABL1	ZINC000000261020	5.50181
ABL1	ZINC000000071152	6.91818
ABL1	ZINC000000013099	5.38049
ABL1	ZINC000000047445	6.49386
ABL1	ZINC000000016418	6.89085
ABL1	ZINC000000003921	4.43648
ABL1	ZINC000000384609	5.82992
ABL1	ZINC000000035666	6.77519
ABL1	ZINC000000072911	5.72269
ABL1	ZINC000000057235	5.84316
ABL1	ZINC000000066912	5.99978
ABL1	ZINC000000003491	6.35077
ABL1	ZINC000000123447	5.84128
ABL1	ZINC000000033166	6.41801
ABL1	ZINC000000003882	6.22142
ABL1	CHEMBL535	6.7068
ABL1	ZINC000000006923	4.71212
ABL1	ZINC000000054980	6.43418
ABL1	ZINC000000033218	6.30285
ABL1	ZINC000000145893	5.69794
ABL1	ZINC000002976077	6.76217
ABL1	ZINC000000033482	6.68624
ABL1	ZINC000000048822	5.96934
ABL1	ZINC000000009824	5.77686
ABL1	ZINC000000029992	6.82529
ABL1	ZINC000000048937	6.08928
ABL1	ZINC000000219997	5.38983
ABL1	ZINC000000036016	6.37655
ABL1	ZINC000000001102	5.76
ABL1	ZINC000000529271	6.03979
ABL1	ZINC000000169674	6.00822
ABL1	ZINC000000002732	6.79496
ABL1	ZINC000000031676	5.03637
ABL1	ZINC000000102866	5.18988
ABL1	ZINC000000825806	6.42993
ABL1	ZINC000000038439	5.8243
ABL1	ZINC000000030046	5.62525
ABL1	ZINC000000019138	5.71778
ABL1	ZINC000000000371	5.27949
ABL1	ZINC000000168873	5.34949
ABL1	ZINC000000003771	5.4923
ABL1	ZINC000000100926	7.55185
ABL1	ZINC000000170624	7.12073
ABL1	ZINC000000036555	5.93197
ABL1	ZINC000000028733	6.08873
ABL1	ZINC000000028434	5.9453
ABL1	ZINC000000357114	5.4588
ABL1	ZINC000000642658	6.92054
ABL1	ZINC000000036715	5.88172
ABL1	ZINC000000071831	6.1032
ABL1	ZINC000000596912	6.44708
ABL1	ZINC000000124073	6.32915
ABL1	ZINC000000029403	6.53987
ABL1	ZINC000000038236	6.95941
ABL1	ZINC000000109220	5.11191
ABL1	ZINC000000107553	6.00616
ABL1	ZINC000000099435	7.84849
ABL1	ZINC000000032620	7.53731
ABL1	ZINC000000001378	4.90682
ABL1	ZINC000000010523	4.07748
ABL1	ZINC000000045420	5.46477
ABL1	ZINC000000386584	6.85425
ABL1	ZINC000000032491	6.9799
ABL1	ZINC000000000426	4.87202
ABL1	CHEMBL476304	6.15053
ABL1	ZINC000000310454	6.5178
ABL1	ZINC000000005882	5.66174
ABL1	ZINC000000805321	7.17605
ABL1	ZINC000000029553	4.81381
ABL1	ZINC000000045168	5.74978
ABL1	ZINC000000200068	6.15918
ABL1	ZINC000000033631	6.10466
ABL1	ZINC000000068015	5.05921
ABL1	ZINC000000537941	5.87148
ABL1	ZINC000000053681	6.23724
ABL1	ZINC000000367229	7.52233
ABL1	ZINC000000024559	5.34625
ABL1	ZINC000000091259	6.6978
ABL1	ZINC000000031723	5.07765
ABL1	ZINC000000032536	5.77823
ABL1	ZINC000000534018	6.49347
ABL1	ZINC000000600657	6.68091
ABL1	ZINC000000005784	5.64434
ABL1	ZINC000000051515	6.48221
ABL1	ZINC000000070765	5.53186
ABL1	ZINC000000442438	5.61394
ABL1	ZINC000000062879	7.34561
ABL1	ZINC000000048021	5.70204
ABL1	ZINC000000008217	5.64172
ABL1	ZINC000000082165	5.61813
ABL1	ZINC000000053115	6.1696
ABL1	ZINC000000040103	6.5299
ABL1	ZINC000000593691	6.25548
ABL1	ZINC000000507028	5.75323
ABL1	ZINC000000030219	5.54638
ABL1	ZINC000000070933	5.62334
ABL1	ZINC000000035221	5.62188
ABL1	ZINC000000001760	7.03769
ABL1	ZINC000000039839	5.81112
ABL1	ZINC000000030254	5.51858
ABL1	ZINC000000111332	6.11622
ABL1	ZINC000000545961	5.71692
ABL1	ZINC000000070516	7.56806
ABL1	ZINC000000597817	6.56424
ABL1	ZINC000000037501	5.96284
ABL1	ZINC000000005081	5.28219
ABL1	ZINC000000010493	6.04031
ABL1	ZINC000000126505	5.78007
ABL1	ZINC000000203512	5.41472
ABL1	ZINC000000030120	5.57089
ABL1	ZINC000000444941	5.49716
ABL1	ZINC000000081222	7.53401
ABL1	ZINC000000041324	6.31139
ABL1	ZINC000000077290	7.27836
ABL1	ZINC000000083554	4.35384
ABL1	ZINC000000031725	4.71444
ABL1	ZINC000000608026	5.49699
ABL1	ZINC000000093939	7.17158
ABL1	ZINC000000006223	5.31316
ABL1	ZINC000000041369	6.08989
ABL1	ZINC000000030413	5.50039
ABL1	ZINC000000036302	5.48223
ABL1	ZINC000000001448	5.89696
ABL1	ZINC000000025891	4.63476
ABL1	ZINC000000030412	5.60628
ABL1	ZINC000000073987	6.19151
ABL1	ZINC000000051803	6.16938
ABL1	ZINC000000066332	5.81755
ABL1	ZINC000000036726	6.27747
ABL1	ZINC000000029521	5.04635
ABL1	ZINC000000029890	5.25595
ABL1	ZINC000000015441	6.59856
ABL1	ZINC000000933356	7.53557
ABL1	ZINC000000067481	6.49893
ABL1	ZINC000000033357	7.57096
ABL1	ZINC000000062314	5.79799
ABL1	ZINC000000024260	7.22656
ABL1	ZINC000000039317	6.66634
ABL1	ZINC000000027610	4.99352
ABL1	ZINC000000597536	4.79053
ABL1	ZINC000000035388	5.76073
ABL1	ZINC000000033334	5.11171
ABL1	ZINC000000028349	5.99962
ABL1	ZINC000000002307	5.31243
ABL1	ZINC000000035812	6.32328
ABL1	ZINC000000002277	4.74569
ABL1	ZINC000000036870	5.29515
ABL1	ZINC000000001674	5.86339
ABL1	ZINC000000001071	5.81806
ABL1	ZINC000000036271	6.65592
ABL1	ZINC000000038144	5.97499
ABL1	ZINC000000054139	5.51681
ABL1	ZINC000000032687	6.46086
ABL1	ZINC000000672257	7.46264
ABL1	ZINC000000341049	6.50292
ABL1	ZINC000000060287	7.38818
ABL1	ZINC000000074020	5.79805
ABL1	ZINC000000268723	6.95869
ABL1	ZINC000000092683	5.43505
ABL1	ZINC000000193971	6.68926
ABL1	ZINC000000020783	4.20874
ABL1	ZINC000000150444	5.95257
ABL1	ZINC000000653944	8.18125
ABL1	ZINC000000037172	7.1245
ABL1	ZINC000000034571	5.54277
ABL1	ZINC000000032308	5.47363
ABL1	ZINC000000004960	5.63386
ABL1	ZINC000000458730	5.62039
ABL1	ZINC000000028397	6.75929
ABL1	ZINC000000850742	7.07097
ABL1	ZINC000000140047	6.27356
ABL1	ZINC000000002075	5.22749
ABL1	ZINC000000054177	5.56281
ABL1	ZINC000000006676	5.47724
ABL1	ZINC000000029728	5.02908
ABL1	ZINC000000095629	8.06802
ABL1	ZINC000000602685	6.11948
ABL1	ZINC000000022789	5.77605
ABL1	ZINC000000101557	5.81892
ABL1	ZINC000000110860	7.16238
ABL1	ZINC000000003322	6.85869
ABL1	ZINC000000029016	6.51229
ABL1	ZINC000000154119	5.58531
ABL1	ZINC000000051942	5.98534
ABL1	ZINC000000030808	5.18191
ABL1	ZINC000000102109	4.63294
ABL1	ZINC000000198574	5.41982
ABL1	ZINC000000110981	6.17573
ABL1	ZINC000000005606	5.32925
ABL1	ZINC000000039316	6.533
ABL1	ZINC000000029207	5.29533
ABL1	ZINC000000038679	6.19901
ABL1	ZINC000000594349	6.63312
ABL1	ZINC000000066209	6.42781
ABL1	ZINC000001211159	7.76208
ABL1	ZINC000000063837	7.31819
ABL1	ZINC000000000857	6.03359
ABL1	ZINC000027322184	7.54548
ABL1	CHEMBL271984	6.16389
ABL1	ZINC000000071131	6.271
ABL1	ZINC000000592416	7.63086
ABL1	ZINC000000040137	5.7758
ABL1	ZINC000000042631	7.1382
ABL1	ZINC000000014110	6.08537
ABL1	ZINC000000027802	5.84011
ABL1	ZINC000000001083	6.22189
ABL1	ZINC000000032915	7.32048
ABL1	ZINC000000381997	5.88772
ABL1	ZINC000000036030	6.97635
ABL1	ZINC000000412392	5.56827
ABL1	ZINC000000013143	6.25105
ABL1	ZINC000000065650	5.57424
ABL1	ZINC000000149906	6.13576
ABL1	ZINC000000050336	4.77379
ABL1	ZINC000000032235	6.63142
ABL1	ZINC000000429895	7.419
ABL1	ZINC000000589682	6.22565
ABL1	ZINC000000049961	5.65252
ABL1	ZINC000000053283	6.01053
ABL1	ZINC000000126782	6.84613
ABL1	ZINC000000005659	5.62454
ABL1	CHEMBL418270	7.55183
ABL1	ZINC000000135873	5.49326
ABL1	ZINC000000151338	6.97025
ABL1	ZINC000000005653	5.66002
ABL1	ZINC000000137859	6.04524
ABL1	ZINC000000018359	5.94765
ABL1	ZINC000000042904	5.03293
ABL1	ZINC000000043002	6.55995
ABL1	ZINC000000001654	5.76623
ABL1	ZINC000000033953	5.61033
ABL1	ZINC000000040050	5.53406
ABL1	ZINC000000024216	4.36152
ABL1	ZINC000000058591	7.11437
ABL1	ZINC000000045402	5.89632
ABL1	ZINC000000083418	6.40112
ABL1	ZINC000000015553	5.68818
ABL1	ZINC000000034153	6.35072
ABL1	ZINC000000005833	5.80753
ABL1	ZINC000000070023	7.41804
ABL1	ZINC000000058540	6.36705
ABL1	ZINC000000403011	5.50826
ABL1	ZINC000000033010	5.78698
ABL1	ZINC000000044630	6.32962
ABL1	ZINC000001278254	8.3382
ABL1	ZINC000000116948	6.9522
ABL1	ZINC000000000266	5.14025
ABL1	ZINC000000016460	5.57729
ABL1	ZINC000000002864	6.8369
ABL1	CHEMBL169757	5.74564
ABL1	ZINC000000000602	4.81185
ABL1	ZINC000000007504	5.27888
ABL1	ZINC000000588890	5.99554
ABL1	ZINC000000099062	4.60041
ABL1	ZINC000000056761	5.27413
ABL1	ZINC000000139801	5.39762
ABL1	ZINC000000039977	5.81085
ABL1	ZINC000000044597	6.77326
ABL1	ZINC000000000428	5.73993
ABL1	ZINC000000036538	5.17487
ABL1	ZINC000000022579	5.55376
ABL1	ZINC000000059122	7.40713
ABL1	ZINC000000010541	5.60124
ABL1	ZINC000000021888	6.03059
ABL1	ZINC000000019365	4.9414
ABL1	ZINC000000042869	6.42261
ABL1	ZINC000000001962	5.50932
ABL1	ZINC000000092185	5.99146
ABL1	ZINC000000001384	5.34132
ABL1	ZINC000000098631	5.37704
ABL1	ZINC000000035391	5.3796
ABL1	ZINC000000073585	6.11198
ABL1	ZINC000000051709	6.65091
ABL1	ZINC000000080792	6.53058
ABL1	ZINC000000012756	5.98025
ABL1	ZINC000000064518	7.08079
ABL1	ZINC000000036433	6.87532
ABL1	ZINC000000006514	6.51561
ABL1	ZINC000000028306	6.30245
ABL1	ZINC000000528916	6.54686
ABL1	ZINC000000005077	5.29669
ABL1	ZINC000000033582	4.49261
ABL1	ZINC000000051418	6.06433
ABL1	ZINC000000001499	6.84392
ABL1	ZINC000000132190	6.76944
ABL1	ZINC000000074932	7.15466
ABL1	ZINC000000025696	6.00722
ABL1	ZINC000000028222	5.10153
ABL1	ZINC000000029991	4.97966
ABL1	ZINC000000209318	4.60152
ABL1	ZINC000000034665	6.49356
ABL1	ZINC000000053178	6.97162
ABL1	ZINC000000042821	5.0216
ABL1	ZINC000000025513	6.93603
ABL1	ZINC000000003314	5.51283
ABL1	ZINC000000077124	6.01196
ABL1	ZINC000000097721	6.17617
ABL1	ZINC000000001052	5.80964
ABL1	ZINC000000064800	6.67369
ABL1	ZINC000000560527	5.47619
ABL1	CHEMBL255738	6.39748
ABL1	ZINC000000098555	5.21738
ABL1	ZINC000000006274	4.98195
ABL1	ZINC000000030929	5.3332
ABL1	ZINC000000239238	5.65102
ABL1	ZINC000000042882	5.28762
ABL1	ZINC000000052023	4.76112
ABL1	ZINC000000035113	5.74322
ABL1	ZINC000000030755	7.151
ABL1	ZINC000000002067	4.93952
ABL1	ZINC000000522622	5.8041
ABL1	ZINC000000048480	7.68714
ABL1	ZINC000000031047	6.31997
ABL1	ZINC000000035858	5.15737
ABL1	ZINC000000001901	5.06541
ABL1	ZINC000000038325	6.22608
ABL1	ZINC000000115850	6.63144
ABL1	ZINC000000537930	5.91209
ABL1	ZINC000000029698	5.26677
ABL1	ZINC000000003946	6.34648
ABL1	ZINC000000001272	5.07994
ABL1	ZINC000000317558	5.68469
ABL1	ZINC000000030926	5.52363
ABL1	ZINC000000094987	6.25124
ABL1	ZINC000000034182	5.49847
ABL1	ZINC000000026780	6.53875
ABL1	ZINC000000052968	6.90589
ABL1	ZINC000000067393	6.57438
ABL1	ZINC000000307647	7.21379
ABL1	ZINC000000037845	5.93262
ABL1	ZINC000000029487	5.66096
ABL1	ZINC000001629329	7.75583
ABL1	ZINC000000115578	6.84833
ABL1	ZINC000000006765	6.10353
ABL1	ZINC000000413534	5.74968
ABL1	ZINC000000217874	5.29648
ABL1	ZINC000000007382	5.40139
ABL1	ZINC000000150072	6.12054
ABL1	ZINC000000065249	6.03567
ABL1	ZINC000000097942	7.0066
ABL1	ZINC000000052495	6.60588
ABL1	ZINC000000050613	5.7201
ABL1	ZINC000000023590	5.11692
ABL1	ZINC000000042164	6.60139
ABL1	ZINC000000029592	5.49356
ABL1	ZINC000000094054	7.05256
ABL1	ZINC000000471840	6.75207
ABL1	ZINC000000443860	5.88849
ABL1	ZINC000000047718	6.92398
ABL1	ZINC000000934299	6.19072
ABL1	ZINC000000004748	6.00122
ABL1	ZINC000000030277	5.43455
ABL1	ZINC000000005298	5.39114
ABL1	ZINC000000077140	5.32593
ABL1	ZINC000000070559	6.47785
ABL1	ZINC000000032758	6.63496
ABL1	ZINC000000099401	7.32825
ABL1	ZINC000000142869	5.77592
ABL1	ZINC000000254098	6.52776
ABL1	ZINC000000053260	5.73285
ABL1	ZINC000000001750	5.92805
ABL1	ZINC000000028249	5.4733
ABL1	ZINC000000020524	5.8166
ABL1	ZINC000000046580	5.4478
ABL1	ZINC000000081305	5.60657
ABL1	ZINC000000527422	6.76815
ABL1	ZINC000000091693	6.48431
ABL1	ZINC000000034446	5.38243
ABL1	ZINC000000030774	5.52672
ABL1	ZINC000000059226	6.80928
ABL1	ZINC000000028958	4.74065
ABL1	ZINC000000029160	5.34304
ABL1	ZINC000000079730	5.44832
ABL1	ZINC000000043504	6.45154
ABL1	ZINC000000095294	6.18505
ABL1	ZINC000000030420	5.76169
ABL1	ZINC000000004072	6.09431
ABL1	ZINC000000032077	6.96533
ABL1	ZINC000000031914	6.28893
ABL1	ZINC000000038865	6.05359
ABL1	ZINC000000035826	6.2647
ABL1	ZINC000000024657	5.9152
ABL1	ZINC000000024864	4.77308
ABL1	ZINC000000073911	6.67351
ABL1	ZINC000000538594	7.52563
ABL1	ZINC000000032432	5.75112
ABL1	ZINC000000053663	6.20826
ABL1	ZINC000000045076	5.6552
ABL1	ZINC000000526567	4.63583
ABL1	ZINC000000410518	6.89796
ABL1	ZINC000000586487	5.91613
ABL1	ZINC000000085703	6.02135
ABL1	ZINC000000408309	7.28201
ABL1	ZINC000000000479	5.61439
ABL1	ZINC000000132379	6.34611
ABL1	ZINC000000006097	5.26375
ABL1	ZINC000000025879	5.64542
ABL1	ZINC000000030306	6.67074
ABL1	ZINC000000035328	6.33153
ABL1	ZINC000000539659	7.52991
ABL1	ZINC000000581865	6.95231
ABL1	ZINC000000095093	7.2169
ABL1	ZINC000000011213	6.63853
ABL1	ZINC000000098563	6.92107
ABL1	ZINC000000062304	6.41434
ABL1	ZINC000000004107	5.425
ABL1	ZINC000000022952	6.90407
ABL1	ZINC000000034643	5.73141
ABL1	ZINC000000032971	6.38583
ABL1	ZINC000000032729	5.30533
ABL1	ZINC000000032938	6.00778
ABL1	ZINC000000001586	4.76715
ABL1	ZINC000000010968	6.02794
ABL1	ZINC000000078353	5.481
ABL1	ZINC000000050047	4.74593
ABL1	ZINC000000132519	5.40896
ABL1	ZINC000000001738	7.1469
ABL1	ZINC000000003949	6.06563
ABL1	ZINC000000060401	6.96716
ABL1	ZINC000000038105	6.82246
ABL1	ZINC000000067892	6.44311
ABL1	ZINC000000068148	6.75807
ABL1	ZINC000000683238	6.15
ABL1	ZINC000000138653	4.99001
ABL1	ZINC000000037504	7.19269
ABL1	ZINC000000066984	6.50132
ABL1	ZINC000000001370	6.76713
ABL1	ZINC000000036406	5.89754
ABL1	ZINC000000522140	5.80219
ABL1	ZINC000000074897	5.76013
ABL1	ZINC000000005512	6.69041
ABL1	ZINC000000001659	5.3794
ABL1	ZINC000000079222	4.34212
ABL1	ZINC000000031685	5.85678
ABL1	ZINC000000038393	6.28049
ABL1	ZINC000000552106	6.87292
ABL1	ZINC000000040907	5.3189
ABL1	ZINC000000140909	6.04798
ABL1	ZINC000000036163	5.25829
ABL1	ZINC000000004698	4.88365
ABL1	ZINC000000251540	5.91103
ABL1	ZINC000000032962	5.32153
ABL1	ZINC000000014994	5.90233
ABL1	ZINC000000036082	5.41632
ABL1	ZINC000000058479	7.15544
ABL1	ZINC000000176544	5.25926
ABL1	ZINC000000046488	6.40546
ABL1	ZINC000000027759	5.49172
ABL1	ZINC000000056338	6.2257
ABL1	ZINC000000016708	5.34163
ABL1	ZINC000000629737	6.03737
ABL1	ZINC000000032681	7.05632
ABL1	ZINC000000029361	6.12385
ABL1	ZINC000000002214	5.39715
ABL1	ZINC000000054510	7.54328
ABL1	ZINC000000050998	5.78615
ABL1	ZINC000000016050	5.21805
ABL1	ZINC000000000989	5.4519
ABL1	ZINC000000052792	5.42431
ABL1	ZINC000000064790	7.51357
ABL1	ZINC000000275717	6.89059
ABL1	ZINC000000542772	5.82483
ABL1	ZINC000000534361	5.60352
ABL1	ZINC000000026288	5.42129
ABL1	ZINC000000054506	5.97745
ABL1	ZINC000000048130	4.6797
ABL1	ZINC000000029787	5.01977
ABL1	ZINC000000007580	5.61911
ABL1	ZINC000000005823	6.44095
ABL1	ZINC000000032963	6.01185
ABL1	ZINC000000420957	5.53452
ABL1	ZINC000000098456	5.35154
ABL1	ZINC000000025974	5.46196
ABL1	ZINC000000000235	5.36629
ABL1	ZINC000000064077	6.49606
ABL1	ZINC000000049843	7.01349
ABL1	ZINC000000090514	5.42519
ABL1	ZINC000000009313	5.49876
ABL1	ZINC000000032280	6.29088
ABL1	ZINC000000028234	4.67964
ABL1	ZINC000000237976	4.7432
ABL1	ZINC000000060293	4.93619
ABL1	ZINC000000029643	5.26054
ABL1	ZINC000000051285	7.04001
ABL1	ZINC000000008088	4.85395
ABL1	ZINC000000003263	5.38233
ABL1	ZINC000000031415	6.70493
ABL1	ZINC000000716199	7.67342
ABL1	ZINC000000068149	6.09193
ABL1	ZINC000000018579	5.95288
ABL1	ZINC000000037051	5.59247
ABL1	ZINC000000000453	4.68569
ABL1	ZINC000000007986	6.40756
ABL1	ZINC000000029620	4.60268
ABL1	ZINC000000020124	5.47769
ABL1	ZINC000000147378	6.29076
ABL1	ZINC000000163117	6.10336
ABL1	ZINC000000025491	5.29237
ABL1	ZINC000000318308	6.74148
ABL1	ZINC000000185837	6.55866
ABL1	ZINC000000387385	7.10726
ABL1	ZINC000000080665	7.5203
ABL1	ZINC000000111854	6.80797
ABL1	ZINC000000045212	4.78911
ABL1	ZINC000000036339	6.5998
ABL1	ZINC000000030091	5.68174
ABL1	CHEMBL522892	7.23732
ABL1	ZINC000000000154	6.26063
ABL1	ZINC000000161787	7.48811
ABL1	ZINC000000045743	5.45357
ABL1	ZINC000000033175	6.9363
ABL1	ZINC000000015566	5.94994
ABL1	ZINC000000125103	5.72144
ABL1	ZINC000000001531	6.2074
ABL1	ZINC000000241422	6.23932
ABL1	ZINC000000034403	6.96044
ABL1	ZINC000000033643	6.14379
ABL1	ZINC000000056995	6.57034
ABL1	ZINC000000007523	6.90592
ABL1	ZINC000000006375	6.2968
ABL1	ZINC000000045815	7.09244
ABL1	ZINC000000041811	6.57461
ABL1	ZINC000000031362	6.82173
ABL1	ZINC000000106233	6.16759
ABL1	ZINC000000039270	5.51883
ABL1	ZINC000000067586	5.71961
ABL1	ZINC000000039779	4.778
ABL1	ZINC000000036601	5.55111
ABL1	ZINC000000252835	7.14789
ABL1	ZINC000000002263	5.14801
ABL1	ZINC000000052493	4.11426
ABL1	ZINC000000037036	5.5474
ABL1	ZINC000000802927	6.42106
ABL1	ZINC000000159566	6.84684
ABL1	ZINC000000030160	5.41165
ABL1	ZINC000000073680	5.50189
ABL1	ZINC000000079766	7.45315
ABL1	ZINC000000090263	5.86919
ABL1	ZINC000000129466	4.41438
ABL1	ZINC000000375797	6.91216
ABL1	ZINC000000038999	7.28193
ABL1	ZINC000000075293	5.92406
ABL1	ZINC000000088945	6.00662
ABL1	ZINC000000036916	4.26452
[truncated: 1,092 more rows]

## Sheet: ACES
Receptor	Ligand	Predicted BA
ACES	ZINC000004203918	5.20643
ACES	ZINC000000026832	7.61616
ACES	ZINC000000000659	6.5291
ACES	ZINC000000041168	7.94863
ACES	ZINC000000169674	7.78881
ACES	ZINC000000108981	6.80419
ACES	ZINC000012577044	7.52641
ACES	ZINC000000130994	7.34976
ACES	ZINC000000103395	6.80673
ACES	ZINC000000027921	6.76817
ACES	ZINC000000056364	6.41839
ACES	ZINC000000250230	7.22137
ACES	ZINC000000008089	5.47412
ACES	ZINC000000053252	8.05202
ACES	ZINC000000193971	7.98728
ACES	ZINC000000072334	6.29847
ACES	ZINC000000029199	7.65674
ACES	ZINC000000022380	6.28627
ACES	ZINC000000017876	7.73038
ACES	ZINC000000009590	6.93866
ACES	ZINC000000168201	6.39263
ACES	ZINC000000220603	7.65009
ACES	ZINC000000005626	7.28901
ACES	ZINC000000026026	6.4412
ACES	ZINC000000048140	8.19083
ACES	ZINC000000270800	6.32024
ACES	ZINC000000036677	6.6013
ACES	ZINC000000002041	6.71732
ACES	ZINC000000151235	8.42001
ACES	ZINC000000029622	6.49243
ACES	ZINC000000073362	7.04693
ACES	ZINC000000038312	6.55493
ACES	ZINC000000000338	5.92918
ACES	ZINC000000407024	5.39347
ACES	ZINC000000066771	6.113
ACES	ZINC000000394292	7.2468
ACES	ZINC000000186743	5.80288
ACES	ZINC000000010546	7.13014
ACES	ZINC000001676928	5.28955
ACES	ZINC000000364621	7.36146
ACES	ZINC000000351489	7.38752
ACES	ZINC000000347697	7.61096
ACES	ZINC000000002864	8.56134
ACES	ZINC000000124266	7.05432
ACES	ZINC000000000950	7.5069
ACES	ZINC000000013634	7.30932
ACES	ZINC000000037195	6.59686
ACES	CHEMBL1223029	8.33839
ACES	ZINC000200624220	6.11315
ACES	ZINC000000013943	7.18229
ACES	ZINC000011664980	7.07178
ACES	ZINC000000010251	6.3389
ACES	ZINC000000001975	6.70281
ACES	ZINC000000238695	6.46684
ACES	ZINC000000391898	5.18138
ACES	ZINC000000119408	6.5818
ACES	ZINC000000000327	5.98939
ACES	ZINC000000094845	7.01587
ACES	ZINC000000009120	6.29101
ACES	ZINC000000369936	5.14504
ACES	ZINC000000406271	5.98703
ACES	ZINC000000108334	7.49687
ACES	ZINC000000330896	6.86476
ACES	ZINC000000203531	7.03056
ACES	ZINC000000033983	8.30157
ACES	ZINC000000184840	6.63454
ACES	ZINC000000004184	6.50213
ACES	ZINC000000172236	6.37515
ACES	ZINC000001681251	5.96152
ACES	ZINC000000044486	8.04148
ACES	ZINC000000116367	7.46045
ACES	ZINC000000039729	5.83291
ACES	ZINC000000351585	6.9456
ACES	ZINC000000237437	7.00144
ACES	ZINC000000000472	6.17888
ACES	ZINC000000297627	7.27119
ACES	ZINC000000114978	6.30592
ACES	ZINC000000403283	4.96408
ACES	ZINC000144155854	6.16262
ACES	ZINC000000075437	6.73596
ACES	ZINC000000029840	7.18602
ACES	ZINC000000030916	7.73605
ACES	ZINC000000056553	6.54113
ACES	ZINC000000075708	7.38182
ACES	ZINC000000338844	7.89089
ACES	ZINC000000041111	7.86464
ACES	ZINC000000008835	6.62817
ACES	ZINC000000496102	8.31264
ACES	ZINC000000293245	6.53856
ACES	ZINC000002933140	5.90691
ACES	ZINC000000032460	7.89902
ACES	ZINC000002541048	6.64016
ACES	ZINC000000050752	5.80708
ACES	ZINC000000038614	5.78388
ACES	ZINC000000002122	7.47589
ACES	ZINC000000255176	6.99017
ACES	ZINC000000020230	6.6323
ACES	ZINC000000007604	5.98689
ACES	ZINC000000569327	7.70379
ACES	ZINC000000003314	6.926
ACES	ZINC000000004901	7.30213
ACES	ZINC000000042972	7.73199
ACES	ZINC000000029508	5.66698
ACES	ZINC000000015392	7.71544
ACES	ZINC000000115771	6.17367
ACES	ZINC000000250411	6.67317
ACES	ZINC000000000678	7.11189
ACES	ZINC000000268326	6.3308
ACES	ZINC000000060718	6.99637
ACES	ZINC000003866007	5.40976
ACES	ZINC000000096687	7.01399
ACES	ZINC000000084388	6.83998
ACES	ZINC000000259942	6.6243
ACES	ZINC000000193381	7.40831
ACES	ZINC000000293230	7.16568
ACES	ZINC000000128540	6.77322
ACES	ZINC000002029241	6.62745
ACES	ZINC000000040070	6.82967
ACES	ZINC000000296167	5.98739
ACES	ZINC000000058616	6.86183
ACES	ZINC000004541734	8.75982
ACES	ZINC000000016141	7.7219
ACES	ZINC000000255177	7.44197
ACES	ZINC000002528756	5.57124
ACES	ZINC000000631627	8.85315
ACES	ZINC000000072455	7.47179
ACES	ZINC000000038960	8.07311
ACES	ZINC000000176646	7.52851
ACES	ZINC000019570440	8.64344
ACES	ZINC000000041965	7.40267
ACES	ZINC000000226065	7.20288
ACES	ZINC000003058782	7.05624
ACES	ZINC000000033404	7.14884
ACES	ZINC000000033218	7.47092
ACES	ZINC000000299305	7.51577
ACES	ZINC000000001180	7.75549
ACES	ZINC000000050565	8.07153
ACES	ZINC000000182133	6.22396
ACES	ZINC000000284052	6.16228
ACES	ZINC000000051734	7.76575
ACES	CHEMBL465028	7.65701
ACES	ZINC000000165237	5.34021
ACES	ZINC000000029160	6.85501
ACES	ZINC000000081112	6.63981
ACES	ZINC000000033810	6.08656
ACES	ZINC000000162673	6.39895
ACES	ZINC000000383060	7.48539
ACES	ZINC000000407012	4.94416
ACES	ZINC000000119165	7.10945
ACES	ZINC000000111333	6.22679
ACES	ZINC000000030383	6.65713
ACES	ZINC000000017929	5.78796
ACES	ZINC000000053136	7.13423
ACES	ZINC000000157976	7.21591
ACES	ZINC000000099534	7.10513
ACES	ZINC000000018648	5.77386
ACES	ZINC000000040986	7.04489
ACES	ZINC000000248514	6.40542
ACES	ZINC000000033933	7.64557
ACES	ZINC000000027296	5.8969
ACES	ZINC000569332030	8.49753
ACES	ZINC000000041118	7.66789
ACES	ZINC000000045603	7.37496
ACES	ZINC000000014898	6.75001
ACES	ZINC000001578692	5.93402
ACES	ZINC000000008496	7.87004
ACES	ZINC000000104377	7.1476
ACES	ZINC000000141824	7.37499
ACES	CHEMBL339995	6.98745
ACES	ZINC000000268640	7.62488
ACES	ZINC000000254757	7.02895
ACES	ZINC000000177661	7.34311
ACES	ZINC000000118187	7.20404
ACES	ZINC000000022966	7.47521
ACES	ZINC000000087716	7.22963
ACES	ZINC000000752212	7.40232
ACES	ZINC000011630576	6.30063
ACES	ZINC000000178723	7.67539
ACES	ACES_xtal_lig	9.44229
ACES	ZINC000000034362	6.75877
ACES	ZINC000000000092	6.67108
ACES	ZINC000000129610	5.52811
ACES	ZINC000000372370	7.48861
ACES	ZINC000001743172	5.65053
ACES	ZINC000000387542	6.60798
ACES	ZINC000000002020	6.82023
ACES	ZINC000001639393	5.47844
ACES	ZINC000000008932	6.43701
ACES	ZINC000000538671	7.83235
ACES	ZINC000000057262	7.11173
ACES	ZINC000000228297	6.75993
ACES	ZINC000000189096	7.92389
ACES	ZINC000000118430	7.61619
ACES	ZINC000000029760	6.90372
ACES	ZINC000012073254	7.94157
ACES	ZINC000000037927	6.90344
ACES	ZINC000000040931	6.57884
ACES	ZINC000000030304	7.30621
ACES	ZINC000000216108	5.65882
ACES	ZINC000000315900	7.61815
ACES	ZINC000000624170	8.66608
ACES	ZINC000019365428	5.40652
ACES	ZINC000000188599	8.15478
ACES	ZINC000000154174	6.7637
ACES	ZINC000004287430	5.85099
ACES	ZINC000010435478	7.69153
ACES	ZINC000000389604	5.74571
ACES	ZINC000000029774	7.15071
ACES	ZINC000000189120	7.54707
ACES	ZINC000000345337	6.20529
ACES	ZINC000000071857	8.75809
ACES	ZINC000000039711	5.6228
ACES	ZINC000646906015	6.59492
ACES	ZINC000000215848	7.71561
ACES	ZINC000000176362	7.44053
ACES	ZINC000000133240	7.00856
ACES	ZINC000000435062	7.6796
ACES	ZINC000000048554	7.18945
ACES	ZINC000000040058	6.80412
ACES	ZINC000000108659	6.51676
ACES	ZINC000000146420	7.3971
ACES	ZINC000000028036	5.87192
ACES	ZINC000000161604	5.16825
ACES	ZINC000000020251	6.91249
ACES	ZINC000000109209	7.62579
ACES	ZINC000000067705	5.46141
ACES	ZINC000000015778	7.67273
ACES	ZINC000005840851	9.0006
ACES	ZINC000000051420	6.61095
ACES	ZINC000000103125	8.05162
ACES	ZINC000000054664	7.79469
ACES	ZINC000001712669	7.60667
ACES	ZINC000000406602	7.518
ACES	ZINC000000139953	7.06507
ACES	ZINC000000027165	7.49397
ACES	ZINC000000124381	7.39628
ACES	ZINC000000277574	7.31303
ACES	ZINC000000179282	6.68992
ACES	ZINC000000117550	7.1803
ACES	ZINC000000176384	7.90843
ACES	ZINC000000757079	7.85456
ACES	ZINC000001563860	5.04472
ACES	ZINC000008297667	7.32248
ACES	ZINC000000034127	7.52759
ACES	ZINC000000531941	6.7033
ACES	ZINC000000028377	6.69052
ACES	ZINC000000094123	6.03249
ACES	ZINC000000032905	7.11306
ACES	ZINC000000045768	6.10247
ACES	ZINC000000085258	6.30749
ACES	ZINC000000003189	7.80298
ACES	ZINC000001442845	6.53735
ACES	ZINC000002168455	6.04264
ACES	ZINC000000784869	7.21161
ACES	ZINC000000388329	7.13136
ACES	ZINC000000399123	6.50373
ACES	ZINC000000154815	6.78229
ACES	ZINC000000057019	5.61859
ACES	ZINC000000092783	7.29891
ACES	ZINC000000034156	5.2343
ACES	ZINC000003880839	5.91027
ACES	ZINC000000207624	5.55668
ACES	ZINC000000029308	7.11663
ACES	ZINC000000029520	6.4862
ACES	ZINC000000080665	7.78535
ACES	ZINC000000237953	7.50451
ACES	ZINC000000050222	5.27248
ACES	ZINC000073638951	6.1611
ACES	ZINC000000174794	7.2878
ACES	ZINC000000162643	4.6252
ACES	ZINC000000398866	7.58066
ACES	ZINC000001674210	5.96021
ACES	ZINC000000226211	7.6157
ACES	ZINC000000388327	5.64687
ACES	ZINC000000005418	5.81416
ACES	ZINC000000176292	6.92958
ACES	ZINC000000025764	8.09627
ACES	ZINC000000029940	7.42737
ACES	ZINC000000093801	6.88236
ACES	ZINC000000037476	8.29654
ACES	ZINC000000347704	5.94973
ACES	ZINC000000487759	6.77653
ACES	ZINC000000410092	7.09572
ACES	ZINC000000127911	7.20576
ACES	ZINC000026018727	6.6341
ACES	ZINC000000488157	7.16362
ACES	ZINC000003865408	5.33457
ACES	ZINC000000622869	7.65188
ACES	ZINC000000015799	7.06038
ACES	ZINC000002380040	6.66061
ACES	ZINC000000032536	7.84698
ACES	ZINC000000058024	6.51215
ACES	ZINC000000050654	6.51374
ACES	ZINC000001702173	5.33565
ACES	ZINC000000001990	7.20993
ACES	ZINC000008376991	7.60117
ACES	ZINC000000054884	7.74896
ACES	ZINC000000118220	6.8362
ACES	ZINC000034764688	5.90748
ACES	ZINC000000008088	5.69675
ACES	ZINC000000164277	8.32596
ACES	ZINC000000071455	5.33487
ACES	ZINC000000120461	7.78518
ACES	ZINC000001680217	7.01351
ACES	ZINC000000220427	7.32209
ACES	ZINC000000029301	6.66799
ACES	ZINC000000255515	6.24873
ACES	ZINC000000051017	7.25069
ACES	ZINC000000041787	8.18908
ACES	ZINC000000337382	5.17871
ACES	ZINC000000154075	7.37379
ACES	ZINC000000265644	6.51195
ACES	ZINC000000030822	7.68405
ACES	ZINC000000012656	6.5217
ACES	ZINC000000091907	7.95751
ACES	ZINC000000028525	7.06533
ACES	ZINC000000132832	7.31767
ACES	ZINC000035562284	8.37871
ACES	ZINC000000053548	7.65919
ACES	ZINC000000759112	7.38617
ACES	ZINC000000158761	4.83736
ACES	ZINC000000309956	8.25832
ACES	ZINC000000597843	7.84814
ACES	ZINC000000399124	7.08336
ACES	ZINC000000044181	8.73286
ACES	ZINC000000391115	7.04428
ACES	ZINC000000031784	6.79034
ACES	ZINC000000002980	6.92537
ACES	ZINC000000488688	6.82122
ACES	ZINC000000383926	7.59062
ACES	ZINC000000031808	7.75693
ACES	ZINC000001584638	5.89802
ACES	ZINC000000005452	7.40634
ACES	ZINC000000125679	8.06244
ACES	ZINC000000792647	8.41803
ACES	ZINC000000379454	7.37713
ACES	ZINC000000125107	7.52597
ACES	ZINC000000031293	8.03026
ACES	ZINC000000000924	7.96628
ACES	ZINC000000220055	6.86159
ACES	ZINC000001688670	6.22544
ACES	ZINC000000003723	7.34276
ACES	ZINC000000066986	6.18717
ACES	ZINC000000161991	5.45805
ACES	ZINC000000336240	6.11822
ACES	CHEMBL219262	8.4656
ACES	ZINC000000548452	7.70151
ACES	ZINC000000396183	6.01022
ACES	ZINC000000001268	7.21845
ACES	ZINC000000082083	7.64492
ACES	ZINC000000600324	7.59489
ACES	ZINC000000008705	7.64948
ACES	ZINC000000172118	6.08845
ACES	ZINC000000007743	6.33888
ACES	ZINC000000030938	7.02794
ACES	ZINC000000032597	7.5466
ACES	ZINC000000035343	7.27008
ACES	ZINC000000040970	7.66961
ACES	ZINC000000030654	7.52128
ACES	ZINC000000040530	7.62565
ACES	ZINC000000158598	4.95274
ACES	ZINC000000071831	5.93439
ACES	ZINC000000217289	8.37276
ACES	ZINC000000186923	8.10702
ACES	ZINC000000131836	5.70173
ACES	ZINC000005184166	8.40213
ACES	ZINC000000446528	7.27389
ACES	ZINC000000096836	6.48449
ACES	ZINC000000078979	8.83288
ACES	ZINC000001492791	4.42148
ACES	ZINC000000159845	7.36085
ACES	ZINC000000050634	8.28092
ACES	ZINC000002047806	5.54901
ACES	ZINC000000017165	6.65318
ACES	ZINC000000058176	6.83426
ACES	ZINC000000018650	6.23884
ACES	ZINC000000170324	7.29795
ACES	ZINC000000331464	8.34203
ACES	ZINC000004643006	7.65846
ACES	ZINC000000391171	5.5924
ACES	ZINC000000105262	8.02808
ACES	ZINC000000374513	7.2791
ACES	ZINC000000018358	7.95784
ACES	ZINC000000163724	6.263
ACES	ZINC000000286756	5.3744
ACES	CHEMBL362444	7.32701
ACES	ZINC000000080837	6.28782
ACES	ZINC000000171161	7.34452
ACES	ZINC000000000505	6.65616
ACES	ZINC000000190266	7.50135
ACES	ZINC000000031562	8.18043
ACES	ZINC000000001238	8.28219
ACES	ZINC000000421016	8.37419
ACES	ZINC000000209546	6.80192
ACES	ZINC000100182023	5.81819
ACES	ZINC000000005885	7.70253
ACES	ZINC000001710093	7.70991
ACES	ZINC000000001032	8.08972
ACES	ZINC000000038197	7.11242
ACES	ZINC000000056382	6.66256
ACES	ZINC000000156118	7.19683
ACES	ZINC000000057776	7.36662
ACES	ZINC000000053869	6.86808
ACES	ZINC000000031872	6.52928
ACES	ZINC000000151967	6.99254
ACES	ZINC000000030853	6.07872
ACES	ZINC000000086170	7.20484
ACES	ZINC000000299527	7.13771
ACES	ZINC000000159547	6.68249
ACES	ZINC000000075591	7.26678
ACES	ZINC000000406916	6.06636
ACES	ZINC000000393470	6.16855
ACES	ZINC000000315188	6.51938
ACES	ZINC000000044032	8.31218
ACES	ZINC000000060167	7.32804
ACES	ZINC000000411927	7.84583
ACES	ZINC000000002281	5.92453
ACES	ZINC000000076577	6.52834
ACES	ZINC000001594446	5.59994
ACES	ZINC000000053814	8.02579
ACES	ZINC000000499882	5.85706
ACES	ZINC000000054887	7.37976
ACES	ZINC000000399133	6.42658
ACES	ZINC000000386874	7.85427
ACES	ZINC000000065251	6.06222
ACES	ZINC000000075126	8.91196
ACES	ZINC000000159535	5.35549
ACES	ZINC000000347757	6.91578
ACES	ZINC000000181404	7.38732
ACES	ZINC000000316280	8.01202
ACES	ZINC000000093591	6.06747
ACES	ZINC000000301115	5.86064
ACES	ZINC000000034282	8.14001
ACES	ZINC000001585378	5.2421
ACES	ZINC000004785040	8.05668
ACES	ZINC000000138203	6.40205
ACES	ZINC000000001925	7.31215
ACES	ZINC000000036339	8.11473
ACES	ZINC000000006255	6.31991
ACES	ZINC000000109707	7.44462
ACES	ZINC000000097802	7.23936
ACES	ZINC000000084787	6.25466
ACES	ZINC000001641058	3.89456
ACES	ZINC000000329849	6.80962
ACES	ZINC000000184329	7.72042
ACES	ZINC000000967755	4.32597
ACES	ZINC000000392299	6.09
ACES	ZINC000000287791	5.94656
ACES	ZINC000000039704	5.91671
ACES	ZINC000000039499	6.09769
ACES	ZINC000000120743	8.73908
ACES	ZINC000000056837	5.3351
ACES	ZINC000000017381	6.46453
ACES	ZINC000000407047	6.47127
ACES	ZINC000000006806	8.51834
ACES	ZINC000000162284	6.47577
ACES	ZINC000000005323	6.36805
ACES	ZINC000000407228	8.11678
ACES	ZINC000000087285	7.53794
ACES	CHEMBL89354	5.79552
ACES	ZINC000000247196	6.21978
ACES	ZINC000000492502	6.57825
ACES	ZINC000000124316	6.95271
ACES	ZINC000000041635	7.46728
ACES	ZINC000000039522	5.63582
ACES	ZINC000000272674	7.13417
ACES	ZINC000000020231	7.76647
ACES	ZINC000000003263	5.96813
ACES	ZINC000000088068	7.109
ACES	ZINC000000029557	5.66912
ACES	ZINC000000067762	8.23084
ACES	ZINC000000873902	5.05669
ACES	ZINC000000150192	7.83229
ACES	ZINC000000053156	7.04433
ACES	ZINC000000211604	7.8534
ACES	ZINC000000003975	6.4094
ACES	ZINC000020360942	4.77763
ACES	ZINC000000003967	5.74417
ACES	ZINC000000059391	6.71162
ACES	ZINC000000131411	7.75735
ACES	ZINC000000019097	6.72586
ACES	ZINC000000403079	5.96642
ACES	ZINC000004722147	5.8504
ACES	ZINC000000042931	6.94261
ACES	ZINC000002822881	6.78757
ACES	ZINC000000022173	8.04617
ACES	ZINC000000105837	7.26635
ACES	ZINC000000238053	6.76817
ACES	ZINC000000404036	5.68573
ACES	ZINC000004773627	4.99221
ACES	ZINC000000623806	8.0083
ACES	ZINC000000079941	5.83257
ACES	CHEMBL155111	7.74452
ACES	ZINC000001535903	7.4209
ACES	ZINC000000049500	6.52729
ACES	ZINC000000279195	7.23574
ACES	ZINC000000086753	7.06795
ACES	ZINC000000036516	7.51151
ACES	ZINC000000124925	6.13396
ACES	ZINC000000493826	6.74258
ACES	ZINC000000212686	6.86895
ACES	ZINC000000052908	7.48104
ACES	ZINC000000045937	6.87174
ACES	ZINC000000283586	7.81761
ACES	ZINC000061920678	6.16898
ACES	ZINC000000320279	8.22307
ACES	ZINC000000035825	5.77885
ACES	CHEMBL594225	7.76417
ACES	ZINC000000167487	6.11106
ACES	ZINC000000129803	7.2662
ACES	ZINC000000093253	7.71943
ACES	ZINC000000040751	7.4638
ACES	ZINC000000030582	7.42383
ACES	ZINC000000029981	6.09005
ACES	ZINC000000039555	5.80599
ACES	ZINC000000007253	7.15959
ACES	ZINC000116766595	5.35904
ACES	ZINC000000082677	5.93395
ACES	ZINC000000034399	7.44189
ACES	ZINC000000152729	6.14898
ACES	ZINC000000155132	6.73568
ACES	ZINC000000141431	6.2175
ACES	ZINC000000331443	6.3894
ACES	ZINC000000027584	7.88951
ACES	ZINC000000632869	8.02268
ACES	ZINC000000163060	8.18807
ACES	ZINC000000193567	6.89385
ACES	ZINC000000405118	6.31425
ACES	ZINC000000066214	6.1362
ACES	ZINC000000039240	7.58902
ACES	ZINC000005855693	4.75781
ACES	ZINC000000048754	7.037
ACES	ZINC000000000452	6.44647
ACES	ZINC000000037664	7.98141
ACES	ZINC000000386963	7.55884
ACES	ZINC000000022768	7.44372
ACES	ZINC000000272793	8.15448
ACES	ZINC000000393748	6.02351
ACES	ZINC000000036600	6.87664
ACES	ZINC000000170720	7.09003
ACES	ZINC000000073682	7.40725
ACES	ZINC000000030204	7.04703
ACES	ZINC000000335864	5.55226
ACES	ZINC000000025651	6.47867
ACES	ZINC000000684054	8.60551
ACES	ZINC000000060136	6.29166
ACES	ZINC000000063592	7.35628
ACES	ZINC000000086530	5.7166
ACES	ZINC000000034170	7.5322
ACES	ZINC000000015508	7.24092
ACES	ZINC000000039566	6.26497
ACES	ZINC000000404752	6.34285
ACES	ZINC000000405175	6.81468
ACES	ZINC000000485912	6.66963
ACES	ZINC000000034425	8.08863
ACES	ZINC000000032956	7.38818
ACES	ZINC000000162198	7.49207
ACES	ZINC000000054479	5.21216
ACES	ZINC000000149980	7.33899
ACES	ZINC000000038303	7.67183
ACES	ZINC000379297316	5.61674
ACES	ZINC000001548798	8.28532
ACES	ZINC000000347601	7.78555
ACES	ZINC000000169750	5.99315
ACES	ZINC000000030083	5.79053
ACES	ZINC000000050551	7.59207
ACES	ZINC000000056493	6.81073
ACES	ZINC000004206305	5.23195
ACES	ZINC000000394263	6.0608
ACES	ZINC000000394152	7.3836
ACES	ZINC000004243542	5.52415
ACES	ZINC000000172243	8.09394
ACES	ZINC000000135319	7.17232
ACES	ZINC000000409876	5.30955
ACES	ZINC000000214770	6.52581
ACES	ZINC000000036131	7.76563
ACES	ZINC000000214786	6.99139
ACES	ZINC000000099327	6.68241
ACES	ZINC000000033163	7.80483
ACES	ZINC000000034131	6.67889
ACES	ZINC000000031321	5.44996
ACES	ZINC000000018751	7.80695
ACES	ZINC000000024799	7.89523
ACES	ZINC000000045207	7.60937
ACES	ZINC000000195005	5.94187
ACES	ZINC000000368427	7.43364
ACES	ZINC000000406269	7.56775
ACES	ZINC000000177590	6.4651
ACES	ZINC000000000794	6.85842
ACES	ZINC000001646652	5.17252
ACES	ZINC000000001459	5.76067
ACES	ZINC000000215999	5.80173
ACES	ZINC000000029025	8.43048
ACES	ZINC000000185570	7.82815
ACES	ZINC000000004579	6.65287
ACES	ZINC000001664800	5.95829
ACES	ZINC000000004816	5.7963
ACES	ZINC000000110981	7.23776
ACES	ZINC000000118397	7.50794
ACES	ZINC000000393588	5.90017
ACES	ZINC000000097873	7.85108
ACES	ZINC000000022174	7.7332
ACES	ZINC000000000631	6.55217
ACES	ZINC000000040542	7.12297
ACES	ZINC000000007680	7.65038
ACES	ZINC000000000465	6.93005
ACES	ZINC000000240649	6.70587
ACES	ZINC000000157942	7.98062
ACES	ZINC000000402821	7.73192
ACES	ZINC000000013497	7.30967
ACES	ZINC000000055146	6.85436
ACES	ZINC000000356407	5.79998
ACES	ZINC000000206169	6.5904
ACES	ZINC000000279581	6.64592
ACES	ZINC000000083013	5.86586
ACES	ZINC000000073771	8.18856
ACES	ZINC000000119359	7.74587
ACES	ZINC000000185814	7.52865
ACES	ZINC000000045997	6.75202
ACES	ZINC000000757539	7.60428
ACES	ZINC000000031960	7.5075
ACES	ZINC000019685464	4.99652
ACES	ZINC000001760915	7.03385
ACES	ZINC000000105990	6.4865
ACES	ZINC000000120994	7.64836
ACES	ZINC000000141881	6.2692
ACES	ZINC000001760877	6.83508
ACES	ZINC000000190006	5.68787
ACES	ZINC000000029989	6.39772
ACES	ZINC000000142869	7.66431
ACES	ZINC000000089771	7.91142
ACES	ZINC000000160306	5.89143
ACES	ZINC000000109567	6.88005
ACES	ZINC000008373889	6.71102
ACES	ZINC000004262161	5.56244
ACES	ZINC000000037160	7.60811
ACES	ZINC000000109245	7.23572
ACES	ZINC000000141834	6.3112
ACES	ZINC000000042969	7.64715
ACES	ZINC000000029984	6.80937
ACES	ZINC000000107638	7.20457
ACES	ZINC000000172383	7.53221
ACES	ZINC000000144164	5.97922
ACES	ZINC000003643522	4.68998
ACES	ZINC000000067652	6.41998
ACES	ZINC000000000846	6.87211
ACES	ZINC000000544622	7.19875
ACES	ZINC000000036013	7.63089
ACES	ZINC000000137632	6.04341
ACES	ZINC000000021195	7.73859
ACES	ZINC000000001216	6.76792
ACES	ZINC000000069457	7.39834
ACES	ZINC000000030767	7.81262
ACES	ZINC000000095977	5.53752
ACES	ZINC000000399624	5.54928
ACES	ZINC000000180754	6.92219
ACES	ZINC000000346571	7.05842
ACES	ZINC000000093918	8.20219
ACES	ACES_xtal_lig	9.44229
ACES	ZINC000000117991	7.94341
ACES	ZINC000000034635	6.8352
ACES	ZINC000000002069	7.17457
ACES	ZINC000000127954	7.66175
ACES	ZINC000001589979	5.46789
ACES	ZINC000000041591	6.35436
ACES	ZINC000000639860	7.34751
ACES	ZINC000000347523	5.62783
ACES	CHEMBL515813	7.98701
ACES	ZINC000000120848	9.09678
ACES	ZINC000003077449	8.06676
ACES	ZINC000004830978	8.98863
ACES	ZINC000000001070	6.72825
ACES	ZINC000000018313	7.7083
ACES	ZINC000000060574	7.72062
ACES	ZINC000002527203	5.31511
ACES	ZINC000000039224	6.62232
ACES	ZINC000000112476	7.06493
ACES	ZINC000004619138	6.05283
ACES	ZINC000001686863	5.38596
ACES	ZINC000000388185	5.45818
ACES	ZINC000000006392	6.57638
ACES	ZINC000000033695	6.54428
ACES	ZINC000000043639	6.85111
ACES	ZINC000000004537	7.35734
ACES	ZINC000000626197	8.13113
ACES	ZINC000000025531	8.30717
ACES	ZINC000000337479	6.55967
ACES	ZINC000000157267	7.23474
ACES	ZINC000000437692	7.58832
ACES	ZINC000000374801	6.43284
ACES	ZINC000005887674	7.94685
ACES	ZINC000003883382	4.90977
ACES	ZINC000000109306	7.3332
ACES	ZINC000000009824	8.0221
ACES	ZINC000000003887	7.00544
ACES	ZINC000000243465	6.79096
ACES	ZINC000001646250	5.10528
ACES	ZINC000000011609	7.52445
ACES	ZINC000001595132	5.54062
ACES	ZINC000000495150	7.91922
ACES	ZINC000000000711	5.95138
ACES	ZINC000001920110	5.95753
ACES	ZINC000000040672	6.87139
ACES	ZINC000000013938	7.89025
ACES	ZINC000000050025	6.7819
ACES	ZINC000000271714	7.89479
ACES	ZINC000002548457	6.8468
ACES	ZINC000000194049	7.3663
ACES	ZINC000000408852	6.57809
ACES	ZINC000000163689	4.9499
ACES	ZINC000035936222	6.25561
ACES	ZINC000000052742	7.28404
ACES	ZINC000000033406	7.56917
ACES	ZINC000000282365	6.19511
ACES	ZINC000000237155	6.773
ACES	ZINC000000033431	7.66499
ACES	ZINC000000001942	8.33328
ACES	ZINC000000035577	7.13161
ACES	ZINC000000033559	7.64888
ACES	ZINC000000039557	6.13646
ACES	ZINC000000030034	5.71123
ACES	ZINC000002017937	5.44885
ACES	CHEMBL422695	6.30873
ACES	ZINC000000029756	6.20589
ACES	ZINC000000040936	6.62515
ACES	ZINC000000053539	6.22185
ACES	ZINC000000029549	6.60902
ACES	ZINC000000389296	7.93078
ACES	ZINC000000065820	8.41809
ACES	ZINC000004722293	5.64006
ACES	ZINC000000210059	7.42663
ACES	ZINC000000033650	7.7582
ACES	ZINC000000247568	7.66287
ACES	ZINC000004989801	7.50694
ACES	ZINC000002044667	4.74213
ACES	ZINC000000034382	7.27613
ACES	ZINC000000300793	7.6736
ACES	ZINC000000059003	6.2657
ACES	ZINC000000029579	6.7261
ACES	ZINC000000137811	7.704
ACES	ZINC000000497623	6.32553
ACES	ZINC000000054464	6.94094
ACES	ZINC000000100138	6.51105
ACES	ZINC000000422369	6.79515
ACES	ZINC000000035809	7.59809
ACES	ZINC000001555372	4.54912
ACES	ZINC000000027432	5.45777
ACES	ZINC000000026616	8.32731
ACES	ZINC000000051637	7.93494
ACES	ZINC000000105877	7.71804
ACES	ZINC000040413863	7.25383
ACES	ZINC000000625726	7.81292
ACES	ZINC000000030102	7.28665
ACES	ZINC000000405753	6.40558
ACES	ZINC000012482699	7.65105
ACES	ZINC000000017806	8.33991
ACES	ZINC000000066501	7.33163
ACES	ZINC000000027426	5.52574
ACES	ZINC000000396330	6.68028
ACES	ZINC000000151313	7.75138
ACES	ZINC000000344382	6.29692
ACES	ZINC000000203536	7.69004
ACES	ZINC000000885824	8.08866
ACES	ZINC000002572336	5.7155
ACES	CHEMBL118752	8.66223
ACES	ZINC000000236243	7.39336
ACES	ZINC000000105337	6.26742
ACES	ZINC000000196731	6.98779
ACES	ZINC000000156000	7.17907
ACES	ZINC000000633293	8.36466
ACES	ZINC000000285169	7.57406
ACES	ZINC000000330382	7.33863
ACES	ZINC000000037164	7.311
ACES	ZINC000000000411	4.87626
ACES	ZINC000000005656	6.93936
ACES	ZINC000000066391	6.80008
ACES	ZINC000000042299	7.19107
ACES	ZINC000000023890	7.54775
ACES	ZINC000001603697	5.54305
ACES	ZINC000000038752	7.61838
ACES	ZINC000000003002	7.82307
ACES	ZINC000000001182	8.14386
ACES	ZINC000000033357	7.80596
ACES	ZINC000000165248	5.63468
ACES	ZINC000000364608	7.06426
ACES	ZINC000003778151	6.16217
ACES	ZINC000000023550	6.43293
ACES	ZINC000000170653	7.4327
ACES	ZINC000000082282	6.17224
ACES	ZINC000003888524	5.43428
ACES	ZINC000000051658	5.52546
ACES	ZINC000001759074	4.36604
ACES	ZINC000000230604	7.15191
ACES	ZINC000000068799	5.6854
ACES	ZINC000000004413	5.99702
ACES	ZINC000000000137	7.36069
ACES	ZINC000000032541	7.44143
ACES	ZINC000000174373	7.39634
ACES	ZINC000000002248	6.14376
ACES	ZINC000000279151	6.85905
ACES	ZINC000000073355	7.59102
ACES	ZINC000000537987	8.65637
ACES	ZINC000000392091	8.01623
ACES	ZINC000000061025	7.56791
ACES	ZINC000000404790	6.54267
ACES	ZINC000000351432	6.78114
ACES	ZINC000000028397	8.32567
ACES	ZINC000000422190	7.42318
ACES	ZINC000000246411	6.39912
ACES	ZINC000000119391	7.77693
ACES	ZINC000000054277	7.63815
ACES	ZINC000005271646	6.80246
ACES	ZINC000000030244	6.31904
ACES	ZINC000000146413	7.64824
ACES	ZINC000000047904	7.31349
ACES	ZINC000000280705	6.93376
ACES	ZINC000036236677	6.33318
ACES	ZINC000000127156	6.07498
ACES	ZINC000000209860	6.91116
ACES	ZINC000000033812	7.31566
ACES	ZINC000001769282	5.18639
ACES	ZINC000000127784	7.72418
ACES	ZINC000000404803	6.16654
ACES	ZINC000000001682	7.41786
ACES	ZINC000000172178	6.7745
ACES	ZINC000000264313	5.82661
ACES	ZINC000000165264	5.90448
ACES	ZINC000000118451	7.96592
ACES	ZINC000000028323	6.93057
ACES	ZINC000000056905	6.03054
ACES	ZINC000000031850	7.55124
ACES	ZINC000000033504	7.98376
ACES	ZINC000000002928	6.8616
ACES	ZINC000000103307	7.60286
ACES	ZINC000000004088	7.88913
ACES	ZINC000000144278	6.85624
ACES	ZINC000000001754	7.82191
ACES	ZINC000000004140	6.46735
ACES	ZINC000000008650	7.80962
ACES	ZINC000000021040	7.07952
ACES	ZINC000000270652	6.74823
ACES	ZINC000014628596	5.04978
ACES	ZINC000008790389	8.07902
ACES	ZINC000000053150	6.01278
ACES	ZINC000002524295	5.7936
ACES	ZINC000004262536	6.72928
ACES	ZINC000000291697	8.59737
ACES	ZINC000000316569	7.64407
ACES	ZINC000000083538	5.90438
ACES	ZINC000000402999	5.12222
ACES	ZINC000000001932	6.75917
ACES	ZINC000000160388	6.72435
ACES	ZINC000000575824	8.29372
ACES	ZINC000000021120	6.80806
ACES	ZINC000000034704	6.94934
ACES	ZINC000000030377	6.35767
ACES	ZINC000000004010	8.34992
ACES	ZINC000004384436	5.01753
ACES	ZINC000001593001	5.12081
ACES	ZINC000000119573	5.70277
ACES	ZINC000000276943	7.60945
ACES	CHEMBL158232	6.12031
ACES	ZINC000000000394	6.74432
ACES	ZINC000000061066	7.23691
ACES	ZINC000000003949	6.89294
ACES	ZINC000000414894	5.8623
ACES	ZINC000000000242	7.26063
ACES	ZINC000000039894	6.56351
ACES	ZINC000000002125	6.69538
ACES	ZINC000000266396	6.73846
ACES	ZINC000000336542	5.28726
ACES	ZINC000000045897	8.32435
ACES	ZINC000000119693	5.95689
ACES	ZINC000000393637	5.10144
ACES	ZINC000000053482	6.64949
ACES	ZINC000000048316	7.61294
ACES	ZINC000000002177	6.44855
ACES	ZINC000004202897	5.33749
ACES	ZINC000000481271	7.33538
ACES	ZINC000000502110	7.86451
ACES	ZINC000000663898	8.09167
ACES	ZINC000000033261	7.81835
ACES	ZINC000000005099	5.61882
ACES	ZINC000000119128	6.47132
ACES	ZINC000000005650	8.85901
ACES	CHEMBL146674	5.14494
ACES	ZINC000000084067	7.05661
ACES	CHEMBL7634	6.57465
ACES	ZINC000000032764	7.11789
ACES	ZINC000001561633	5.62263
ACES	ZINC000000009278	7.69051
ACES	ZINC000000336180	6.26252
ACES	ZINC000000004939	7.92904
ACES	ZINC000000309678	6.71193
ACES	ZINC000002025135	5.56977
ACES	CHEMBL299313	7.25316
ACES	ZINC000000135852	7.69297
ACES	ZINC000000114347	6.36542
ACES	ZINC000020467439	7.31939
ACES	ZINC000000004154	6.6571
ACES	ZINC000000403736	8.47736
ACES	ZINC000000011610	7.10218
ACES	ZINC000000026781	7.78871
ACES	ZINC000000128718	7.61312
ACES	ZINC000000029782	6.7589
ACES	ZINC000000041206	7.02564
ACES	ZINC000000029107	6.21384
ACES	ZINC000000021240	6.2991
ACES	ZINC000000029395	6.95299
ACES	ZINC000000172182	6.41383
ACES	ZINC000000043938	7.49294
ACES	ZINC000012299656	7.33585
ACES	ZINC000000035328	7.3098
ACES	ZINC000000043743	7.70897
ACES	ZINC000000051235	7.20282
ACES	ZINC000000044147	8.0099
ACES	ZINC000000110639	7.78037
ACES	ZINC000001871506	5.65633
ACES	ZINC000000083554	7.36936
ACES	ZINC000000033246	6.70833
ACES	ZINC000000035221	7.87093
ACES	ZINC000000000313	5.59158
ACES	ZINC000000279796	6.5594
ACES	CHEMBL130373	7.5789
ACES	ZINC000000117319	7.27367
ACES	ZINC000000967784	5.79584
ACES	ZINC000000034329	6.10646
ACES	ZINC000053649295	6.37356
ACES	ZINC000000235781	8.24698
ACES	ZINC000000195505	7.19168
ACES	ZINC000000063642	6.71462
ACES	ZINC000022144074	7.13429
ACES	ZINC000000025301	7.8476
ACES	ZINC000000111199	7.60051
ACES	ZINC000000175086	8.14237
ACES	ZINC000000007614	6.37159
ACES	ZINC000000053088	5.35327
ACES	ZINC000000307878	7.9066
ACES	ZINC000000405483	7.42219
ACES	ZINC000000030437	6.1878
ACES	ZINC000000020026	7.06779
ACES	ZINC000000007981	8.03586
ACES	ZINC000004206114	5.03029
ACES	ZINC000000315706	7.43501
ACES	ZINC000000045690	7.37343
ACES	ZINC000011873706	6.60177
ACES	ZINC000000359775	7.54646
ACES	ZINC000000000201	7.00736
ACES	ZINC000000030087	6.53238
ACES	ZINC000000121067	7.54993
ACES	ZINC000000050242	7.58026
ACES	ZINC000000000975	7.42935
ACES	ZINC000000034728	7.8897
ACES	ZINC000000001077	7.73084
ACES	ZINC000000122186	6.64831
ACES	ZINC000000016483	6.59772
ACES	ZINC000000369172	6.39659
ACES	ZINC000000004847	6.93613
ACES	ZINC000000156205	5.59854
ACES	ZINC000000152432	5.09464
ACES	ZINC000000004260	8.29886
ACES	ZINC000000017525	7.77416
ACES	ZINC000000028578	7.42444
ACES	ZINC000000053508	7.47573
ACES	ZINC000003581226	5.2371
ACES	ZINC000000003827	7.62285
ACES	ZINC000000000158	7.02962
ACES	ZINC000000101032	6.069
ACES	ZINC000000013099	6.42577
ACES	ZINC000000006038	7.35479
ACES	ZINC000000162440	7.31649
ACES	ZINC000000030637	7.22123
ACES	ZINC000000494410	5.62316
ACES	ZINC000000404465	5.34871
ACES	ZINC000000033964	6.10012
ACES	ZINC000000289623	5.41241
ACES	ZINC000004833003	7.69809
ACES	ZINC000000081475	5.66413
ACES	ZINC000000480187	7.39482
ACES	ZINC000000380743	7.27969
ACES	ZINC000000005632	7.99746
ACES	ZINC000000198777	7.32515
ACES	CHEMBL9751	5.69706
ACES	ZINC000000000034	6.20972
ACES	ZINC000000268775	7.30491
ACES	ZINC000020857140	7.39535
ACES	ZINC000000178114	7.06594
ACES	ZINC000000087258	8.20265
ACES	ZINC000001577504	4.99406
ACES	ZINC000000300506	6.042
ACES	ZINC000000027631	7.3679
ACES	ZINC000000064945	4.95322
ACES	ZINC000000443860	7.60368
ACES	ZINC000000033730	7.42216
ACES	ZINC000001602057	5.39932
ACES	ZINC000001733093	6.64034
ACES	ZINC000000116373	7.73937
ACES	ZINC000011661049	7.93823
ACES	ZINC000000608006	8.28992
ACES	ZINC000000176341	6.9668
ACES	ZINC000000004093	8.22899
ACES	ZINC000000139184	7.61998
ACES	ZINC000000005954	6.57775
ACES	ZINC000001680219	6.00251
ACES	ZINC000000022234	5.92793
ACES	ZINC000021519126	6.63486
ACES	ZINC000000001322	6.80781
ACES	ZINC000000004188	7.17799
ACES	ZINC000000217509	6.56514
ACES	ZINC000000049119	7.54015
ACES	ZINC000000064065	7.74179
ACES	ZINC000000028309	7.04231
ACES	ZINC000000046640	7.64095
ACES	ZINC000000052949	6.43988
ACES	ZINC000000287603	7.48182
ACES	ZINC000000480195	7.69742
ACES	ZINC000000630924	7.67906
ACES	ZINC000000164422	5.62161
ACES	ZINC000000262697	4.57984
ACES	ZINC000000001857	7.3848
ACES	ZINC000000074320	7.94339
ACES	ZINC000000119848	5.15963
ACES	ZINC000000046058	6.68507
ACES	ZINC000000000350	6.85242
ACES	ZINC000000078041	8.54096
ACES	ZINC000001720071	5.44971
ACES	ZINC000000154345	7.00382
ACES	ZINC000002014683	6.43271
ACES	ZINC000000719247	7.25933
ACES	ZINC000000079633	6.21869
ACES	ZINC000000034931	7.51315
ACES	ZINC000000162332	5.66425
ACES	ZINC000000230599	7.40137
ACES	ZINC000000031979	7.65642
ACES	ZINC000000037051	6.04523
ACES	ZINC000000388732	5.18491
ACES	ZINC000000061151	7.40235
ACES	ZINC000000161782	7.83078
ACES	ZINC000225178939	6.53447
ACES	ZINC000000057697	7.63172
ACES	ZINC000000401239	6.00595
ACES	ZINC000001759078	4.90737
ACES	ZINC000000157975	5.33562
ACES	ZINC000000190426	7.8068
ACES	ZINC000000213230	5.918
ACES	ZINC000002527675	4.8728
ACES	ZINC000004899559	5.72668
ACES	ZINC000000156069	6.38031
ACES	ZINC000000068979	7.79808
ACES	ZINC000000148384	7.9843
ACES	ZINC000000084684	6.67303
ACES	ZINC000000188857	7.48722
ACES	CHEMBL187870	7.92472
ACES	ZINC000000041379	7.63604
ACES	ZINC000000391038	5.83704
ACES	ZINC000000040201	6.11874
ACES	ZINC000000134877	6.08053
ACES	ZINC000000200718	6.23562
ACES	ZINC000000172162	7.35385
ACES	ZINC000000640468	7.95397
ACES	ZINC000000009127	6.25848
ACES	ZINC000000402555	6.21532
ACES	ZINC000000153955	5.63324
ACES	ZINC000000001563	6.83029
ACES	ZINC000000009340	7.1562
ACES	ZINC000000022499	8.04982
ACES	ZINC000012359886	5.45968
ACES	ZINC000000262673	6.83427
ACES	ZINC000000208480	7.71895
ACES	ZINC000002009822	7.12316
ACES	ZINC000000001796	7.56641
ACES	ZINC000000038941	7.26846
ACES	ZINC000000000357	6.46857
ACES	ZINC000000018377	5.87763
ACES	ZINC000000226183	7.51569
ACES	ZINC000000123017	7.46991
ACES	ZINC000000244260	5.91422
ACES	ZINC000000035716	7.43678
ACES	ZINC000000240910	6.90274
ACES	ZINC000000238546	6.3264
ACES	ZINC000019092817	5.0198
ACES	ZINC000000390799	6.28071
ACES	ZINC000000214200	6.10146
ACES	ZINC000000244184	7.00377
ACES	ZINC000000027117	6.92139
ACES	ZINC000000037194	7.75992
ACES	ZINC000000017349	8.27176
ACES	ZINC000000067348	7.47293
ACES	ZINC000000106462	7.90652
ACES	ZINC000000002113	7.79736
ACES	ZINC000000124482	5.65254
ACES	ZINC000000028255	6.8588
ACES	ZINC000000007410	6.08939
ACES	ZINC000000027634	7.28603
ACES	ZINC000000337385	5.34207
ACES	ZINC000000270728	5.94566
ACES	ZINC000000174948	7.79568
ACES	ZINC000000027201	7.7553
ACES	ZINC000000003834	7.44443
ACES	ZINC000000873698	4.81072
ACES	ZINC000000587656	7.76194
ACES	ZINC000000039647	6.61188
ACES	ZINC000000120464	7.44774
ACES	ZINC000047617824	6.91038
ACES	ZINC000000170069	7.57833
ACES	ZINC000000388171	5.27372
ACES	ZINC000000056345	6.48915
ACES	ZINC000000031027	7.26266
ACES	CHEMBL1088722	9.91041
ACES	ZINC000000394453	6.84371
ACES	ZINC000001654079	5.57913
ACES	ZINC000001494942	5.1429
ACES	ZINC000000622953	8.63808
ACES	ZINC000000154110	7.4275
ACES	ZINC000000106432	5.73721
ACES	ZINC000015065001	8.2741
ACES	ZINC000000391780	6.13687
ACES	ZINC000000027170	8.09662
ACES	ZINC000000032115	7.57142
ACES	ZINC000000043078	7.6847
ACES	ZINC000000008873	7.76405
ACES	ZINC000000000795	7.27792
ACES	ZINC000000259071	6.12908
ACES	ZINC000000231567	6.51062
ACES	ZINC000000052907	8.63965
ACES	ZINC000000166456	6.46561
ACES	ZINC000000403610	5.53298
ACES	ZINC000000001634	7.73213
ACES	ZINC000000059737	7.41151
ACES	ZINC000000001188	7.8176
ACES	ZINC000000497165	6.58631
ACES	ZINC000000160340	6.5332
ACES	ZINC000000005833	6.62202
ACES	ZINC000000080322	7.02313
ACES	ZINC000000039573	6.27348
ACES	ZINC000000392222	6.79284
ACES	ZINC000000039110	6.77973
ACES	ZINC000000001627	6.47523
ACES	ZINC000002568057	5.40965
ACES	ZINC000000039740	5.97269
ACES	ZINC000000043193	6.2745
ACES	ZINC000019230110	5.20988
ACES	ZINC000000120257	7.25396
ACES	ZINC000000035744	6.23768
ACES	ZINC000000110298	5.31519
ACES	ZINC000000204023	6.62704
ACES	ZINC000000220004	5.84823
ACES	ZINC000000091723	8.12752
ACES	ZINC000000305674	7.52408
ACES	ZINC000000245877	6.34887
ACES	ZINC000000045881	5.84474
ACES	ZINC000000036137	6.75204
ACES	ZINC000000024932	7.83728
ACES	ZINC000000209540	6.62304
ACES	ZINC000001563631	5.15601
ACES	ZINC000000158627	6.33842
ACES	ZINC000000145284	7.66181
ACES	CHEMBL347667	6.03089
ACES	ZINC000000043048	7.56064
ACES	ZINC000000380785	7.32661
ACES	ZINC000000018577	5.99554
ACES	ZINC000000001874	6.91853
ACES	ZINC000000039403	7.16326
ACES	ZINC000000076794	6.56525
ACES	ZINC000002165320	5.30974
ACES	ZINC000001707066	5.36331
ACES	ZINC000000162671	7.60556
ACES	ZINC000000025307	7.30128
ACES	ZINC000000520249	7.7804
ACES	ZINC000000602556	7.5683
ACES	ZINC000000756990	8.28825
ACES	ZINC000000216154	7.92517
ACES	ZINC000000011213	6.03271
ACES	ZINC000005913723	5.92727
ACES	ZINC000000207046	7.00506
ACES	ZINC000000058459	8.13173
ACES	ZINC000000009192	5.76874
ACES	ZINC000000110415	7.90541
ACES	ZINC000000402702	6.43238
ACES	ZINC000000303309	8.0713
ACES	ZINC000000031527	7.41903
ACES	ZINC000000332584	5.95424
ACES	CHEMBL180483	7.44297
ACES	ZINC000000355356	5.91577
ACES	ZINC000000057483	7.24323
ACES	ZINC000000063449	7.26715
ACES	ZINC000000038177	8.05365
ACES	ZINC000000537734	7.91938
ACES	ZINC000000160604	7.33563
ACES	ZINC000008254064	7.3893
ACES	ZINC000000213922	6.90399
ACES	ZINC000000339240	7.76022
ACES	ZINC000002046882	6.2295
ACES	ZINC000000228585	6.69298
ACES	ZINC000000213429	7.44506
ACES	ZINC000000050944	6.66457
ACES	ZINC000000096269	5.90742
ACES	ZINC000001720096	6.50037
ACES	ZINC000000008066	5.65721
ACES	ZINC000000128630	6.33579
ACES	ZINC000000033712	7.36894
ACES	ZINC000000007301	7.33105
ACES	ZINC000000387414	5.9018
ACES	ZINC000000016405	8.44914
ACES	ZINC000000019638	7.41615
ACES	ZINC000001699156	7.96273
ACES	ZINC000000002170	7.27003
ACES	ZINC000000002493	6.34532
ACES	ZINC000000007221	5.8979
ACES	CHEMBL352500	8.81144
ACES	ZINC000000239976	5.95201
ACES	ZINC000000051752	7.40931
ACES	ZINC000000082209	6.78535
ACES	ZINC000000081280	7.84192
ACES	ZINC000000070212	6.88945
ACES	ZINC000000072779	6.32632
ACES	ZINC000000557473	6.99083
ACES	ZINC000000005909	7.34392
ACES	ZINC000034912406	7.86059
ACES	ZINC000002583792	5.16763
ACES	ZINC000000058275	5.5166
ACES	ZINC000000053017	7.22712
ACES	ZINC000000018382	7.28787
ACES	ZINC000000225674	7.38246
ACES	ZINC000001716671	4.73171
ACES	ZINC000019273454	5.84968
ACES	ZINC000000012789	7.80988
ACES	ZINC000000029717	6.67052
ACES	ZINC000000161368	7.50176
ACES	ZINC000000034370	7.80588
ACES	ZINC000000190042	7.44232
ACES	ZINC000000480330	7.03752
ACES	ZINC000000024170	7.26404
ACES	ZINC000000332488	6.7313
ACES	ZINC000000328121	6.35109
ACES	ZINC000000237148	6.08543
ACES	ZINC000000025098	6.79862
ACES	ZINC000007443169	7.46028
ACES	ZINC000000001882	6.54831
ACES	ZINC000000159553	5.89837
ACES	ZINC000000017073	6.80469
ACES	ZINC000000161986	5.68127
ACES	ZINC000002391765	5.44183
ACES	ZINC000000099861	7.63803
ACES	ZINC000000181323	6.86301
ACES	ZINC000000034395	6.82655
ACES	ZINC000000538483	8.77409
ACES	ZINC000000383054	6.90354
ACES	ZINC000000004317	7.32976
ACES	ZINC000000347853	7.23051
ACES	ZINC000000158831	6.71055
ACES	ZINC000000037341	6.71859
ACES	ZINC000001670746	6.72218
ACES	ZINC000000306694	7.42032
ACES	ZINC000000006234	6.82712
ACES	ZINC000072859490	6.17208
ACES	ZINC000000404274	5.12622
ACES	ZINC000000116170	6.76217
ACES	ZINC000000000781	6.15263
ACES	ZINC000000034705	7.52703
ACES	ZINC000000090014	7.25132
ACES	ZINC000000030329	6.88079
ACES	ZINC000000274093	7.75606
ACES	ZINC000000859286	8.63692
ACES	ZINC000000076997	8.57127
ACES	ZINC000000027328	6.6268
ACES	ZINC000000038622	7.23917
ACES	ZINC000000050903	6.9305
ACES	ZINC000000029869	7.48685
ACES	ZINC000000055150	7.2897
ACES	ZINC000000221483	5.97067
ACES	ZINC000000362563	7.69237
ACES	ZINC000000011581	7.50218
ACES	ZINC000000403116	6.08689
ACES	ZINC000000093882	6.79929
ACES	ZINC000000053283	8.67725
ACES	ZINC000000084330	6.31523
ACES	ZINC000000140231	7.06402
ACES	ZINC000000008712	8.48627
ACES	ZINC000000044758	7.54556
ACES	ZINC000000044152	7.77557
ACES	ZINC000000052902	7.19632
ACES	ZINC000000001914	6.24354
ACES	ZINC000000038333	7.91395
ACES	ZINC000000057513	6.95345
ACES	ZINC000000110563	7.7501
ACES	ZINC000000121955	5.70705
ACES	ZINC000000076010	7.07714
ACES	ZINC000000152484	8.91882
ACES	ZINC000000006382	7.62952
ACES	ZINC000000007049	6.8495
ACES	ZINC000000057339	6.62655
ACES	ZINC000000158749	5.55108
ACES	ZINC000000003968	6.72095
ACES	ZINC000000035148	6.05905
ACES	ZINC000000386976	6.81424
ACES	ZINC000000129528	7.86623
ACES	ZINC000000039688	6.39634
ACES	ZINC000003875939	5.22943
ACES	ZINC000000196482	6.78406
ACES	ZINC000000074690	7.30898
ACES	ZINC000000001931	7.04791
ACES	ZINC000000035044	7.55504
ACES	ZINC000000088353	7.20895
ACES	ZINC000000052204	6.09203
ACES	ZINC000000058227	7.46742
ACES	ZINC000000000063	6.90969
ACES	ZINC000000324395	7.98886
ACES	ZINC000000375435	7.39252
ACES	ZINC000000031551	7.14494
ACES	ZINC000000057570	5.98171
ACES	ZINC000000019214	6.10034
ACES	ZINC000000200332	7.02759
ACES	ZINC000000398545	6.10154
ACES	ZINC000000000243	6.8821
ACES	ZINC000000092164	7.30877
ACES	ZINC000000044893	7.86928
ACES	ZINC000000020244	6.93475
ACES	ZINC000000331973	6.41763
ACES	ZINC000000377122	7.35397
ACES	ZINC000000086599	6.44615
ACES	ZINC000037631864	6.35208
ACES	ZINC000000094351	7.94046
ACES	ZINC000000049262	7.96891
ACES	ZINC000000219757	6.5383
ACES	ZINC000000210021	6.90056
ACES	ZINC000000087057	7.30638
ACES	ZINC000000077808	7.80298
ACES	ZINC000000212327	6.57759
ACES	ZINC000000160784	5.56711
ACES	ZINC000000004696	7.67623
ACES	ZINC000001555284	5.11078
ACES	ZINC000000168965	6.66664
ACES	ZINC000000002910	6.5628
ACES	CHEMBL190322	6.83979
ACES	ZINC000000036641	6.82378
ACES	ZINC000012652465	5.55983
ACES	ZINC000000228978	6.38725
ACES	ZINC000000399981	6.33715
ACES	ZINC000000071538	5.08274
ACES	ZINC000000314043	6.80084
ACES	ZINC000098091279	6.13355
ACES	ZINC000000030453	6.31203
ACES	ZINC000000174524	7.44479
ACES	ZINC000000000833	6.18239
ACES	ZINC000000225233	6.12882
ACES	ZINC000062566484	5.64163
ACES	ZINC000000394100	6.33497
ACES	CHEMBL603622	5.66809
ACES	ZINC000000029933	7.79278
ACES	ZINC000000067679	7.82853
ACES	ZINC000000165948	5.59805
ACES	ZINC000000119661	7.14803
ACES	ZINC000035676916	5.0645
ACES	ZINC000000066433	6.74053
ACES	ZINC000000281865	5.88568
ACES	ZINC000000370117	7.23093
ACES	ZINC000000081069	8.17516
ACES	ZINC000000072054	8.1243
ACES	ZINC000000008492	5.89807
ACES	ZINC000000289754	5.64234
ACES	ZINC000000144272	6.40737
ACES	ZINC000000130997	7.2486
ACES	ZINC000000208041	7.2561
ACES	ZINC000000098455	8.24331
ACES	ZINC000000331924	6.02071
ACES	ZINC000002577849	5.41988
ACES	ZINC000000028298	5.79236
ACES	ZINC000001687618	5.32837
ACES	ZINC000000027660	5.70434
ACES	ZINC000000157362	5.7054
ACES	ZINC000000073144	6.96906
ACES	ZINC000000014696	7.87553
ACES	ZINC000000171607	6.5138
ACES	ZINC000001235134	5.49063
ACES	ZINC000000059892	7.42801
ACES	ZINC000000399471	6.62256
ACES	ZINC000000394330	8.06074
ACES	ZINC000000181384	6.48804
ACES	ZINC000002516847	5.65855
ACES	ZINC000000819078	7.75098
ACES	ZINC000000587395	6.98725
ACES	ZINC000000002149	5.83235
ACES	ZINC000002522721	5.41553
ACES	ZINC000000266077	7.24057
ACES	ZINC000000616934	7.72492
ACES	ZINC000000029877	7.85795
ACES	ZINC000000026307	8.10942
ACES	ZINC000000012804	6.35033
ACES	ZINC000000032522	7.23001
ACES	ZINC000000045866	7.31607
ACES	ZINC000000050858	6.03116
ACES	ZINC000000078149	6.04818
ACES	ZINC000000082203	7.23395
ACES	ZINC000000032710	7.95098
ACES	ZINC000000141334	6.92576
ACES	ZINC000000036015	7.70305
ACES	ZINC000000485556	6.57362
ACES	ZINC000000051104	6.95657
ACES	ZINC000000042516	6.42346
ACES	ZINC000000012055	7.68174
ACES	ZINC000000030990	7.83117
ACES	ZINC000000156572	7.24692
ACES	ZINC000000235748	5.69733
ACES	ZINC000000034745	7.63927
ACES	ZINC000000039243	6.55917
ACES	ZINC000000329105	7.56118
ACES	ZINC000000390943	6.74274
ACES	ZINC000001759079	4.83316
ACES	ZINC000000401632	6.51542
ACES	ZINC000000214388	7.70209
ACES	ZINC000000538227	7.39641
ACES	ZINC000000174660	6.74073
ACES	ZINC000000246940	7.40688
ACES	ZINC000000403667	8.40331
ACES	ZINC000000537822	8.0772
ACES	ZINC000003851598	6.10002
ACES	ZINC000000001749	7.32045
ACES	ZINC000000395597	5.13285
ACES	ZINC000000219408	7.18453
ACES	ZINC000000068305	6.00199
ACES	ZINC000000009463	6.86267
ACES	ZINC000000152736	7.56809
ACES	ZINC000000196187	6.31104
ACES	ZINC000000106329	5.53286
ACES	ZINC000000004237	6.52133
ACES	ZINC000000009967	7.64383
ACES	ZINC000000213243	7.05152
ACES	ZINC000000160166	7.35599
ACES	ZINC000000388480	5.47794
ACES	ZINC000000214755	6.78088
ACES	ZINC000000058394	6.9416
ACES	ZINC000000045554	7.60231
ACES	ZINC000000148003	5.61023
ACES	ZINC000000001311	7.28816
ACES	ZINC000000294699	5.97745
ACES	ZINC000000171498	7.89517
ACES	ZINC000000090514	6.82385
ACES	ZINC000000509451	7.37217
ACES	ZINC000000009107	7.35375
ACES	ZINC000004769462	8.04094
ACES	ZINC000000070514	8.8108
ACES	ZINC000000039695	6.99556
ACES	ZINC000000028148	6.49042
ACES	ZINC000000317958	6.3883
ACES	ZINC000000331866	5.6123
ACES	ZINC000000025902	8.20099
ACES	ZINC000000011241	6.86934
ACES	ZINC000000409212	5.6397
ACES	ZINC000000187878	5.73481
ACES	ZINC000000001423	6.20468
ACES	ZINC000000032774	7.12162
ACES	ZINC000000078704	7.8044
ACES	ZINC000000117500	6.37257
ACES	ZINC000000056700	6.26263
ACES	ZINC000000190898	7.23468
ACES	ZINC000000819096	7.19016
ACES	ZINC000000029532	5.78699
ACES	ZINC000000078276	7.31363
ACES	ZINC000000586016	8.10151
ACES	ZINC000000071371	7.28802
ACES	ZINC000000010549	7.22607
ACES	ZINC000000131107	7.67014
ACES	ZINC000000179253	8.16337
ACES	ZINC000000071497	6.41328
ACES	ZINC000000242375	6.74914
ACES	ZINC000000337789	7.76785
ACES	ZINC000000118683	6.17227
ACES	ZINC000000050259	5.55809
ACES	ZINC000000032889	5.89
ACES	ZINC000001635609	5.77675
ACES	ZINC000000214630	8.0675
ACES	ZINC000000019907	4.88137
ACES	ZINC000000029519	7.52382
ACES	ZINC000000014360	7.2684
ACES	ZINC000000191148	6.07225
ACES	ZINC000001653261	4.83404
ACES	ZINC000000099181	7.58988
ACES	ZINC000000001870	7.64289
ACES	ZINC000000093473	7.71767
ACES	ZINC000000300397	6.43305
ACES	ZINC000000009390	5.62309
ACES	ZINC000000307778	7.93259
ACES	ZINC000001718963	5.73203
ACES	ZINC000000187157	7.50059
ACES	ZINC000000299729	5.7167
ACES	CHEMBL395280	7.63505
ACES	ZINC000000035861	5.74081
ACES	ZINC000000075405	7.8589
ACES	ZINC000012434965	8.34356
ACES	ZINC000000199215	7.77457
ACES	ZINC000000032156	6.72678
ACES	ZINC000000054946	7.88693
ACES	ZINC000000226316	5.88989
ACES	ZINC000000275717	8.0074
ACES	ZINC000000209884	8.25393
ACES	ZINC000012224355	8.5197
ACES	ZINC000000335004	6.17227
ACES	ZINC000000485856	7.72937
ACES	ZINC000000001128	6.9972
ACES	ZINC000000001136	7.82692
ACES	ZINC000000394562	7.85461
ACES	ZINC000000317333	6.07339
ACES	ZINC000000035131	6.41999
ACES	ZINC000000035828	7.77257
ACES	ZINC000000120276	7.01399
ACES	ZINC000000446922	7.85801
ACES	ZINC000000346430	6.80943
ACES	ZINC000000250674	7.70727
ACES	ZINC000000252257	6.53608
ACES	ZINC000000187884	6.65768
ACES	ZINC000000031301	7.0461
ACES	ZINC000000103654	7.50809
ACES	ZINC000000038255	8.11933
ACES	ZINC000000049306	7.46451
ACES	ZINC000001529145	5.81977
ACES	ZINC000000027064	6.05831
ACES	ZINC000000360271	5.55195
ACES	ZINC000000279156	7.36181
ACES	ZINC000000045764	7.88183
ACES	ZINC000000083459	7.45453
ACES	ZINC000000133763	7.8904
ACES	ZINC000000017686	7.28643
ACES	ZINC000000280745	5.0801
ACES	ZINC000000587938	8.20911
ACES	ZINC000000004796	6.45903
ACES	ZINC000000005505	6.58272
ACES	ZINC000000039112	5.67251
ACES	ZINC000000054578	6.99518
ACES	ZINC000000067827	7.01234
ACES	ZINC000000315384	7.54378
ACES	ZINC000000033503	7.64312
ACES	ZINC000000386946	7.72849
ACES	ZINC000000000559	6.2983
ACES	ZINC000000152859	6.06744
ACES	ZINC000000006896	8.2602
ACES	ZINC000001596847	6.11531
ACES	ZINC000000192435	6.67612
ACES	ZINC000000277126	7.30851
ACES	ZINC000000081371	6.18066
ACES	CHEMBL87344	7.17552
ACES	ZINC000002513100	5.6727
ACES	ZINC000000004539	7.24396
ACES	ZINC000000053268	7.41562
ACES	ZINC000000139150	6.19457
ACES	ZINC000000134398	7.16798
ACES	ZINC000004239215	7.77512
ACES	ZINC000000174933	7.52118
ACES	ZINC000002559653	5.11269
ACES	ZINC000000029799	6.33738
ACES	ZINC000000289577	6.66284
ACES	ZINC000000148523	7.27754
ACES	ZINC000000003833	7.31096
ACES	ZINC000000078195	7.38858
ACES	ZINC000002537539	4.97271
ACES	ZINC000000081340	7.36752
ACES	ZINC000000003309	6.79885
ACES	ZINC000000404420	5.398
ACES	ZINC000000339123	7.31204
ACES	ZINC000000045146	8.17699
ACES	ZINC000000104899	7.44478
ACES	CHEMBL336524	7.66683
ACES	ZINC000000028345	6.60555
ACES	ZINC000003887194	6.29017
ACES	ZINC000000118611	7.76028
ACES	ZINC000000198621	8.38944
ACES	ZINC000000162460	6.49787
ACES	ZINC000000140416	7.17973
ACES	ZINC000000182967	5.68894
ACES	ZINC000005133381	6.06374
ACES	ZINC000000280229	6.07557
ACES	ZINC000000714256	7.75273
ACES	ZINC000000001943	8.22836
ACES	ZINC000000051190	5.64167
ACES	ZINC000000403190	6.53239
ACES	ZINC000000039920	7.14878
ACES	ZINC000000143864	8.37437
ACES	ZINC000000032794	6.23185
ACES	ZINC000053648898	5.36632
ACES	ZINC000000039940	5.63217
ACES	ZINC000000004300	8.12767
ACES	CHEMBL342564	6.73255
ACES	ZINC000000044135	8.70449
ACES	ZINC000000010270	5.72801
ACES	ZINC000000129115	7.40597
ACES	ZINC000000170647	7.43771
ACES	ZINC000000141003	7.23984
ACES	ZINC000000185700	7.52302
ACES	ZINC000000385643	8.04448
ACES	ZINC000000079954	7.25064
ACES	ZINC000001529432	5.30001
ACES	ZINC000019299827	8.46175
ACES	ZINC000000029172	6.40967
ACES	ZINC000000047718	7.84747
ACES	ZINC000000037576	7.19687
ACES	ZINC000000045394	6.55374
ACES	ZINC000000005774	4.58907
ACES	ZINC000000063121	6.41921
ACES	ZINC000000608220	8.18295
ACES	ZINC000000001592	5.24302
ACES	ZINC000000301975	7.77604
ACES	ZINC000002506534	5.97961
ACES	ZINC000000404160	6.7397
ACES	ZINC000000394243	5.66463
ACES	ZINC000000031566	8.18815
ACES	ZINC000000326092	7.9479
ACES	ZINC000000607845	7.67268
ACES	ZINC000000506409	7.99064
ACES	ZINC000000047652	7.06262
ACES	ZINC000000026375	7.5289
ACES	ZINC000000001425	6.40739
ACES	ZINC000000118195	7.65222
ACES	ZINC000000425335	7.06841
ACES	ZINC000002441416	6.00544
ACES	ZINC000000006235	6.00144
ACES	ZINC000000330949	5.38973
ACES	ZINC000000007471	7.58133
ACES	ZINC000001699083	5.14332
ACES	ZINC000000052447	6.9724
ACES	ZINC000000420695	7.36389
ACES	ZINC000001855950	6.48418
ACES	ZINC000000021268	7.1379
ACES	ZINC000002498880	7.63499
ACES	ZINC000000148366	7.69209
ACES	ZINC000000513981	8.49384
ACES	ZINC000001740513	5.53878
ACES	ZINC000000387449	7.91205
ACES	ZINC000000043805	7.91742
ACES	ZINC000000111708	6.56283
ACES	ZINC000000154373	6.7454
ACES	ZINC000000157900	7.09475
ACES	ZINC000000161912	6.20577
ACES	ZINC000000020259	5.05171
ACES	ZINC000000198577	8.69729
ACES	ZINC000004521106	6.06799
ACES	ZINC000000052407	5.35546
ACES	ZINC000001586463	5.51792
ACES	ZINC000034596161	5.3899
ACES	ZINC000000064245	7.96879
ACES	ZINC000000158539	5.62617
ACES	ZINC000000010998	7.16232
ACES	ZINC000000085349	7.5607
ACES	ZINC000000044923	8.97603
ACES	ZINC000000171526	7.79399
ACES	ZINC000000368074	6.58707
ACES	ZINC000000037538	7.4953
ACES	ZINC000001563697	6.03268
ACES	ZINC000000036089	6.73237
ACES	ZINC000000049372	7.2183
ACES	ZINC000000054543	7.17593
ACES	ZINC000000052493	6.45334
ACES	ZINC000004197586	6.82748
ACES	ZINC000000392664	6.09656
ACES	ZINC000000129821	7.29378
ACES	ZINC000000001141	8.39715
ACES	ZINC000000378400	7.10016
ACES	ZINC000000101509	6.39806
ACES	ZINC000000394845	5.80683
ACES	ZINC000019091823	5.65348
ACES	ZINC000000225105	6.86602
ACES	ZINC000000050014	6.33971
ACES	ZINC000000097639	6.06155
ACES	ZINC000002245651	6.34869
ACES	ZINC000000349622	6.32108
ACES	ZINC000000247160	6.51183
ACES	ZINC000001596844	5.49952
ACES	ZINC000002146064	5.4243
ACES	ZINC000000030192	7.45373
ACES	ZINC000000160389	6.0987
ACES	ZINC000001661167	5.43277
ACES	ZINC000000388342	5.31927
ACES	ZINC000000125124	7.07466
ACES	ZINC000000037050	7.66451
ACES	ZINC000000001466	6.24836
ACES	ZINC000000032144	7.25761
ACES	CHEMBL345241	6.81325
ACES	ZINC000000197916	7.73147
ACES	ZINC000004262677	5.52632
ACES	ZINC000000122589	7.92903
ACES	ZINC000001609656	5.46802
ACES	ZINC000000036282	7.90568
ACES	ZINC000000154322	7.23569
ACES	ZINC000000001308	6.53447
ACES	ZINC000000181945	8.11551
ACES	ZINC000000296272	7.75804
ACES	ZINC000138834124	6.22607
ACES	ZINC000000210696	7.47762
ACES	ZINC000000254955	7.41422
ACES	ZINC000000000098	6.43977
ACES	ZINC000000077296	7.69957
ACES	ZINC000000384202	6.89672
ACES	ZINC000001321394	5.20474
ACES	ZINC000000082899	7.66702
ACES	ZINC000000297622	6.93873
ACES	ZINC000000158431	7.23779
ACES	ZINC000000087843	5.5797
ACES	ZINC000000080325	7.10775
ACES	ZINC000003647886	6.08271
ACES	ZINC000000002197	6.04849
ACES	ZINC000000000456	6.22365
ACES	ZINC000000187980	5.7857
ACES	ZINC000000041211	7.0322
ACES	ZINC000000033869	5.8918
ACES	ZINC000000025027	5.93425
ACES	ZINC000000389688	5.68553
ACES	ZINC000000001340	5.80596
ACES	ZINC000000388403	5.45348
ACES	ZINC000000270705	8.50017
ACES	ZINC000000392294	8.8226
ACES	ZINC000001668216	5.29812
ACES	ZINC000000578851	8.36097
ACES	ZINC000000004468	7.77297
ACES	ZINC000000231570	6.41467
ACES	ZINC000000109940	6.57751
ACES	ZINC000000092959	7.18025
ACES	ZINC000000000150	6.57001
ACES	ZINC000000032574	7.61987
ACES	ZINC000001872170	6.37631
ACES	ZINC000000407473	6.88836
ACES	ZINC000000027763	7.72576
ACES	ZINC000000126044	8.17582
ACES	ZINC000000226437	6.47821
ACES	ZINC000000053957	7.04567
ACES	ZINC000000031984	5.99419
ACES	ZINC000000006307	6.80137
ACES	ZINC000000239168	6.757
ACES	ZINC000000139845	7.11849
ACES	ZINC000000036064	7.65573
ACES	ZINC000004785055	7.40495
ACES	ZINC000000216929	7.38265
ACES	ZINC000000178979	7.36564
ACES	ZINC000000012984	6.53936
ACES	ZINC000000124378	6.30885
ACES	ZINC000037826876	5.95529
ACES	ZINC000000049688	5.3658
ACES	ZINC000000001471	6.53424
ACES	ZINC000000099159	7.66721
ACES	ZINC000000029802	6.66303
ACES	ZINC000000108691	7.43671
ACES	ZINC000000056590	5.45902
ACES	ZINC000000092195	7.15369
ACES	ZINC000000299518	6.06881
ACES	ZINC000001593269	6.18512
ACES	ZINC000000551596	7.6597
ACES	ZINC000000015795	5.23856
ACES	ZINC000001634199	5.18179
ACES	ZINC000000057275	6.70336
ACES	ZINC000000198613	8.93575
ACES	ZINC000098188435	5.93104
ACES	ZINC000000171967	6.83086
ACES	ZINC000000053935	6.79307
ACES	ZINC000000874081	5.24446
ACES	ZINC000000286806	5.54067
ACES	ZINC000000116665	7.95656
ACES	ZINC000000034262	7.40186
ACES	ZINC000001677399	5.53571
ACES	ZINC000001665440	5.18858
ACES	ZINC000000137850	7.30906
ACES	ZINC000000098442	5.61053
ACES	ZINC000000197693	6.17955
ACES	CHEMBL596513	7.80985
ACES	ZINC000000093060	7.4702
ACES	ZINC000000083408	7.31257
ACES	ZINC000000000791	6.02976
ACES	ZINC000000084384	7.27772
ACES	ZINC000000085167	7.33889
ACES	ZINC000000027947	6.22026
ACES	ZINC000000054533	6.69833
ACES	ZINC000000057617	7.14832
ACES	ZINC000000240640	7.98731
ACES	ZINC000000069755	8.49425
ACES	ZINC000000048273	7.33966
ACES	ZINC000000036433	7.69198
ACES	ZINC000000117589	7.44321
ACES	ZINC000000004424	7.55366
ACES	ZINC000000205644	7.30378
ACES	ZINC000000051993	6.9331
ACES	ZINC000000235455	6.86824
ACES	ZINC000000117014	5.59372
ACES	ZINC000000031221	5.39707
ACES	ZINC000000052653	7.45029
ACES	ZINC000000255709	6.77435
ACES	ZINC000012532888	7.79842
ACES	ZINC000000038631	6.8754
ACES	ZINC000000049027	7.64343
ACES	ZINC000002933146	6.69788
ACES	ZINC000003423890	5.39847
ACES	ZINC000000418197	8.38738
ACES	ZINC000000007564	7.85524
ACES	ZINC000000024149	6.44422
ACES	ZINC000000058502	7.41358
ACES	ZINC000000086886	8.08049
ACES	ZINC000000045342	7.61034
ACES	ZINC000000006099	5.95372
ACES	ZINC000000025491	6.07126
ACES	ZINC000000099267	8.24238
ACES	ZINC000000029553	6.47303
ACES	ZINC000001662338	5.5723
ACES	ZINC000000025581	7.4949
ACES	ZINC000000408378	7.76515
ACES	ZINC000000187287	7.21595
ACES	ZINC000000209329	7.5065
ACES	ZINC000000000690	6.41794
ACES	ZINC000000238896	5.90332
ACES	ZINC000000163048	6.8712
ACES	ZINC000000138979	7.11946
ACES	ZINC000000158567	5.35345
ACES	ZINC000000001814	5.35663
ACES	ZINC000000081731	6.26272
ACES	ZINC000000227782	5.06615
ACES	ZINC000000191960	5.22884
ACES	ZINC000000600835	8.24709
ACES	ZINC000000210675	6.64596
ACES	ZINC000000350258	6.87044
ACES	ZINC000000038258	7.14835
ACES	ZINC000000057115	6.9893
ACES	ZINC000000079148	7.64559
ACES	ZINC000000110086	7.10921
ACES	ZINC000000024032	6.88725
ACES	ZINC000000001370	7.55768
ACES	ZINC000000002428	7.26063
ACES	ZINC000000198129	7.19839
ACES	ZINC000001385399	5.5643
ACES	ZINC000000219351	7.94603
ACES	ZINC000000012989	7.01711
ACES	ZINC000000262676	7.47671
ACES	ZINC000000000844	7.33342
ACES	ZINC000000360298	6.05554
ACES	ZINC000000088932	8.037
ACES	ZINC000004205485	4.90715
ACES	ZINC000000013561	5.78774
ACES	ZINC000000041157	7.49695
ACES	ZINC000000192680	7.80251
ACES	ZINC000000346217	5.34669
ACES	ZINC000000343473	6.78247
ACES	ZINC000000013635	7.62322
ACES	ZINC000000119245	7.56742
ACES	ZINC000000102690	6.84767
ACES	ZINC000000020046	7.42509
ACES	ZINC000003617595	5.26979
ACES	ZINC000000100151	6.6956
ACES	ZINC000000094257	7.31474
ACES	ZINC000000039616	6.26092
ACES	ZINC000000066520	7.18865
ACES	ZINC000000070485	7.36764
ACES	ZINC000000003690	6.58249
ACES	ZINC000009484918	5.55553
ACES	ZINC000000051727	7.09639
ACES	ZINC000000064815	7.76983
ACES	ZINC000000162291	7.11477
ACES	ZINC000001733289	5.8497
ACES	ZINC000000017967	7.20587
ACES	ZINC000000039521	5.36574
ACES	ZINC000001576864	6.07022
ACES	ZINC000000185910	7.10593
ACES	ZINC000000021284	7.2837
ACES	ZINC000000402872	7.18044
ACES	ZINC000000383118	7.37982
ACES	ZINC000000051138	5.86597
ACES	ZINC000000078582	7.81498
ACES	ZINC000000001534	7.20345
ACES	ZINC000000032935	6.60078
ACES	ZINC000000485626	7.847
ACES	ZINC000000380916	6.81724
ACES	ZINC000000392300	6.11075
ACES	ZINC000000038793	7.91519
ACES	ZINC000000432118	7.78009
ACES	ZINC000000182195	7.46263
ACES	ZINC000000795437	7.71418
ACES	ZINC000000040707	7.19595
ACES	ZINC000000024042	7.42032
ACES	ZINC000000108898	7.09766
ACES	ZINC000000624506	7.68205
ACES	ZINC000000279821	7.73048
ACES	ZINC000000056470	5.70099
ACES	ZINC000000013627	6.94246
ACES	ZINC000000052087	7.66599
ACES	ZINC000000170969	7.23777
ACES	ZINC000000053157	6.31117
ACES	ZINC000000050369	5.97447
ACES	ZINC000000165951	6.74424
ACES	ZINC000000001718	7.34128
ACES	ZINC000000221160	6.46107
ACES	ZINC000000045767	8.02256
ACES	ZINC000007002074	7.07004
ACES	ZINC000069719805	5.80645
ACES	ZINC000000186870	7.32758
ACES	ZINC000000025903	7.05184
ACES	ZINC000000051515	7.69621
ACES	ZINC000000038987	7.32698
ACES	ZINC000006091384	5.28475
ACES	ZINC000000186996	7.68323
ACES	ZINC000011717379	6.94485
ACES	ZINC000000050054	7.91148
ACES	ZINC000000021671	6.32702
ACES	ZINC000000186783	5.69841
ACES	ZINC000000020441	7.71084
ACES	ZINC000000182990	5.49871
ACES	ZINC000000047330	5.39243
ACES	ZINC000000035446	6.95275
ACES	ZINC000000215577	7.3038
ACES	ZINC000000039058	7.99072
ACES	ZINC000000035378	7.12741
ACES	ZINC000000182016	7.48293
ACES	ZINC000010315401	8.43846
ACES	ZINC000000275257	7.25521
ACES	ZINC000000103019	7.80372
ACES	ZINC000000300804	6.87984
ACES	ZINC000000291709	6.22905
ACES	ZINC000000391931	6.67105
ACES	ZINC000000045890	6.66104
ACES	ZINC000000005077	7.95957
ACES	ZINC000000390138	7.69059
ACES	ZINC000000004400	8.72682
ACES	ZINC000000125006	5.83431
ACES	CHEMBL189907	7.04901
ACES	ZINC000000052243	7.60613
ACES	ZINC000001666374	5.5465
ACES	ZINC000001641438	5.84153
ACES	ZINC000000527387	7.4927
ACES	ZINC000000277485	7.0661
ACES	ZINC000001691360	5.6251
ACES	ZINC000000281334	6.11821
ACES	ZINC000000048480	7.96231
ACES	ZINC000000135830	6.36627
ACES	ZINC000000031726	7.05782
ACES	ZINC000001591917	7.69901
ACES	ZINC000000088659	7.68989
ACES	ZINC000000024367	7.04663
ACES	ZINC000000067617	8.87538
ACES	ZINC000000007490	6.24024
ACES	ZINC000000213038	8.77919
ACES	ZINC000000029807	5.6917
ACES	ZINC000003132307	5.91099
ACES	ZINC000019282257	5.36992
ACES	ZINC000000045536	7.94848
ACES	ZINC000000349592	7.51742
ACES	ZINC000000390297	6.03469
ACES	ZINC000000315185	6.63186
ACES	ZINC000000405024	7.37357
ACES	ZINC000020220163	7.67219
ACES	ZINC000000020610	7.26589
ACES	ZINC000002537600	6.23549
ACES	ZINC000000294041	6.87149
ACES	ZINC000000000778	7.11959
ACES	ZINC000000055497	7.0426
ACES	ZINC000000018461	7.31702
ACES	ZINC000000111161	6.70597
ACES	ZINC000000039973	6.63248
ACES	ZINC000004683900	7.49379
ACES	ZINC000000161946	6.89994
ACES	ZINC000004879293	5.45801
ACES	ZINC000000020315	6.17215
ACES	ZINC000000251665	6.74781
ACES	ZINC000000039565	6.51896
ACES	ZINC000000062927	6.39727
ACES	ZINC000000032354	6.58685
ACES	ZINC000000008347	7.14149
ACES	ZINC000000050921	5.75814
ACES	ZINC000000038200	6.85318
ACES	ZINC000000123406	5.35974
ACES	ZINC000000000608	6.81551
ACES	ZINC000000018395	8.6997
ACES	ZINC000000034622	6.28168
ACES	ZINC000000228620	7.48965
ACES	ZINC000000000807	6.72947
ACES	ZINC000000057740	5.70691
ACES	ZINC000000039365	6.25215
ACES	ZINC000000040405	6.34633
ACES	ZINC000000030698	7.51936
ACES	ZINC000000338130	7.6153
ACES	ZINC000000000122	6.87794
ACES	ZINC000011754010	8.38229
ACES	ZINC000000134434	7.52577
ACES	ZINC000000029936	6.81658
ACES	ZINC000000402730	7.16797
ACES	ZINC000000063621	7.41368
ACES	ZINC000000071128	8.06382
ACES	ZINC000000331970	7.26289
ACES	ZINC000000099084	6.84187
ACES	ZINC000000048678	7.21382
ACES	ZINC000040720598	7.71515
ACES	ZINC000000420261	7.24093
ACES	ZINC000000000638	6.22437
ACES	ZINC000001759087	5.35899
ACES	ZINC000000041212	6.98029
ACES	ZINC000000122006	7.14763
ACES	ZINC000000004467	7.18962
ACES	ZINC000000352450	7.87303
ACES	ZINC000000037052	6.77173
ACES	ZINC000000186665	7.59897
ACES	ZINC000000337512	7.63246
ACES	ZINC000000058591	7.66579
ACES	ZINC000000000061	6.1546
ACES	ZINC000000120883	6.98487
ACES	ZINC000000035850	7.5857
ACES	ZINC000000159390	7.74253
ACES	ZINC000000086827	7.22246
ACES	ZINC000000000609	5.69997
[truncated: 731 more rows]

## Sheet: ADA
Receptor	Ligand	Predicted BA
ADA	ZINC000000003241	7.80527
ADA	ZINC000000038700	6.66432
ADA	ZINC000000000803	7.43829
ADA	ZINC000000000561	7.08017
ADA	ZINC000000029067	5.74091
ADA	ZINC000004846228	7.84857
ADA	ZINC000000036337	5.45518
ADA	ZINC000000128573	7.18319
ADA	ZINC000000009341	6.93924
ADA	ZINC000000045769	6.56188
ADA	ZINC000000099039	6.9423
ADA	ZINC000000032398	7.93759
ADA	ZINC000000008641	5.81581
ADA	ZINC000000049498	7.03936
ADA	ZINC000000006647	6.70613
ADA	ZINC000000003268	7.28734
ADA	ZINC000000007228	6.19676
ADA	ZINC000000062915	6.32359
ADA	ZINC000000021403	7.17052
ADA	ZINC000000223823	7.20612
ADA	ZINC000000034394	6.82982
ADA	ZINC000000001454	5.67601
ADA	ZINC000000047436	6.78253
ADA	ZINC000000033021	7.06005
ADA	ZINC000000487540	6.22826
ADA	ZINC000000029505	5.35449
ADA	ZINC000000026967	6.51865
ADA	ZINC000000029683	6.30149
ADA	ZINC000000027744	5.15803
ADA	ZINC000000127742	5.71623
ADA	ZINC000000037915	5.78445
ADA	ZINC000000330512	5.29713
ADA	ZINC000000008704	8.3798
ADA	ZINC000000051149	7.09121
ADA	ZINC000000033639	6.00488
ADA	ZINC000000133977	6.07188
ADA	ZINC000000005108	7.34092
ADA	ZINC000000029922	6.20177
ADA	ZINC000000036211	6.36789
ADA	ZINC000000066698	6.02557
ADA	CHEMBL322906	7.35448
ADA	ZINC000000001818	7.61134
ADA	ZINC000000099040	6.07767
ADA	ZINC000000003968	6.35645
ADA	ZINC000000179067	6.23485
ADA	ZINC000000053502	6.38257
ADA	ZINC000000036500	5.50889
ADA	ZINC000000024264	7.1157
ADA	ZINC000000002111	5.70447
ADA	ZINC000000033207	7.76603
ADA	ZINC000000046567	6.92818
ADA	ZINC000000006694	7.74343
ADA	CHEMBL604966	5.33116
ADA	ZINC000000035542	6.68554
ADA	ZINC000000024749	6.31787
ADA	ZINC000000035857	5.44084
ADA	ZINC000000039601	4.82288
ADA	ZINC000000093326	7.89363
ADA	ZINC000000001499	5.77324
ADA	ZINC000005439366	5.24864
ADA	ZINC000000033820	7.45461
ADA	ZINC000000034369	6.07194
ADA	ZINC000000035155	7.04745
ADA	ZINC000000017885	5.77909
ADA	ZINC000000016665	6.43416
ADA	ZINC000000084101	7.06559
ADA	ZINC000000117007	6.64734
ADA	ZINC000000214836	6.168
ADA	ZINC000000054859	5.31988
ADA	ZINC000000031470	6.01977
ADA	ZINC000000139716	7.31903
ADA	ZINC000000030285	5.37566
ADA	ZINC000000033514	7.56462
ADA	ZINC000000110117	7.84075
ADA	ZINC000000008107	6.86699
ADA	ZINC000000032169	7.68675
ADA	ZINC000000517825	5.90327
ADA	ZINC000000120587	5.59861
ADA	ZINC000000053404	6.98886
ADA	ZINC000000086118	6.1989
ADA	ZINC000000057407	5.02852
ADA	ZINC000000031868	7.09092
ADA	ZINC000000045660	5.65559
ADA	ZINC000000032902	7.82439
ADA	ZINC000000102860	6.67778
ADA	ZINC000000054481	5.54657
ADA	ZINC000000108380	6.96557
ADA	ZINC000000000950	6.52615
ADA	ZINC000000002918	6.81302
ADA	ZINC000000101891	7.77615
ADA	ZINC000000086200	6.40211
ADA	ZINC000000039948	6.54677
ADA	ZINC000000078815	6.54158
ADA	ZINC000000033018	7.73915
ADA	ZINC000000018736	6.56512
ADA	ZINC000000029049	7.63537
ADA	CHEMBL125275	7.39803
ADA	ZINC000000036114	6.36135
ADA	ZINC000000032916	6.90038
ADA	ZINC000000060859	6.66603
ADA	ZINC000000041490	6.50925
ADA	ZINC000000092195	8.40061
ADA	ZINC000319698965	7.35056
ADA	ZINC000000029399	7.90693
ADA	ZINC000000180693	6.72052
ADA	ZINC000000134316	5.19252
ADA	ZINC000000000334	5.89551
ADA	ZINC000000061538	6.75154
ADA	ZINC000000609150	6.09964
ADA	ZINC000000048734	7.28721
ADA	ZINC000000265492	7.92755
ADA	ZINC000000035469	6.73842
ADA	ZINC000000044105	6.95842
ADA	ZINC000000248848	5.75758
ADA	ZINC000000067863	5.70748
ADA	ZINC000000207727	7.60367
ADA	ZINC000000000907	6.81718
ADA	ZINC000000320416	8.45421
ADA	ZINC000000037507	7.84868
ADA	ZINC000000050252	7.62212
ADA	ZINC000000019985	6.31309
ADA	CHEMBL190280	7.90505
ADA	ZINC000000052792	7.04952
ADA	ZINC000000013416	5.55695
ADA	ZINC000000055390	6.55668
ADA	ZINC000000044793	6.74599
ADA	ZINC000000001324	4.88771
ADA	ZINC000000108973	6.41611
ADA	ZINC000000083591	7.2015
ADA	ZINC000000034726	7.07755
ADA	ZINC000000390141	7.01949
ADA	ZINC000000135603	7.87519
ADA	ZINC000000010857	6.26304
ADA	ZINC000000060818	7.33789
ADA	ZINC000000067760	6.81378
ADA	ZINC000000044871	5.3891
ADA	ZINC000000146512	8.59834
ADA	ZINC000000139953	7.31356
ADA	ZINC000000042824	7.97761
ADA	ZINC000000086281	6.84873
ADA	ZINC000000031482	6.10288
ADA	ZINC000000036029	5.72984
ADA	ZINC000000031670	5.65389
ADA	ZINC000000083872	6.39723
ADA	ZINC000000000791	5.14894
ADA	ZINC000000033245	5.57575
ADA	ZINC000000028343	6.58521
ADA	ZINC000000044063	7.85873
ADA	ZINC000000004272	7.46674
ADA	ZINC000000036105	5.58051
ADA	CHEMBL363042	6.66856
ADA	ZINC000000038501	6.45916
ADA	ZINC000000036313	5.64952
ADA	ZINC000000040170	5.80832
ADA	ZINC000000118099	5.38349
ADA	ZINC000000033070	6.21926
ADA	ZINC000000033670	7.08741
ADA	ZINC000000031549	5.97654
ADA	ZINC000000001693	6.07086
ADA	ZINC000000049227	5.17546
ADA	ZINC000000041917	6.5987
ADA	ZINC000000030064	5.09387
ADA	ZINC000000045673	7.06704
ADA	ZINC000000013447	7.23808
ADA	ZINC000000023188	8.42681
ADA	ZINC000000339608	5.72199
ADA	ZINC000000040359	5.67259
ADA	ZINC000000126864	7.21714
ADA	ZINC000000044944	6.86809
ADA	ZINC000000030101	6.32987
ADA	ZINC000000135497	6.89818
ADA	ZINC000000013845	6.01721
ADA	ZINC000000090332	6.58517
ADA	ZINC000000132265	7.26992
ADA	ZINC000000034603	7.26981
ADA	ZINC000000378210	8.16824
ADA	ZINC000000001501	6.26598
ADA	ZINC000000035183	7.36357
ADA	ZINC000000066274	5.84825
ADA	ZINC000000118047	5.81249
ADA	ZINC000000029692	5.40217
ADA	ZINC000000008690	7.52664
ADA	ZINC000000042141	6.29098
ADA	ZINC000000359844	5.09183
ADA	ZINC000000033863	5.325
ADA	ZINC000000124077	5.34724
ADA	ADA_xtal_lig	7.32289
ADA	ZINC000000000534	5.77328
ADA	ZINC000000114636	7.48044
ADA	ZINC000000032611	5.74574
ADA	ZINC000000052017	6.40817
ADA	ZINC000000029079	6.02067
ADA	ZINC000000030523	7.64776
ADA	ZINC000000062410	6.50497
ADA	ZINC000000046854	6.65792
ADA	ZINC000000046872	7.33704
ADA	ZINC000000310270	6.5507
ADA	ZINC000000088982	6.93327
ADA	ZINC000000096829	5.34232
ADA	ZINC000000042661	7.01024
ADA	ZINC000000000472	7.4742
ADA	ZINC000000731802	7.77126
ADA	ZINC000000032376	5.97836
ADA	ZINC000000077727	6.19448
ADA	ZINC000000006561	7.19228
ADA	ZINC000000103084	7.19566
ADA	ZINC000000030138	5.88327
ADA	ZINC000000530868	7.12096
ADA	ZINC000000000539	6.33406
ADA	ZINC000000108883	6.06198
ADA	ZINC000000093439	6.97717
ADA	ZINC000004964723	6.73004
ADA	ZINC000000060380	7.51455
ADA	ZINC000000030226	7.29115
ADA	ZINC000000034404	8.09107
ADA	ZINC000000031703	4.54504
ADA	ZINC000000035814	6.15705
ADA	ZINC000000008074	6.88747
ADA	CHEMBL128787	6.6213
ADA	ZINC000000071429	7.61678
ADA	ZINC000000019037	5.13049
ADA	ZINC000000037073	6.91301
ADA	ZINC000000049350	7.79492
ADA	ZINC000000023689	6.7356
ADA	ZINC000003842708	6.62262
ADA	ZINC000000032121	6.99072
ADA	ZINC000022922198	6.64436
ADA	ZINC000000120392	5.43639
ADA	ZINC000000020253	6.71305
ADA	ZINC000000001203	7.18379
ADA	ZINC000000008630	6.36227
ADA	ZINC000000002825	5.82113
ADA	ZINC000000108176	6.88861
ADA	ZINC000000056847	5.60457
ADA	ZINC000000035133	7.43419
ADA	ZINC000000030038	6.47461
ADA	ZINC000000032937	6.75532
ADA	ZINC000000037093	6.32428
ADA	ZINC000000017071	7.0301
ADA	ZINC000000005282	7.64803
ADA	ZINC000000074619	7.22288
ADA	ZINC000000000150	6.5376
ADA	ZINC000000034509	5.9945
ADA	ZINC000000040057	6.56121
ADA	ZINC000000066817	7.71285
ADA	ZINC000000025344	7.05932
ADA	CHEMBL290949	5.5641
ADA	ZINC000000074060	6.60796
ADA	ZINC000000073665	8.15581
ADA	ZINC000000031288	7.33349
ADA	ZINC000000007282	7.3583
ADA	ZINC000000031914	7.12122
ADA	ZINC000000030935	8.07545
ADA	ZINC000000002928	7.06217
ADA	ZINC000000059283	6.69956
ADA	ZINC000643591840	5.84285
ADA	ZINC000000333091	7.08641
ADA	ZINC000000027613	7.08697
ADA	ZINC000000066174	7.00325
ADA	ZINC000000075329	5.94039
ADA	ZINC000000110174	5.42372
ADA	ZINC000000011267	7.58308
ADA	CHEMBL93647	7.25743
ADA	ZINC000000036282	7.69059
ADA	ZINC000000029193	7.17462
ADA	ZINC000000006629	6.88644
ADA	ZINC000000528916	7.48348
ADA	ZINC000000001074	6.92103
ADA	ZINC000000047122	5.5077
ADA	ZINC000000002116	5.41449
ADA	ZINC000000000371	4.96778
ADA	ZINC000000180683	7.90016
ADA	ZINC000000030550	6.38056
ADA	ZINC000000051707	5.5696
ADA	ZINC000000028148	6.23214
ADA	ZINC000000021828	7.04766
ADA	ZINC000000068377	6.81925
ADA	ZINC000000030512	6.34524
ADA	ZINC000000029813	7.64628
ADA	ZINC000000037903	6.60493
ADA	ZINC000000073586	7.77334
ADA	CHEMBL290111	5.78855
ADA	ZINC000000053433	5.79232
ADA	ZINC000000000428	6.2207
ADA	ZINC000000015177	6.09449
ADA	ZINC000000020049	6.52173
ADA	ZINC000000031751	6.76569
ADA	ZINC000000102169	7.77036
ADA	ZINC000000031636	5.24127
ADA	ZINC000000029791	4.89055
ADA	ZINC000000033632	5.99858
ADA	CHEMBL43261	7.23662
ADA	ZINC000000010523	5.47484
ADA	ZINC000000041277	7.29786
ADA	ZINC000000032491	7.84384
ADA	ZINC000000004590	6.02677
ADA	ZINC000000004522	8.62591
ADA	ZINC000000035877	5.70077
ADA	ZINC000000054020	6.44061
ADA	ZINC000000041021	6.63256
ADA	ZINC000000104859	7.26629
ADA	ZINC000000027902	6.85661
ADA	ZINC000000031848	7.51823
ADA	ZINC000000130491	8.13021
ADA	ZINC000000001531	7.21252
ADA	ZINC000000060850	5.60022
ADA	ZINC000000008873	8.42583
ADA	ZINC000000053290	7.10773
ADA	ZINC000000623526	6.275
ADA	ZINC000000005386	7.05301
ADA	ZINC000000103935	6.22451
ADA	ZINC000000041829	6.86405
ADA	ZINC000000063671	6.24547
ADA	ZINC000000004379	5.41989
ADA	ZINC000000036562	7.16066
ADA	ZINC000000047039	7.49512
ADA	ZINC000000040589	5.52829
ADA	ZINC000000082785	5.42398
ADA	ZINC000000041938	7.16585
ADA	ZINC000000035780	5.88528
ADA	ZINC000000073679	6.90903
ADA	ZINC000000118430	7.78444
ADA	ZINC000000315521	6.28999
ADA	ZINC000000044536	5.29825
ADA	ZINC000000019365	4.78034
ADA	ZINC000000060305	7.65387
ADA	ZINC000000048119	6.37796
ADA	ZINC000000041896	6.35702
ADA	ZINC000000120759	7.77613
ADA	ZINC000000089640	7.68327
ADA	ZINC000000032963	7.70053
ADA	ZINC000000029930	5.65781
ADA	ZINC000000029010	6.2668
ADA	ZINC000000124186	7.67057
ADA	ZINC000000024307	7.41472
ADA	ZINC000000121907	6.17936
ADA	ZINC000000038356	6.68476
ADA	ZINC000000061292	5.2202
ADA	ZINC000000001466	6.84241
ADA	ZINC000000059324	7.40796
ADA	ZINC000005045481	6.25259
ADA	ZINC000000517453	8.19479
ADA	ZINC000000051971	5.7692
ADA	ZINC000000054516	6.42676
ADA	ZINC000000001575	6.91628
ADA	ZINC000000139845	6.00523
ADA	ZINC000000154997	6.01434
ADA	ZINC000000050628	6.71935
ADA	ZINC000000063941	6.29454
ADA	ZINC000000031666	5.48223
ADA	ZINC000000110616	6.90145
ADA	ZINC000000123917	7.38155
ADA	ZINC000000041717	6.69764
ADA	ZINC000005390014	7.60863
ADA	ZINC000000022789	7.27301
ADA	ZINC000000169556	6.40224
ADA	ZINC000000393982	6.12834
ADA	ZINC000000116254	6.53577
ADA	ZINC000000108125	6.81524
ADA	ZINC000000031426	6.80407
ADA	ZINC000000039855	5.52327
ADA	ZINC000000000686	6.8457
ADA	ZINC000000050766	6.29395
ADA	ZINC000000035522	6.15958
ADA	ZINC000000029886	5.77711
ADA	ZINC000000031856	6.87773
ADA	ZINC000000062606	6.5134
ADA	ZINC000000002252	7.42723
ADA	ZINC000000025792	8.00611
ADA	ZINC000000047701	8.26509
ADA	ZINC000000031253	8.10078
ADA	ZINC000000036229	6.77914
ADA	ZINC000000001884	5.62635
ADA	ZINC000000051748	8.12308
ADA	ZINC000000123823	6.52203
ADA	ZINC000000029521	6.24229
ADA	ZINC000000028121	7.04097
ADA	ZINC000000036865	7.18596
ADA	ZINC000000035574	6.58171
ADA	ZINC000000030100	5.65373
ADA	ZINC000000000446	5.60362
ADA	ZINC000000057398	7.47622
ADA	ZINC000000067810	6.93827
ADA	ZINC000000041096	7.53107
ADA	ZINC000000034179	6.3477
ADA	ZINC000000008827	6.53713
ADA	ZINC000000116093	7.58153
ADA	ZINC000000029914	5.855
ADA	ZINC000000052520	6.19815
ADA	ZINC000000032431	6.49912
ADA	ZINC000000036616	7.16656
ADA	ZINC000000012618	6.09629
ADA	ZINC000000029354	6.4644
ADA	ZINC000000031266	5.30963
ADA	ZINC000000103343	6.4262
ADA	ZINC000000036614	6.55622
ADA	ZINC000577746454	6.31424
ADA	ZINC000000106462	7.564
ADA	ZINC000000045760	6.59643
ADA	ZINC000000014020	6.33615
ADA	ZINC000000004897	6.73618
ADA	ZINC000000040343	5.7144
ADA	ZINC000004878515	7.8869
ADA	ZINC000000043064	7.1932
ADA	ZINC000000237789	8.00475
ADA	ZINC000000037037	7.26074
ADA	ZINC000408722645	6.85645
ADA	ZINC000000000103	5.68077
ADA	ZINC000000052624	7.37335
ADA	ZINC000000031985	6.56772
ADA	ZINC000000037664	7.09659
ADA	CHEMBL43226	7.28305
ADA	ZINC000000028011	6.33126
ADA	ZINC000000017659	6.60771
ADA	ZINC000000035656	6.38976
ADA	ZINC000000054545	6.94242
ADA	ZINC000000036148	6.39451
ADA	ZINC000000006914	6.07619
ADA	ZINC000000038722	7.97406
ADA	ZINC000000026019	7.89858
ADA	ZINC000000034755	7.71549
ADA	ZINC000000368006	6.13005
ADA	ZINC000000005516	6.53429
ADA	ZINC000000087599	7.41432
ADA	ZINC000000035922	7.69931
ADA	ZINC000000001749	7.22616
ADA	ZINC000000005879	5.54444
ADA	ZINC000000031648	6.65874
ADA	ZINC000000012753	7.49974
ADA	ZINC000000028524	6.8673
ADA	ZINC000000028514	5.42304
ADA	ZINC000000034196	6.87974
ADA	ZINC000003600042	7.32018
ADA	ZINC000000406802	6.4699
ADA	ZINC000000027433	6.8858
ADA	ZINC000000026959	6.47945
ADA	ZINC000000011599	7.38674
ADA	ZINC000000001729	7.24991
ADA	ZINC000000124908	7.55796
ADA	ZINC000000015754	6.14187
ADA	ZINC000000041101	5.55936
ADA	ZINC000000030412	6.55893
ADA	ZINC000000001756	6.08107
ADA	ZINC000000000551	5.55888
ADA	ZINC000000031427	7.5569
ADA	ZINC000000040768	5.84707
ADA	ZINC000000031771	6.54132
ADA	ZINC000000024799	6.99917
ADA	ZINC000000257035	6.2667
ADA	ZINC000000032255	6.57058
ADA	ZINC000006564874	6.83281
ADA	ZINC000000188120	5.25442
ADA	ZINC000000105691	6.9865
ADA	ZINC000000032140	7.51652
ADA	ZINC000000030208	7.22253
ADA	ZINC000000044606	6.91901
ADA	ZINC000000057259	5.14207
ADA	ZINC000000062780	6.31384
ADA	ZINC000000073350	7.00066
ADA	ZINC000000002113	7.06605
ADA	ZINC000000054910	7.12158
ADA	ZINC000000038434	6.1751
ADA	ZINC000000051105	6.96282
ADA	ZINC000000039461	6.06592
ADA	ZINC000000028979	7.13988
ADA	ZINC000000481038	4.83826
ADA	ZINC000000001652	6.26441
ADA	ZINC000000012347	8.19568
ADA	ZINC000000000458	6.28092
ADA	ZINC000000004548	5.09599
ADA	ZINC000000000693	5.55209
ADA	ZINC000000301212	6.45304
ADA	ZINC000000040398	7.29445
ADA	ZINC000000070248	5.89896
ADA	ZINC000000035545	6.7979
ADA	ZINC000000006514	7.54573
ADA	ZINC000000034747	7.45836
ADA	ZINC000000000456	6.04693
ADA	ZINC000000033816	6.07566
ADA	ZINC000000027770	6.25351
ADA	ZINC000000049975	6.00354
ADA	ZINC000000028590	7.31905
ADA	ZINC000000057301	5.35091
ADA	ZINC000000082728	7.26105
ADA	ZINC000000030346	6.78081
ADA	ZINC000000477505	7.24402
ADA	ZINC000000035152	6.49682
ADA	ZINC000000053000	4.85519
ADA	ZINC000000126768	5.7894
ADA	ZINC000000028637	7.11291
ADA	ZINC000000087058	7.04694
ADA	ZINC000000036121	6.5304
ADA	ZINC000000002698	7.1159
ADA	ZINC000000027295	6.43542
ADA	ZINC000000060388	6.8369
ADA	ZINC000000038129	5.63326
ADA	ZINC000000031319	6.97297
ADA	ZINC000000068513	6.61875
ADA	ZINC000000000817	5.6531
ADA	ZINC000000088493	6.26634
ADA	ZINC000000033010	7.31233
ADA	ZINC000000005200	6.19781
ADA	ZINC000000049606	4.95036
ADA	ZINC000000022734	6.20146
ADA	ZINC000000033548	7.1411
ADA	ZINC000000012765	7.57159
ADA	ZINC000000163291	8.38177
ADA	ZINC000000005359	6.41854
ADA	ZINC000000122279	5.24594
ADA	ZINC000000039133	7.28485
ADA	ZINC000000029182	6.9576
ADA	ZINC000000104969	5.49528
ADA	ZINC000000053261	6.61191
ADA	ZINC000000042650	6.49674
ADA	ZINC000000005067	6.57292
ADA	ZINC000000036462	6.01661
ADA	ZINC000000093529	6.81985
ADA	ZINC000000123114	6.67376
ADA	ZINC000000038537	6.14778
ADA	ZINC000000006269	8.49142
ADA	ZINC000000032670	6.89337
ADA	ZINC000000116830	6.0754
ADA	ZINC000000042512	5.69265
ADA	CHEMBL123910	6.48107
ADA	ZINC000000015679	6.99757
ADA	ZINC000000038543	5.66522
ADA	ZINC000000054429	7.11461
ADA	ZINC000000000394	6.17705
ADA	ZINC000000029197	7.21939
ADA	ZINC000000033499	6.42691
ADA	ZINC000000008920	8.01925
ADA	ZINC000000040769	5.82996
ADA	ZINC000000046988	6.79008
ADA	ZINC000000044542	6.43175
ADA	ZINC000000033273	7.24347
ADA	ZINC000000033483	5.88847
ADA	ZINC000000000602	5.0425
ADA	ZINC000000026938	8.12062
ADA	ZINC000000029307	5.85711
ADA	ZINC000000068659	7.63236
ADA	ZINC000000032307	7.26687
ADA	ZINC000000031295	5.71174
ADA	ZINC000000009824	6.97389
ADA	ZINC000000031659	5.75333
ADA	ZINC000000031952	6.42485
ADA	ZINC000000029506	6.22376
ADA	ZINC000000004949	5.24944
ADA	ZINC000000062702	6.85103
ADA	ZINC000000059902	6.5263
ADA	ZINC000000076413	5.66603
ADA	ZINC000000015120	6.78494
ADA	ZINC000000038133	8.05138
ADA	ZINC000000019929	7.75715
ADA	ZINC000000002922	5.85032
ADA	ZINC000000316678	6.84545
ADA	ZINC000000440446	6.54708
ADA	ZINC000000032659	6.73772
ADA	ZINC000000034461	7.22926
ADA	ZINC000000010360	7.40574
ADA	ZINC000000033641	7.85635
ADA	ZINC000000030219	6.48592
ADA	ZINC000000062617	7.47658
ADA	ZINC000000041034	6.89261
ADA	ZINC000000000186	5.38152
ADA	ZINC000000034199	7.63427
ADA	ZINC000648133045	7.5123
ADA	ZINC000000054808	7.44986
ADA	ZINC000000045086	7.02281
ADA	ZINC000000000464	6.86333
ADA	ZINC000000092304	6.78941
ADA	ZINC000000013803	5.55172
ADA	ZINC000000092842	8.20248
ADA	ZINC000000026616	7.49738
ADA	ZINC000000016337	7.72656
ADA	ZINC000012501542	5.50846
ADA	ZINC000000144021	7.08886
ADA	ZINC000000083750	7.33554
ADA	ZINC000000029925	6.09332
ADA	ZINC000000028674	7.4085
ADA	ZINC000000000271	5.78783
ADA	ZINC000000030620	5.83463
ADA	ZINC000000036624	6.79693
ADA	ZINC000000078556	7.4961
ADA	ZINC000000003833	7.03482
ADA	CHEMBL35316	5.41366
ADA	ZINC000000033618	7.52546
ADA	ZINC000000030434	5.69548
ADA	ZINC000000038289	7.13725
ADA	ZINC000000049001	7.33492
ADA	ZINC000000051688	5.52445
ADA	ZINC000000001873	7.53588
ADA	ZINC000000040945	7.05482
ADA	ZINC000000029646	6.13114
ADA	ZINC000000027684	6.01712
ADA	ZINC000000012507	7.31115
ADA	ZINC000000125367	7.4674
ADA	ZINC000000033664	6.87355
ADA	ZINC000000052697	6.55307
ADA	ZINC000000016415	8.15518
ADA	ZINC000000518973	8.10974
ADA	ZINC000000028311	5.35391
ADA	ZINC000000053799	6.37978
ADA	ZINC000000029612	7.69008
ADA	ZINC000000000975	7.5363
ADA	ZINC000000046844	6.53416
ADA	ZINC000000004753	6.71367
ADA	ZINC000000030061	5.97327
ADA	ZINC000000030493	7.17801
ADA	ZINC000000072816	5.27056
ADA	ZINC000000050883	5.69376
ADA	ZINC000000001819	6.43608
ADA	CHEMBL295003	6.25875
ADA	ZINC000000118354	8.1813
ADA	ZINC000000029876	6.19774
ADA	ZINC000000099914	6.81318
ADA	ZINC000000107638	6.89196
ADA	ZINC000000033290	8.07476
ADA	CHEMBL18496	6.47
ADA	ZINC000000099735	7.71796
ADA	ZINC000000035686	7.67991
ADA	ZINC000000102890	7.93988
ADA	ZINC000000030449	5.41864
ADA	ZINC000000119654	5.37507
ADA	ZINC000000051937	7.84843
ADA	ZINC000000124699	5.79862
ADA	ZINC000000105923	7.37559
ADA	ZINC000000043879	4.9806
ADA	ZINC000000012631	8.02675
ADA	ZINC000000033099	6.85875
ADA	ZINC000000092200	5.29953
ADA	ZINC000000028259	5.03372
ADA	ZINC000000033998	6.46659
ADA	ZINC000000000826	5.64013
ADA	ZINC000000053279	6.83519
ADA	ZINC000000063937	7.62832
ADA	ZINC000000046980	6.2046
ADA	ZINC000000000327	5.46659
ADA	ZINC000000020586	6.21347
ADA	ZINC000000139658	7.61207
ADA	ZINC000000033484	6.33626
ADA	ZINC000000001445	6.88792
ADA	ZINC000000009291	7.84979
ADA	ZINC000000040334	6.4058
ADA	ZINC000000029974	5.4821
ADA	ZINC000000030264	5.06115
ADA	ZINC000000340932	8.04654
ADA	ZINC000000134422	7.26544
ADA	ZINC000000108505	6.97213
ADA	ZINC000000019496	6.28186
ADA	ZINC000000000934	8.13228
ADA	ZINC000000028480	7.57354
ADA	ZINC000000079523	7.45364
ADA	ZINC000000290274	4.74696
ADA	ZINC000000000467	5.43054
ADA	CHEMBL17351	7.24472
ADA	ZINC000000036179	7.91007
ADA	ZINC000000040064	6.80327
ADA	ZINC000624677580	7.00429
ADA	ZINC000000051633	5.61536
ADA	ZINC000000031808	8.01043
ADA	ZINC000000029531	5.24131
ADA	ZINC000000001087	6.99468
ADA	ZINC000000106685	6.22342
ADA	ZINC000000032854	6.12775
ADA	ZINC000000020526	6.7847
ADA	ZINC000000077183	7.46762
ADA	CHEMBL306270	6.68897
ADA	ZINC000000014106	6.13434
ADA	ZINC000000033585	7.19921
ADA	ZINC000000008714	6.35911
ADA	ZINC000000000136	6.34402
ADA	ZINC000000080497	6.92907
ADA	ZINC000000044507	7.46722
ADA	ZINC000000001065	5.94112
ADA	ZINC000000032351	7.12489
ADA	ZINC000000035044	8.29288
ADA	ZINC000000053152	5.2003
ADA	ZINC000000029512	5.45723
ADA	ZINC000000033737	7.49407
ADA	ZINC000000030345	6.6396
ADA	ZINC000000031171	5.89646
ADA	ZINC000000033183	6.43602
ADA	ZINC000000030379	6.6162
ADA	ZINC000000111316	8.45237
ADA	ZINC000000021195	6.88077
ADA	ZINC000000032699	7.27656
ADA	ZINC000000023660	6.37391
ADA	ZINC000000045683	6.95082
ADA	ZINC000648140110	8.35786
ADA	ZINC000000046573	6.76569
ADA	ZINC000000026388	7.63659
ADA	ZINC000000000811	5.75389
ADA	ZINC000000007680	6.67335
ADA	ZINC000000002754	5.84632
ADA	ZINC000087315646	7.03955
ADA	ZINC000000007270	6.58119
ADA	ZINC000000029517	6.32708
ADA	ZINC000000000410	7.7381
ADA	ZINC000000079502	6.62501
ADA	ZINC000000125910	6.4457
ADA	ZINC000000116949	7.54413
ADA	ZINC000000040319	6.85302
ADA	ZINC000000081691	7.44672
ADA	ZINC000000062534	6.85015
ADA	ZINC000000014162	6.56075
ADA	ZINC000000006220	5.2981
ADA	ZINC000000019643	7.22247
ADA	ZINC000000023884	6.51077
ADA	ZINC000000094351	6.8918
ADA	ZINC000000021664	6.55304
ADA	ZINC000000057177	7.81477
ADA	ZINC000000111440	6.88775
ADA	ZINC000000032297	6.64298
ADA	ZINC000000005966	6.39059
ADA	ZINC000000132462	6.75743
ADA	ZINC000000053197	7.51292
ADA	ZINC000000038026	5.25861
ADA	ZINC000000031526	6.73352
ADA	ZINC000000032907	5.78391
ADA	ZINC000000052650	5.95764
ADA	ZINC000000008634	6.44379
ADA	ZINC000000027893	6.99771
ADA	ZINC000000009111	8.04157
ADA	ZINC000000018924	7.39438
ADA	ZINC000000036804	7.24225
ADA	CHEMBL33910	6.25992
ADA	ZINC000000005606	5.91031
ADA	ZINC000000033719	5.40068
ADA	ZINC000000054155	6.04871
ADA	ZINC000000035571	6.72182
ADA	ZINC000000031597	6.8968
ADA	ZINC000000097599	5.93727
ADA	ZINC000000027676	7.04965
ADA	ZINC000000033128	6.00225
ADA	ZINC000000029549	6.77127
ADA	ZINC000000033702	6.27523
ADA	ZINC000000032312	5.03158
ADA	ZINC000000008912	5.68355
ADA	ZINC000000115537	6.64693
ADA	ZINC000000053153	6.19258
ADA	ZINC000000022499	7.9049
ADA	ZINC000000000306	7.81773
ADA	ZINC000000036113	6.90861
ADA	ZINC000000017809	6.59588
ADA	ZINC000000004616	7.14594
ADA	ZINC000000339604	5.77413
ADA	ZINC000000027547	6.27624
ADA	ZINC000000107882	6.20392
ADA	ZINC000000040450	5.65028
ADA	ZINC000000048982	6.29252
ADA	ZINC000000023472	5.96213
ADA	ZINC000000002191	5.03325
ADA	ZINC000000078515	6.8713
ADA	ZINC000000052746	5.3959
ADA	ZINC000000033679	7.1046
ADA	ZINC000000105012	6.64429
ADA	ZINC000000040709	5.39306
ADA	ZINC000000077446	7.11711
ADA	ZINC000000041439	5.76876
ADA	ZINC000000044644	6.71522
ADA	ZINC000000080599	5.66412
ADA	ZINC000000029594	7.34243
ADA	ZINC000000001689	5.78388
ADA	ZINC000000116819	8.2321
ADA	ZINC000000061364	6.87465
ADA	ZINC000000034094	7.1145
ADA	ZINC000000027692	7.3066
ADA	ZINC000000059044	7.45426
ADA	ZINC000000033508	5.96352
ADA	ZINC000000028515	5.97722
ADA	ZINC000000039839	6.12885
ADA	CHEMBL17889	5.44607
ADA	ZINC000000134173	6.77793
ADA	ZINC000000050869	5.53242
ADA	ZINC000000133532	7.18134
ADA	ZINC000000051946	7.12089
ADA	ZINC000000000274	5.61325
ADA	ZINC000000039529	5.68235
ADA	ZINC000000044349	6.43684
ADA	ZINC000000001718	7.52605
ADA	ZINC000000141881	5.63641
ADA	ZINC000000020316	5.98286
ADA	ZINC000000126502	6.32126
ADA	ZINC000000036807	7.48419
ADA	ZINC000000037820	6.99417
ADA	ZINC000000021557	6.17948
ADA	ZINC000000052548	7.43298
ADA	ZINC000000006255	5.71657
ADA	ZINC000000029794	6.38091
ADA	ZINC000000032970	5.80446
ADA	ZINC000000141334	6.82251
ADA	ZINC000000002669	6.06866
ADA	ZINC000000001288	5.04943
ADA	ZINC000000030250	5.82107
ADA	ZINC000000000375	5.18089
ADA	ZINC000000037088	5.91656
ADA	ZINC000000056788	6.92525
ADA	ZINC000006622452	8.04595
ADA	ZINC000000007048	5.15959
ADA	ZINC000000105769	6.64455
ADA	ZINC000000036720	7.47367
ADA	ZINC000000124441	7.13163
ADA	ZINC000000045560	5.98339
ADA	ZINC000668232690	5.61585
ADA	ZINC000000017137	5.94986
ADA	ZINC000000019121	6.97574
ADA	ZINC000000029363	6.29182
ADA	ZINC000000017730	6.40984
ADA	ZINC000000018247	5.75718
ADA	ZINC000000028971	7.37784
ADA	ZINC000000079432	8.08145
ADA	ZINC000000022137	6.96797
ADA	ZINC000000037357	6.60074
ADA	ZINC000000029426	5.22331
ADA	ZINC000000035613	5.94264
ADA	ZINC000000001408	5.75773
ADA	ZINC000000048025	5.90738
ADA	ZINC000000084077	6.15166
ADA	ZINC000000029820	8.1525
ADA	ZINC000000005883	7.19646
ADA	ZINC000000027048	7.48321
ADA	ZINC000000017808	5.33446
ADA	ZINC000000246187	5.20787
ADA	ZINC000000130997	6.07829
ADA	ZINC000004207048	7.00296
ADA	ZINC000000040179	5.4734
ADA	ZINC000000391255	5.63897
ADA	ZINC000000020368	7.24316
ADA	ZINC000000038973	5.24719
ADA	ZINC000000124108	7.6407
ADA	ZINC000000029031	6.89064
ADA	ZINC000000030448	5.34314
ADA	ZINC000000033651	7.26212
ADA	ZINC000000002308	6.05223
ADA	ZINC000000029998	6.59836
ADA	ZINC000000134103	5.82038
ADA	ZINC000000000471	5.9191
ADA	ZINC000000183529	5.54493
ADA	ZINC000000117005	7.03049
ADA	ZINC000000147011	5.74746
ADA	ZINC000000038255	5.40602
ADA	ZINC000000002645	7.50935
ADA	ZINC000000013143	6.52634
ADA	ZINC000000104973	7.5145
ADA	ZINC000000073303	6.87686
ADA	ZINC000000028235	6.58603
ADA	ZINC000000041462	5.68657
ADA	ZINC000000068879	7.20455
ADA	ZINC000000037363	7.43705
ADA	ZINC000000005349	6.74438
ADA	ZINC000000107384	5.93761
ADA	ZINC000000033658	6.07227
ADA	ZINC000000034963	7.16594
ADA	ZINC000000100195	6.67941
ADA	ZINC000000004641	7.80094
ADA	ZINC000000036044	6.57331
ADA	ZINC000000012483	5.54121
ADA	ZINC000000118386	7.791
ADA	ZINC000000049325	6.07507
ADA	ZINC000000013192	6.3271
ADA	CHEMBL18838	6.1718
ADA	ZINC000000021789	5.63507
ADA	ZINC000648130941	7.60054
ADA	ZINC000000104856	5.95392
ADA	ZINC000000128024	6.30053
ADA	CHEMBL93560	7.50112
ADA	ZINC000000035389	6.9085
ADA	ZINC000000352331	5.98725
ADA	ZINC000000077515	7.37245
ADA	ZINC000000047126	5.0821
ADA	ZINC000000285928	6.01943
ADA	ZINC000000002384	6.58259
ADA	ZINC000000029035	6.71916
ADA	ZINC000000046878	6.48741
ADA	ZINC000000034830	5.76769
ADA	ZINC000000044284	6.20598
ADA	ZINC000000034074	6.82633
ADA	ZINC000000034968	7.62557
ADA	ZINC000000032573	7.37096
ADA	ZINC000000006299	7.06023
ADA	ZINC000000073065	6.67828
ADA	ZINC000000029433	6.51791
ADA	ZINC000000012426	7.65678
ADA	ZINC000000001928	7.1104
ADA	ZINC000000031356	5.55409
ADA	ZINC000000034864	7.76127
ADA	ZINC000000029356	6.01257
ADA	ZINC000000039382	6.76365
ADA	ZINC000000031867	6.70516
ADA	ZINC000000037341	6.94511
ADA	ZINC000000024141	6.7181
ADA	ZINC000000101902	6.18322
ADA	ZINC000000015683	7.30605
ADA	ZINC000000001016	5.64914
ADA	ZINC000000048647	7.82775
ADA	ZINC000000030407	6.75233
ADA	ZINC000000028951	6.3647
ADA	ZINC000000053807	7.53818
ADA	ZINC000000045263	7.14833
ADA	ZINC000000000024	7.4155
ADA	ZINC000000080494	7.50497
ADA	ZINC000000079485	7.88871
ADA	ZINC000000071086	7.40206
ADA	ZINC000000098806	7.23612
ADA	ZINC000000034363	8.00347
ADA	ZINC000000017606	6.87756
ADA	ZINC000000031646	6.37219
ADA	ZINC000000033912	7.98719
ADA	ZINC000000176426	5.77415
ADA	ZINC000000124801	7.72716
ADA	ZINC000000002050	5.30836
ADA	ZINC000000052153	7.28584
ADA	ZINC000000133044	6.67629
ADA	ZINC000000517422	7.61261
ADA	ZINC000000022051	5.88866
ADA	ZINC000000031265	7.66666
ADA	ZINC000000027600	6.34067
ADA	ZINC000000108461	7.30872
ADA	CHEMBL418074	6.37803
ADA	ZINC000000022763	6.85275
ADA	ZINC000000002203	8.22337
ADA	ZINC000000001962	5.7159
ADA	ZINC000008622312	7.11164
ADA	ZINC000000012226	5.98711
ADA	ZINC000000037869	6.92585
ADA	ZINC000000040506	7.20141
ADA	ZINC000000078614	6.59809
ADA	ZINC000000034395	6.81233
ADA	ZINC000000024254	7.19445
ADA	ZINC000000035919	6.23198
ADA	ZINC000000000430	5.83804
ADA	ZINC000000032504	7.36007
ADA	ZINC000000059003	7.52545
ADA	ZINC000000075437	6.18394
ADA	ZINC000000079021	7.92985
ADA	ZINC000000003877	7.71354
ADA	ZINC000000142943	6.79213
ADA	ZINC000000057418	7.25901
ADA	ZINC000000059620	4.94722
ADA	ZINC000000008076	7.05295
ADA	ZINC000000000380	6.69567
ADA	ZINC000000030990	7.36799
ADA	ZINC000000057497	7.39165
ADA	ZINC000000021040	5.55632
ADA	ZINC000000067265	8.05927
ADA	ZINC000000001157	4.87496
ADA	ZINC000000079044	5.61088
ADA	ZINC000000033097	6.50378
ADA	ZINC000000033435	6.04364
ADA	ZINC000000026357	5.68517
ADA	ZINC000000034093	6.32971
ADA	ZINC000000003558	7.71939
ADA	ZINC000000117196	6.79098
ADA	ZINC000000122584	7.44121
ADA	ZINC000000421731	6.97377
ADA	ZINC000000256458	7.31357
ADA	ZINC000000003750	6.61842
ADA	ZINC000000034418	7.03655
ADA	ZINC000000071502	6.42884
ADA	ZINC000000067591	7.57777
ADA	ZINC000000045756	7.41618
ADA	ZINC000000003560	6.05953
ADA	ZINC000000000503	5.20781
ADA	ZINC000000036120	5.39717
ADA	ZINC000000036827	7.16101
ADA	ZINC000000003130	6.8312
ADA	ZINC000000017481	6.74144
ADA	ZINC000000053377	4.38279
ADA	ZINC000000117896	7.39148
ADA	ZINC000000042319	7.34468
ADA	ZINC000000114766	6.33428
ADA	ZINC000000009280	7.26499
ADA	ZINC000000072199	6.53733
ADA	ZINC000000187209	5.4914
ADA	ZINC000000009177	7.91151
ADA	CHEMBL327830	6.49925
ADA	ZINC000648132985	6.94262
ADA	ZINC000000044245	7.22939
ADA	ZINC000000005608	6.09207
ADA	ZINC000000142118	7.51635
ADA	ZINC000000042828	6.49022
ADA	ZINC000000034469	6.56663
ADA	ZINC000000026685	8.27748
ADA	ZINC000000072611	6.7529
ADA	ZINC000000001506	5.23739
ADA	ZINC000000017349	7.72372
ADA	ZINC000000035179	7.84343
ADA	ZINC000000034378	5.33825
ADA	ZINC000000016652	7.72501
ADA	ZINC000000112025	6.60971
ADA	ZINC000000052352	6.45171
ADA	ZINC000000007947	5.86327
ADA	ZINC000000479925	6.59472
ADA	ZINC000000101881	5.37959
ADA	ZINC000000339387	7.05945
ADA	ZINC000000011133	5.371
ADA	ZINC000000248102	7.28532
ADA	ZINC000000031168	6.53378
ADA	ZINC000000005609	4.92911
ADA	CHEMBL193289	7.91191
ADA	ZINC000000028397	6.68509
ADA	ZINC000000008604	8.15888
ADA	ZINC000000278162	5.47855
ADA	ZINC000000034645	7.08632
ADA	ZINC000000007458	7.58289
ADA	CHEMBL37183	5.49886
ADA	ZINC000000040735	5.47467
ADA	ZINC000000032653	6.20398
ADA	ZINC000000161007	7.40451
ADA	ZINC000066259783	7.22913
ADA	CHEMBL290030	5.90971
ADA	ZINC000000040793	6.10859
ADA	ZINC000000064305	7.43198
ADA	ZINC000000005203	6.97554
ADA	ZINC000000049876	7.00245
ADA	ZINC000000004882	5.98986
ADA	ZINC000000027953	7.82218
ADA	ZINC000000405294	6.34364
ADA	ZINC000006585315	8.09686
ADA	ZINC000000053229	6.20409
ADA	ZINC000000009114	8.08969
ADA	ZINC000000034136	7.57195
ADA	ZINC000000000017	5.52816
ADA	CHEMBL290381	6.15502
ADA	ZINC000000033431	6.32966
ADA	ZINC000000029694	7.04977
ADA	ZINC000000041299	5.8478
ADA	ZINC000000066436	7.90912
ADA	ZINC000000002151	5.74434
ADA	ZINC000000093095	6.73164
ADA	ZINC000000085737	5.82725
ADA	ZINC000000037045	6.83607
ADA	ZINC000000031018	5.98511
ADA	ZINC000000192506	7.90399
ADA	ZINC000000112197	7.65136
ADA	ZINC000000082046	8.16416
ADA	ZINC000000050811	5.15828
ADA	ZINC000000042028	7.65433
ADA	ZINC000000134960	7.68902
ADA	ZINC000000025098	6.82275
ADA	ZINC000000071318	7.42806
ADA	ZINC000000001892	7.28792
ADA	ZINC000000029390	7.61667
ADA	ZINC000000104397	6.94234
ADA	ZINC000000117012	6.24415
ADA	ZINC000000039626	5.22156
ADA	ZINC000000116964	6.81043
ADA	ZINC000000023009	6.14831
ADA	ZINC000000000100	6.8072
ADA	ZINC000000135654	6.54412
ADA	ZINC000000051744	5.78413
ADA	ZINC000000143136	7.33519
ADA	ZINC000000079754	7.00598
ADA	ZINC000000033995	7.13627
ADA	ZINC000000047042	5.57895
ADA	ZINC000000049493	6.9936
ADA	ZINC000000027801	6.92518
ADA	ZINC000000001447	5.39268
ADA	ZINC000000033396	7.57524
ADA	ZINC000000033677	7.21298
ADA	ZINC000000026832	6.6252
ADA	ZINC000000038494	5.51438
ADA	ZINC000624686839	8.18941
ADA	ZINC000000012778	7.9265
ADA	ZINC000000243920	6.44496
ADA	ZINC000000030120	7.03954
ADA	ZINC000000035099	7.22011
ADA	ZINC000000057501	7.73621
ADA	ZINC000000051356	7.13194
ADA	ZINC000000527422	7.39751
ADA	ZINC000000056958	5.53915
ADA	ZINC000000007528	6.34991
ADA	ZINC000000070235	7.10838
ADA	ZINC000624783962	8.28774
ADA	ZINC000000060804	5.52528
ADA	ZINC000000032623	7.77811
ADA	ZINC000000032960	5.51663
ADA	ZINC000000120756	6.55296
ADA	ZINC000000026230	7.23685
ADA	ZINC000000027661	7.15983
ADA	ZINC000000128755	6.67822
ADA	ZINC000000115008	6.05584
ADA	ZINC000000056509	6.75928
ADA	ZINC000000026374	5.95816
ADA	ZINC000000120667	7.16665
ADA	ZINC000000062068	7.48269
ADA	ZINC000000112771	7.04246
ADA	ZINC000000025611	5.7531
ADA	ZINC000000004960	6.09125
ADA	ZINC000000043623	6.49942
ADA	ZINC000000057466	5.80537
ADA	ZINC000000058776	6.5452
ADA	ZINC000000034141	8.24714
ADA	ZINC000000048044	6.44557
ADA	ZINC000000046278	7.1546
ADA	ZINC000000049638	7.90795
ADA	ZINC000000033904	6.86301
ADA	ZINC000000016592	5.60635
ADA	ZINC000000009390	5.32091
ADA	ZINC000000035161	6.75195
ADA	ZINC000000045635	7.3807
ADA	ZINC000000003553	7.7885
ADA	ZINC000000016693	6.35209
ADA	ZINC000000025178	5.88592
ADA	ZINC000000038794	7.28204
ADA	ZINC000000034273	6.68326
ADA	ZINC000000043850	5.40469
ADA	ZINC000000032706	7.59277
ADA	ZINC000000127419	7.02355
ADA	ZINC000000036204	8.12655
ADA	ZINC000000029474	7.73484
ADA	ZINC000000002330	6.32947
ADA	ZINC000003981946	5.92707
ADA	ZINC000000040716	4.96509
ADA	ZINC000000006775	5.89012
ADA	ZINC000000076677	6.00551
ADA	ZINC000000010546	6.49673
ADA	ZINC000000029082	5.32996
ADA	ZINC000000066062	6.77098
ADA	ZINC000000066191	6.90462
ADA	ZINC000000031656	5.91939
ADA	ZINC000000027607	6.29257
ADA	ZINC000005611186	5.44951
ADA	ZINC000000082077	7.8494
ADA	ZINC000000006274	6.87031
ADA	ZINC000000017995	6.94657
ADA	ZINC000000032425	6.53173
ADA	ZINC000000022419	7.14439
ADA	ZINC000000251371	7.66777
ADA	ZINC000000033615	6.50091
ADA	ZINC000000033593	7.03277
ADA	ZINC000000052434	5.65981
ADA	ZINC000000054423	5.72496
ADA	ZINC000000111205	6.86206
ADA	ZINC000000033922	7.77922
ADA	ZINC000000004240	6.81836
ADA	ZINC000000016914	8.19997
ADA	ZINC000000103566	6.81061
ADA	ZINC000000014542	6.90351
ADA	ZINC000000007778	5.4193
ADA	ZINC000000017521	5.79104
ADA	ZINC000000057292	7.45068
ADA	ZINC000000028523	5.45938
ADA	ZINC000000025159	6.59437
ADA	ZINC000000026684	5.75435
ADA	ZINC000000072469	7.51042
ADA	ZINC000000086592	7.61008
ADA	ZINC000000005691	7.60046
ADA	ZINC000000033583	5.77441
ADA	ZINC000000031653	6.20793
ADA	ZINC000000105226	7.04764
ADA	ZINC000000369856	6.04763
ADA	ZINC000000067393	6.85696
ADA	ZINC000000010589	6.25347
ADA	ZINC000000023890	6.75832
ADA	ZINC000000077144	7.10236
ADA	ZINC000000031657	6.19634
ADA	ZINC000000065614	5.30056
ADA	ZINC000000073282	6.04154
ADA	ZINC000000037416	6.59921
ADA	ZINC000000035757	6.46964
ADA	ZINC000000013366	6.64551
ADA	ZINC000000109508	7.60203
ADA	ZINC000000039615	5.39742
ADA	ZINC000000030679	5.78059
ADA	ZINC000000009223	5.47202
ADA	ZINC000000000127	5.96747
ADA	ZINC000008617573	5.87946
ADA	ZINC000000000499	7.20456
ADA	ZINC000000112243	7.86767
ADA	ZINC000000028513	7.45747
ADA	ZINC000001699852	7.83799
ADA	ZINC000000067895	5.5175
ADA	ZINC000000007196	6.63541
ADA	ZINC000000266871	7.58484
ADA	ZINC000000033480	4.87592
ADA	ZINC000000026268	5.88666
ADA	ZINC000000114648	7.07615
ADA	ZINC000000029581	6.53635
ADA	ZINC000000028155	6.27071
ADA	ZINC000000001071	5.86736
ADA	ZINC000000031865	6.90849
ADA	ZINC000000067700	6.81891
ADA	ZINC000000075086	8.00023
ADA	ZINC000000031564	6.22201
ADA	ZINC000000022146	6.85525
ADA	ZINC000000038301	6.80471
ADA	ZINC000000032152	6.66734
ADA	ZINC000000033807	5.67049
ADA	ZINC000000048463	7.6886
ADA	ZINC000000003946	6.43879
ADA	ZINC000000035055	6.86174
ADA	ZINC000000027683	5.69295
ADA	ZINC000000213859	6.88788
ADA	ZINC000000795596	6.60503
ADA	ZINC000624681104	7.28449
ADA	ZINC000000103087	6.89919
ADA	ZINC000000028635	6.92278
ADA	ZINC000000002336	8.1157
ADA	ZINC000000001356	5.39283
ADA	ZINC000000048172	6.56747
ADA	ZINC000000028517	6.65896
ADA	ZINC000000007782	6.31744
ADA	ZINC000000029488	7.79082
ADA	ZINC000000105358	6.22742
ADA	ZINC000000032991	6.94021
ADA	ZINC000000033166	7.64772
ADA	ZINC000000011281	6.65856
ADA	ZINC000000001728	5.07362
ADA	ZINC000000009082	6.00022
ADA	ZINC000000135849	6.88227
ADA	ZINC000000034767	7.46349
ADA	ZINC000000341855	6.14166
ADA	ZINC000000028533	6.02437
ADA	ZINC000000003180	5.76597
ADA	ZINC000000142276	6.57841
ADA	ZINC000000008088	5.56867
ADA	ZINC000000416434	6.57524
ADA	ZINC000000044375	7.35585
ADA	ZINC000000015173	5.75889
ADA	ZINC000000061445	5.63957
ADA	ZINC000000018551	5.8428
ADA	ZINC000000025880	4.80927
ADA	ZINC000000029206	6.90059
ADA	ZINC000000000778	7.59332
ADA	ZINC000000030205	5.77802
ADA	ZINC000000029552	5.19687
ADA	ZINC000000038202	7.43596
ADA	ZINC000000035659	6.25549
ADA	ZINC000000058970	7.31819
ADA	ZINC000000176408	6.23353
ADA	ZINC000000052490	7.08103
ADA	ZINC000000105312	5.98462
ADA	ZINC000000036566	6.15955
ADA	ZINC000000055723	6.54835
ADA	ZINC000000093107	6.18479
ADA	ZINC000000006847	7.66118
ADA	ZINC000000135752	7.43307
ADA	ZINC000000029280	5.89155
ADA	ZINC000000051017	6.37293
ADA	ZINC000000054542	7.26364
ADA	ZINC000000001208	6.48116
ADA	ZINC000000023311	5.68953
ADA	ZINC000000044024	7.92815
ADA	ZINC000000001301	6.82181
ADA	ZINC000000129821	6.93967
ADA	ZINC000000142672	7.56396
ADA	ZINC000000033692	6.60526
ADA	ZINC000000038200	7.01689
ADA	ZINC000000008476	7.23297
ADA	ZINC000000022929	6.48533
ADA	ZINC000000062594	6.03813
ADA	ZINC000003593106	6.33205
ADA	ZINC000000035119	6.0573
ADA	ZINC000000000308	6.87693
ADA	ZINC000000000181	7.49264
ADA	ZINC000000069569	7.59686
ADA	ZINC000000047370	5.37246
ADA	ZINC000000132989	7.14052
ADA	ZINC000000028584	5.34048
ADA	ZINC000000236683	8.01957
ADA	CHEMBL38218	5.57127
ADA	ZINC000000047031	8.05178
ADA	ZINC000000090396	6.7366
ADA	ZINC000000035023	6.63437
ADA	ZINC000000047133	6.16747
ADA	ZINC000000252398	5.6879
ADA	ZINC000000031273	7.31477
ADA	ZINC000000005312	5.87299
ADA	ZINC000000047666	6.37269
ADA	ZINC000000034563	5.4545
ADA	ZINC000000030141	5.55902
ADA	ZINC000000025737	5.42828
ADA	ZINC000000046730	5.90006
ADA	ZINC000616341419	6.93442
ADA	ZINC000000034184	7.8631
ADA	ZINC000000011162	6.33805
ADA	ZINC000000018553	5.69001
ADA	ZINC000000008082	6.66895
ADA	ZINC000000007604	5.71024
ADA	ZINC000000003986	4.78252
ADA	CHEMBL606664	6.33309
ADA	ZINC000000054495	6.35105
ADA	ZINC000000004132	7.83463
ADA	ZINC000000294041	5.88234
ADA	ZINC000000085618	6.36781
ADA	ZINC000000117341	5.60884
ADA	ZINC000000016044	7.21509
ADA	ZINC000000029680	7.61275
ADA	ZINC000321115889	6.51009
ADA	ZINC000000005232	7.41939
ADA	ZINC000000028960	6.67436
ADA	ZINC000000031019	6.39934
ADA	ZINC000000062603	6.42682
ADA	ZINC000000034943	6.83414
ADA	ZINC000000031481	6.38213
ADA	ZINC000000069736	6.26522
ADA	ZINC000000107264	6.99289
ADA	ZINC000000004939	6.61415
ADA	ZINC000000054404	7.0567
ADA	ZINC000000030190	6.63119
ADA	ZINC000000040063	6.04376
ADA	ZINC000000009179	7.84764
ADA	ZINC000000029030	6.9408
ADA	ZINC000000403079	5.06876
ADA	ZINC000000034405	7.3031
ADA	ZINC000000088355	7.95264
ADA	ZINC000000079475	6.99107
ADA	ZINC000000118973	6.82707
ADA	ZINC000000041787	6.61678
ADA	ZINC000000008010	7.52384
ADA	ZINC000000031047	7.46821
ADA	ZINC000000145995	6.73086
ADA	ZINC000000009770	5.23938
ADA	ZINC000000114820	6.05402
ADA	ZINC000000029055	7.20994
ADA	ZINC000000066520	6.68354
ADA	ZINC000000030591	6.01396
ADA	ZINC000000004537	6.60145
ADA	ZINC000000029092	6.88303
ADA	ZINC000000034581	6.67427
ADA	ZINC000000097883	5.80587
ADA	ZINC000000386582	6.40118
ADA	ZINC000000008819	7.53178
ADA	ZINC000000034102	7.85339
ADA	ZINC000000035841	5.70207
ADA	ZINC000000003586	8.1622
ADA	ZINC000000040482	5.54182
ADA	ZINC000000025784	5.40263
ADA	ZINC000000064421	6.06314
ADA	ZINC000000091578	7.29907
ADA	ZINC000000042495	7.49872
ADA	ZINC000000067874	7.73475
ADA	ZINC000000019959	7.04407
ADA	ZINC000000030209	6.96144
ADA	ZINC000000033650	7.12113
ADA	ZINC000000067728	7.28961
ADA	ZINC000000080445	6.9014
ADA	ZINC000000011853	6.77938
ADA	ZINC000000069209	6.9393
ADA	ZINC000000038421	6.44139
ADA	ZINC000000091783	6.51197
ADA	ZINC000000069815	7.37924
ADA	ZINC000000036908	7.92189
ADA	ZINC000000027674	5.32041
ADA	ZINC000000131354	7.08433
ADA	ZINC000000240514	5.73541
ADA	ZINC000000014633	5.64728
ADA	ZINC000000007580	6.69008
ADA	ZINC000000062214	7.68932
ADA	ZINC000000299457	5.7949
ADA	ZINC000000030661	5.32999
ADA	ZINC000000034079	6.32233
ADA	ZINC000000031456	6.19822
ADA	ZINC000000002033	6.03567
ADA	ZINC000000163109	7.35659
ADA	ZINC000000041975	7.22791
ADA	ZINC000000053160	7.06384
ADA	ZINC000000093236	5.93922
ADA	ZINC000000036438	6.31165
ADA	ZINC000000036986	4.7479
ADA	ZINC000000036716	6.46913
ADA	ZINC000000028071	6.3961
ADA	ZINC000000017603	6.55064
ADA	ZINC000000384935	7.62332
ADA	ZINC000000009677	6.27958
ADA	ZINC000000001848	7.36545
ADA	ZINC000585286921	6.44125
ADA	ZINC000000046081	5.57665
ADA	ZINC000000037946	5.63915
ADA	ZINC000000287539	7.18067
ADA	ZINC000000104401	7.34016
ADA	ZINC000000000605	6.56332
ADA	ZINC000000008605	5.8259
ADA	ZINC000000006923	6.85939
ADA	ZINC000000031838	7.54314
ADA	ZINC000000053325	7.94322
ADA	ZINC000000160602	7.51939
ADA	ZINC000000027448	5.378
ADA	ZINC000000027609	6.49188
ADA	ZINC000000031763	5.20318
ADA	ZINC000000051919	7.57531
ADA	ZINC000000001634	7.49897
ADA	ZINC000000037934	6.58086
ADA	ZINC000000062250	6.45814
ADA	ZINC000000030344	6.29746
ADA	ZINC000000029023	7.06402
ADA	ZINC000000030516	6.68611
ADA	ZINC000000006768	6.94948
ADA	ZINC000000022391	5.42075
ADA	ZINC000000033680	6.62003
ADA	ZINC000000073109	6.90958
ADA	ZINC000000040452	6.3516
ADA	ZINC000000103638	5.15937
ADA	ZINC000000488469	5.76855
ADA	ZINC000000011114	6.48563
ADA	ZINC000000085612	6.57515
ADA	ZINC000022768324	6.85456
ADA	ZINC000000043412	6.90993
ADA	ZINC000000000711	5.47512
ADA	ZINC000000007002	7.94545
ADA	ZINC000000295000	5.68394
ADA	ZINC000000052487	5.70298
ADA	ZINC000000110682	6.65629
ADA	ZINC000000033629	6.44662
ADA	ZINC000000105350	6.17311
ADA	ZINC000000046827	6.08424
ADA	ZINC000000008262	6.51582
ADA	ZINC000000134963	7.65497
ADA	ZINC000000010465	7.32503
ADA	ZINC000000034383	6.5777
ADA	ZINC000000006377	7.37201
ADA	ZINC000000024260	6.84697
ADA	ZINC000000066873	6.50908
ADA	ZINC000000027201	8.16567
ADA	ZINC000000062908	7.29699
ADA	ZINC000000133632	6.53891
ADA	ZINC000000029358	6.24977
ADA	ZINC000005624785	6.48543
ADA	ZINC000000042764	5.98421
ADA	ZINC000000006896	7.82613
ADA	ZINC000000000517	7.53536
ADA	ZINC000000033460	6.59285
ADA	ZINC000005760343	7.82281
ADA	ZINC000000015252	6.474
ADA	ZINC000000369435	7.873
ADA	ZINC000000050999	6.69131
ADA	ZINC000000092423	5.60666
ADA	ZINC000000033219	7.44799
ADA	ZINC000000127469	6.70192
ADA	ZINC000000035220	7.30706
ADA	ZINC000000003771	5.49061
ADA	ZINC000000035204	7.42487
ADA	ZINC000000032137	7.61558
ADA	ZINC000000033634	6.22297
ADA	ADA_xtal_lig	7.32289
ADA	ZINC000000037504	7.85879
ADA	ZINC000000026008	7.82664
ADA	ZINC000000058919	7.64233
ADA	ZINC000000005472	7.33386
ADA	ZINC000000058944	6.7495
ADA	ZINC000000035114	6.31403
ADA	CHEMBL290770	5.38386
ADA	ZINC000000041578	5.92104
ADA	ZINC000000087967	7.31346
ADA	ZINC000000007118	7.39921
ADA	ZINC000000032235	7.09733
ADA	ZINC000000034300	7.18159
ADA	ZINC000000008649	7.03908
ADA	ZINC000000005936	6.71278
ADA	ZINC000000046597	7.82479
ADA	ZINC000000096336	5.86863
ADA	ZINC000000054557	6.50221
ADA	ZINC000000021413	6.32126
ADA	ZINC000000031781	5.27655
ADA	ZINC000000051313	6.64785
ADA	ZINC000000054477	6.18305
ADA	ZINC000000020466	7.10644
ADA	ZINC000000038774	6.84072
ADA	ZINC000000038074	7.43901
ADA	ZINC000000033678	7.58858
ADA	ZINC000000036862	5.21229
ADA	ZINC000000036141	6.92291
ADA	ZINC000000013169	6.85918
ADA	ZINC000000021055	5.79702
ADA	ZINC000000037805	7.81506
ADA	ZINC000000002966	5.45215
ADA	ZINC000558034262	5.89836
ADA	ZINC000000009161	5.41702
ADA	ZINC000000106828	7.55837
ADA	ZINC000000009194	7.03081
ADA	ZINC000000036459	5.77464
ADA	ZINC000000007790	5.46042
ADA	CHEMBL280784	7.16813
ADA	ZINC000000002008	6.6712
ADA	ZINC000000046571	7.74348
ADA	ZINC000000033416	6.91193
ADA	ZINC000000099557	6.61417
ADA	ZINC000000007564	6.98966
ADA	ZINC000000052074	6.14618
ADA	ZINC000000003381	7.44722
ADA	ZINC000000057462	4.99228
ADA	ZINC000000031301	6.35618
ADA	CHEMBL332871	6.36019
ADA	ZINC000000002209	7.10312
ADA	ZINC000000036542	5.88945
ADA	ZINC000000027679	6.23037
ADA	ZINC000000036116	6.36036
ADA	ZINC000000029485	7.71547
ADA	ZINC000000040584	6.50257
ADA	CHEMBL97627	6.49848
ADA	ZINC000000032668	5.73343
ADA	ZINC000000056300	5.2456
ADA	ZINC000000030021	5.00646
ADA	ZINC000000038693	5.67752
ADA	ZINC000000040251	6.46293
ADA	ZINC000000015709	5.93048
ADA	ZINC000000038968	5.58534
ADA	ZINC000000028388	5.21858
ADA	ZINC000000036757	6.68779
ADA	ZINC000000049269	7.31113
ADA	ZINC000000070104	7.2559
ADA	ZINC000000119554	6.35086
ADA	ZINC000000001199	7.81897
ADA	ZINC000000036119	5.90094
ADA	ZINC000000045554	7.33671
ADA	ZINC000000035898	6.20516
ADA	ZINC000000024222	7.5654
ADA	ZINC000000000140	8.14533
ADA	ZINC000000009394	7.9692
ADA	ZINC000000010202	4.98371
ADA	ZINC000000104907	5.34675
ADA	ZINC000000029169	5.64227
ADA	ZINC000000025346	7.02567
ADA	ZINC000000035243	5.90597
ADA	ZINC000000032424	6.80772
ADA	ZINC000000055389	7.58184
ADA	ZINC000000024979	7.16964
ADA	ZINC000000003152	6.50587
ADA	ZINC000000001075	5.16134
ADA	ZINC000000000997	7.01509
ADA	ZINC000000030299	6.91522
ADA	ZINC000000033665	6.36479
ADA	ZINC000000029410	7.20233
ADA	ZINC000000010906	7.96034
ADA	ZINC000000027369	7.11837
ADA	ZINC000000036715	7.1297
ADA	ZINC000583938843	7.67441
ADA	ZINC000000021853	7.72204
ADA	ZINC000000032017	6.63291
ADA	ZINC000000116804	8.16857
ADA	ZINC000000001735	8.44305
ADA	ZINC000000033357	7.77073
ADA	ZINC000000048329	6.72618
ADA	ZINC000000053087	7.26797
ADA	ZINC000000004187	6.97046
ADA	ZINC000000032773	5.70717
ADA	ZINC000000012959	8.30916
ADA	ZINC000000018250	6.24541
ADA	ZINC000000034387	5.67098
ADA	ZINC000000040487	6.27203
ADA	ZINC000000062195	6.78305
ADA	ZINC000000059930	6.06555
ADA	ZINC000000047211	5.30793
ADA	ZINC000000029644	5.94621
ADA	ZINC000000088207	8.20575
ADA	ZINC000000125014	5.33139
ADA	ZINC000000024864	7.03197
ADA	ZINC000000041471	6.71515
ADA	ZINC000000017075	6.22802
ADA	ZINC000000029502	7.32816
ADA	ZINC000000008820	7.13351
ADA	ZINC000000037014	7.58147
ADA	ZINC000000086260	5.27356
ADA	CHEMBL43742	5.6013
ADA	ZINC000000236589	6.87841
ADA	ZINC000000015778	7.92878
ADA	ZINC000000035766	5.94075
ADA	ZINC000000061052	7.1353
ADA	ZINC000000032457	6.33918
ADA	ZINC000000088817	6.18879
ADA	ZINC000000081993	6.68443
ADA	ZINC000000018737	5.01796
ADA	ZINC000000093512	6.48269
ADA	ZINC000000060876	7.28055
ADA	ZINC000000081638	5.48921
ADA	ZINC000000017104	6.29293
ADA	CHEMBL35724	5.47576
ADA	ZINC000000031506	6.29145
ADA	ZINC000000034508	5.80903
ADA	ZINC000000027944	7.33626
ADA	ZINC000000058627	7.18135
ADA	ZINC000000029241	5.06091
ADA	ZINC000000036962	6.25078
ADA	ZINC000000036197	8.81534
ADA	ZINC000000019731	6.96613
ADA	ZINC000000004321	7.42387
ADA	ZINC000000440425	8.21436
ADA	ZINC000000039805	7.03665
ADA	ZINC000000039709	6.95252
ADA	ZINC000000163107	7.42349
ADA	ZINC000000049137	7.9498
ADA	ZINC000000084971	7.09075
ADA	ZINC000000077732	7.25759
ADA	ZINC000000004355	6.58252
ADA	ZINC000000054386	6.91137
ADA	ZINC000000005656	5.6116
ADA	ZINC000000036960	6.25131
ADA	CHEMBL18078	7.3379
ADA	ZINC000000030410	5.55022
ADA	ZINC000000041764	7.52681
ADA	ZINC000000071493	7.3158
ADA	ZINC000000286744	6.91447
ADA	ZINC000000006344	6.50985
ADA	ZINC000000031519	5.99157
ADA	ZINC000000021104	5.17258
ADA	ZINC000000052467	6.46186
ADA	ZINC000000029864	6.51316
ADA	ZINC000000117589	6.90577
ADA	ZINC000000047451	7.39443
ADA	ZINC000000031690	5.23161
ADA	ZINC000000030286	5.562
ADA	ZINC000000208158	6.77711
ADA	ZINC000000420305	5.38451
ADA	ZINC000000030210	6.45039
ADA	ZINC000000031732	6.39564
ADA	ZINC000000001332	7.1913
ADA	ZINC000000044344	7.04987
ADA	ZINC000000053999	7.00917
ADA	ZINC000000062879	7.40312
ADA	ZINC000000032603	7.12882
ADA	ZINC000000056338	7.4759
ADA	ZINC000000002080	7.0154
ADA	ZINC000000050904	6.71727
ADA	ZINC000000291903	5.92259
ADA	ZINC000000350928	6.2012
ADA	ZINC000000021774	5.64414
ADA	ZINC000000121979	5.91765
ADA	ZINC000000076178	6.22378
ADA	ZINC000000136661	5.20636
ADA	ZINC000000001255	5.6839
ADA	ZINC000000033877	7.48463
ADA	ZINC000000026775	7.48598
ADA	ZINC000000038189	6.62493
ADA	ZINC000000012531	5.47292
ADA	ZINC000000032877	7.25883
ADA	ZINC000000033253	6.92924
ADA	ZINC000000041935	7.86533
ADA	ZINC000000083655	7.36621
ADA	ZINC000000003949	6.63544
ADA	ZINC000000165302	6.4668
ADA	ZINC000000050315	6.98404
ADA	ZINC000000352557	5.68559
ADA	ZINC000000003450	7.3659
ADA	ZINC000000029869	6.19602
ADA	ZINC000000074242	7.60553
ADA	ZINC000000042488	7.20305
ADA	ZINC000000066944	7.27311
ADA	ZINC000000031289	6.43461
ADA	ZINC000000137854	6.93536
ADA	ZINC000000079344	6.36597
ADA	ZINC000000142784	6.81818
ADA	ZINC000000530533	5.82284
ADA	ZINC000000058332	6.46862
ADA	ZINC000000006988	7.21729
ADA	ZINC000000060669	5.83087
ADA	ZINC000000005598	6.5853
ADA	ZINC000000032123	6.99491
ADA	ZINC000000029388	7.00818
ADA	ZINC000000360045	5.70147
ADA	ZINC000000033468	6.29688
ADA	ZINC000000062921	6.53332
ADA	ZINC000000047410	6.39949
ADA	ZINC000530451936	6.72118
ADA	ZINC000000033068	6.80414
ADA	ZINC000000049632	5.46859
ADA	ZINC000000028116	4.82653
ADA	ZINC000000076010	6.89386
ADA	ZINC000000002256	7.04397
ADA	ZINC000000037329	6.68087
ADA	ZINC000000012858	7.51721
ADA	ZINC000000038996	6.18356
ADA	ZINC000000101812	7.48487
ADA	ZINC000000027974	7.19309
ADA	ZINC000000029839	7.80308
ADA	ZINC000000029027	8.04038
ADA	ZINC000000036520	5.66369
ADA	ZINC000000020089	6.25954
ADA	ZINC000000033671	6.30764
ADA	ZINC000000138524	6.41467
ADA	ZINC000000002090	8.04473
ADA	ZINC000000100466	7.9937
ADA	ZINC000000033813	6.81731
ADA	ZINC000000032764	6.54098
ADA	ZINC000000034965	7.6912
ADA	ZINC000000031331	6.38293
ADA	ZINC000000006223	5.42109
ADA	ZINC000000032725	7.56123
ADA	ZINC000000082466	7.15581
ADA	ZINC000000032280	6.82446
ADA	ZINC000000055671	6.85946
ADA	ZINC000000034212	7.09883
ADA	ZINC000000004337	6.95162
ADA	ZINC000000077376	7.73266
ADA	ZINC000000023816	5.16622
ADA	ZINC000000029672	7.73361
ADA	ZINC000000351119	8.13642
ADA	ZINC000000039079	7.4437
ADA	ZINC000000052614	5.52583
ADA	ZINC000000026224	7.54686
ADA	ZINC000000003868	5.61087
ADA	ZINC000648133341	7.53862
ADA	ZINC000000068236	5.76042
ADA	ZINC000000030767	6.28953
ADA	ZINC000000089765	7.04292
ADA	ZINC000000032598	7.87682
ADA	ZINC000000002225	6.44852
ADA	ZINC000000013855	7.11293
ADA	ZINC000000075856	6.21626
ADA	ZINC000000039247	7.77367
ADA	ZINC000000131685	7.44078
ADA	ZINC000000000941	6.83279
ADA	ZINC000000069678	6.20995
ADA	ZINC000000041507	7.8006
ADA	ZINC000000046484	8.21424
ADA	ZINC000000017967	6.16068
ADA	ZINC000000247613	7.01581
ADA	ZINC000000037176	6.24369
ADA	ZINC000000024632	6.11463
ADA	ZINC000000000370	6.36407
ADA	ZINC000000071541	7.04047
ADA	ZINC000648128007	6.83503
ADA	ZINC000000036045	5.95979
ADA	ZINC000000036988	6.91964
ADA	ZINC000000024972	6.24542
ADA	ZINC000648128312	6.48263
ADA	ZINC000000052207	6.60174
ADA	ZINC000000026103	5.45382
ADA	ZINC000000134676	6.30319
ADA	ZINC000321243364	7.79156
ADA	ZINC000000051434	6.40322
ADA	ZINC000000054478	6.93866
ADA	ZINC000000037414	7.04419
ADA	ZINC000000040360	5.6259
ADA	ZINC000000624540	6.7945
ADA	ZINC000000034936	8.19758
ADA	ZINC000000053414	5.33289
ADA	ZINC000000003699	7.23619
ADA	ZINC000000001370	7.12846
ADA	ZINC000000391395	5.73125
ADA	ZINC000000032320	4.9861
ADA	ZINC000000032029	6.81435
ADA	ZINC000000001901	6.04502
ADA	ZINC000000023895	7.80267
ADA	ZINC000000339474	5.86577
ADA	ZINC000000164292	7.35394
ADA	ZINC000000036346	5.05975
ADA	ZINC000000079737	6.32496
ADA	ZINC000648127109	7.89254
ADA	ZINC000000030315	6.71633
ADA	ZINC000000029133	7.61246
ADA	ZINC000000029198	7.39814
ADA	ZINC000000077953	5.71666
ADA	ZINC000000036502	7.36974
ADA	ZINC000013800582	7.24574
ADA	ZINC000000002011	5.35967
ADA	ZINC000000038518	6.14624
ADA	ZINC000000032395	6.49607
ADA	ZINC000000013156	6.83453
ADA	ZINC000000090680	7.22103
ADA	ZINC000000032826	7.00243
ADA	ZINC000000014894	6.04648
ADA	ZINC000000001097	7.62261
ADA	ZINC000000046603	6.97414
ADA	ZINC000000040271	7.72145
ADA	ZINC000000077915	6.58251
ADA	ZINC000000115679	5.83133
ADA	ZINC000000008681	5.16125
ADA	ZINC000000047095	6.50166
ADA	ZINC000000017599	6.45393
ADA	ZINC000000034941	5.90012
ADA	ZINC000000036681	5.23728
ADA	ZINC000000034288	6.91456
ADA	ZINC000000485868	5.77739
ADA	ZINC000000002152	6.62416
ADA	ZINC000000481116	7.25648
ADA	ZINC000000053461	6.59009
ADA	ZINC000000013635	7.30499
ADA	ZINC000000009032	6.67563
ADA	ZINC000000138779	7.02787
ADA	ZINC000000035642	7.53052
ADA	ZINC000000003975	5.58991
ADA	ZINC000000129252	6.11372
ADA	ZINC000624774136	8.41227
ADA	ZINC000000001803	6.30335
ADA	ZINC000000011665	6.61794
ADA	ZINC000000063458	6.9626
ADA	ZINC000000068955	6.71306
ADA	ZINC000000056790	7.84136
ADA	ZINC000321290974	7.40631
ADA	ZINC000000003117	6.24376
ADA	ZINC000000000465	6.40314
ADA	CHEMBL37053	5.92361
ADA	ZINC000000003014	6.9053
ADA	ZINC000000028403	6.41001
ADA	ZINC000000029370	6.7222
ADA	ZINC000000027938	5.24267
ADA	ZINC000000017230	4.86146
ADA	ZINC000000029464	7.81204
ADA	ZINC000000022066	6.33567
ADA	ZINC000000089562	7.58016
ADA	ZINC000000030542	5.91891
ADA	ZINC000000044117	5.44258
ADA	ZINC000000040708	5.82355
ADA	CHEMBL104714	7.20856
ADA	ZINC000000126621	5.93842
ADA	ZINC000000220603	7.66259
ADA	ZINC000000033614	5.02316
ADA	ZINC000000063649	6.72003
ADA	ZINC000000033572	5.09321
ADA	ZINC000000007455	6.34003
ADA	ZINC000000002675	8.18758
ADA	ZINC000000014122	7.16624
ADA	ZINC000000022315	5.93859
ADA	ZINC000000031640	6.0846
ADA	ZINC000000001960	6.64211
ADA	ZINC000000030035	7.17107
ADA	ZINC000000073397	7.21584
ADA	ZINC000000007343	6.27845
ADA	ZINC000000001106	7.33561
ADA	ZINC000000028127	5.7219
ADA	ZINC000000045275	6.10502
ADA	ZINC000000064217	8.34677
ADA	ZINC000000005731	6.79572
ADA	ZINC000000041027	5.48272
ADA	ZINC000000043852	6.74935
ADA	ZINC000000003901	7.19979
ADA	ZINC000000057422	6.94004
ADA	ZINC000000076044	7.13354
ADA	ZINC000000278498	4.91952
ADA	ZINC000000051567	7.3977
ADA	ZINC000000075495	5.59035
ADA	ZINC000000010922	8.14648
ADA	ZINC000000045895	6.45052
ADA	ZINC000000091873	7.21646
ADA	ZINC000000099853	7.15034
ADA	ZINC000000119023	6.43011
ADA	ZINC000000089089	5.33835
ADA	ZINC000000039242	7.48862
ADA	CHEMBL606666	6.62983
ADA	ZINC000017215975	6.03508
ADA	ZINC000000032613	5.98407
ADA	ZINC000000056465	7.98593
ADA	ZINC000000025352	7.47125
ADA	ZINC000000010553	8.07057
ADA	ZINC000000001746	6.86148
ADA	ZINC000000018719	6.54052
ADA	ZINC000000135644	7.48747
ADA	ZINC000000032049	6.81253
ADA	ZINC000000023541	7.98518
ADA	ZINC000000066528	5.49883
ADA	ZINC000000056857	7.27869
ADA	ZINC000000068214	5.97878
ADA	ZINC000616340726	6.58256
ADA	ZINC000000062182	7.48741
ADA	ZINC000000037563	5.49515
ADA	ZINC000000033458	7.53083
ADA	ZINC000000033933	7.65585
ADA	ZINC000000021268	6.01092
ADA	ZINC000000067169	7.55364
ADA	ZINC000000019372	6.51896
ADA	ZINC000000034705	7.05642
ADA	ZINC000000014636	5.9267
ADA	ZINC000000115479	7.47196
ADA	ZINC000000012860	6.45932
ADA	ZINC000000039906	4.97977
ADA	ZINC000000035773	7.08312
ADA	ZINC000000286970	7.97176
ADA	ZINC000000027793	6.63098
ADA	ZINC000000001033	7.25801
ADA	ZINC000000031180	5.28867
ADA	ZINC000000014233	6.94422
ADA	ZINC000000003764	5.98908
ADA	ZINC000000000381	5.94438
ADA	ZINC000000118220	7.0853
ADA	ZINC000000092392	5.0498
ADA	ZINC000000023684	5.68882
ADA	ZINC000000033660	7.16052
ADA	ZINC000000036333	7.06487
ADA	ZINC000000053856	6.80174
ADA	ZINC000000031844	6.0166
ADA	ZINC000000049462	5.60004
ADA	ZINC000000030135	5.35008
ADA	ZINC000000518708	6.80769
ADA	ZINC000000028573	7.06718
ADA	ZINC000000027389	7.50003
ADA	ZINC000000012759	7.14511
ADA	ZINC000000001937	5.95881
ADA	ZINC000000141469	7.40481
ADA	ZINC000000055480	5.78377
ADA	ZINC000000036162	6.91964
ADA	ZINC000000042380	6.34775
ADA	ZINC000000034919	7.12356
ADA	ZINC000000027707	6.75485
ADA	ZINC000000031546	5.98489
ADA	ZINC000000031927	6.33231
ADA	ZINC000000006517	6.39812
ADA	ZINC000000069991	7.01059
ADA	ZINC000000133340	6.85483
ADA	ZINC000000127481	6.87217
ADA	ZINC000000025212	6.20734
ADA	ZINC000000036272	6.68384
ADA	ZINC000000015553	6.58205
ADA	ZINC000000029018	7.03891
ADA	ZINC000000034241	6.18537
ADA	ZINC000000016047	6.75209
ADA	ZINC000000076571	7.33273
ADA	ZINC000000027663	7.05789
ADA	ZINC000000041786	7.80504
ADA	ZINC000000076307	7.07776
ADA	ZINC000000035549	6.67187
ADA	ZINC000000024658	7.60276
ADA	ZINC000000039282	6.15133
ADA	ZINC000000033762	7.66022
ADA	ZINC000000014251	7.33591
ADA	ZINC000000033617	7.9716
ADA	ZINC000000073390	7.01119
ADA	ZINC000000033621	7.70691
ADA	ZINC000000033695	6.3721
ADA	ZINC000000031620	7.31155
ADA	ZINC000000000865	5.62929
ADA	ZINC000000079549	6.23429
ADA	ZINC000000390600	6.67918
ADA	ZINC000000021194	7.46558
ADA	ZINC000000047733	7.28011
ADA	ZINC000000041486	6.62502
ADA	ZINC000000043484	5.32864
ADA	ZINC000000024663	6.95151
ADA	ZINC000000029582	5.69643
ADA	ZINC000000032015	6.02723
ADA	CHEMBL42063	7.5738
ADA	ZINC000000108565	7.24965
ADA	ZINC000000036645	7.82602
ADA	ZINC000000084894	6.2396
ADA	ZINC000000036869	7.2215
ADA	ZINC000000044152	6.89946
ADA	ZINC000000063453	7.13238
ADA	ZINC000000033760	5.94473
ADA	ZINC000000004264	7.36089
ADA	ZINC000000031811	7.10184
ADA	ZINC000000007332	8.50843
ADA	ZINC000000049987	5.79912
ADA	ZINC000000000289	4.89021
ADA	ZINC000000379343	5.19668
ADA	ZINC000000069186	6.28714
ADA	ZINC000000002866	6.80461
ADA	ZINC000000002067	5.34799
ADA	ZINC000000066285	5.65531
ADA	ZINC000000000296	5.66464
ADA	ZINC000000059323	6.91509
ADA	ZINC000000113750	6.46462
ADA	ZINC000000001815	7.40961
ADA	ZINC000000004861	8.42519
ADA	ZINC000000120599	5.3393
ADA	ZINC000000035987	6.22108
ADA	ZINC000000049607	5.46717
ADA	ZINC000000033976	5.41306
ADA	ZINC000000517827	5.2604
ADA	ZINC000000007359	5.86442
ADA	ZINC000000000677	7.4083
ADA	CHEMBL328139	7.91635
ADA	ZINC000000082025	7.00174
ADA	ZINC000000028461	5.74388
ADA	ZINC000000035374	7.58428
ADA	ZINC000000053675	5.8015
ADA	ZINC000000107079	7.78096
ADA	ZINC000000066468	7.10302
ADA	ZINC000000009012	7.36013
ADA	ZINC000000052925	6.44924
ADA	ZINC000000118139	7.21997
ADA	ZINC000000032551	7.92174
ADA	ZINC000000131599	7.18338
ADA	ZINC000000002057	6.52029
ADA	ZINC000000025758	6.96986
ADA	ZINC000000004293	7.48105
ADA	ZINC000000029537	6.32508
ADA	ZINC000000033909	7.79367
ADA	ZINC000000110915	6.33625
ADA	ZINC000000131351	6.79754
ADA	ZINC000000004121	7.13214
ADA	ZINC000000034293	5.90198
ADA	ZINC000000030771	6.94672
ADA	ZINC000000000521	7.19636
ADA	ZINC000000024466	7.40863
ADA	ZINC000000003451	7.44565
ADA	ZINC000000048820	7.45829
ADA	ZINC000000039728	5.40001
ADA	ZINC000000015951	5.49028
ADA	ZINC000000052502	6.62179
ADA	ZINC000000031689	5.90525
ADA	ZINC000000036476	7.77534
ADA	ZINC000000242132	6.24941
ADA	ZINC000000018317	7.47066
ADA	ZINC000000027908	6.49907
ADA	ZINC000000035702	6.07453
ADA	ZINC000000029529	5.54777
ADA	ZINC000000005077	7.87203
ADA	ZINC000000024928	7.13689
ADA	ZINC000000279863	5.55242
ADA	ZINC000000030423	6.57809
ADA	ZINC000000004023	7.27266
ADA	ZINC000000031879	5.40241
ADA	ZINC000000040673	5.51039
ADA	ZINC000000003880	7.73003
ADA	ZINC000000000051	5.77095
ADA	ZINC000000019890	6.20775
ADA	ZINC000000035509	6.79202
ADA	ZINC000000022751	7.47139
ADA	ZINC000000034574	5.39893
[truncated: 1,271 more rows]

## Sheet: ADRB2
Receptor	Ligand	Predicted BA
ADRB2	ZINC000000048843	7.65741
ADRB2	ZINC000000386946	7.95874
ADRB2	ZINC000000085349	8.23604
ADRB2	ZINC000000250305	7.91423
ADRB2	ZINC000000353102	8.29673
ADRB2	ZINC000000050131	7.84053
ADRB2	ZINC000000036746	8.68975
ADRB2	ZINC000000098649	8.93495
ADRB2	ZINC000000002001	7.12825
ADRB2	CHEMBL43061	7.77265
ADRB2	ZINC000000062264	7.11917
ADRB2	ZINC000000092402	8.05163
ADRB2	ZINC000000157900	7.80361
ADRB2	ZINC000000034862	7.17305
ADRB2	ZINC000000268775	8.36164
ADRB2	ZINC000000017967	7.86261
ADRB2	ZINC000000278281	7.22075
ADRB2	ZINC000000359877	6.6846
ADRB2	ZINC000000178656	8.34524
ADRB2	ZINC000000196168	8.3873
ADRB2	ZINC000000141834	8.1011
ADRB2	ZINC000000526828	7.75205
ADRB2	ZINC000000158909	7.55331
ADRB2	ZINC000000161635	7.55468
ADRB2	ZINC000000273019	8.55842
ADRB2	ZINC000000040832	8.68047
ADRB2	ZINC000000160389	6.57098
ADRB2	ZINC000000159649	6.32097
ADRB2	ZINC000000173605	8.56917
ADRB2	ZINC000000039709	7.25125
ADRB2	ZINC000000017389	8.01253
ADRB2	ZINC000000318308	7.97838
ADRB2	ZINC000000065137	6.85682
ADRB2	ZINC000000015175	7.90447
ADRB2	ZINC000000235180	7.3158
ADRB2	ZINC000000213125	7.09257
ADRB2	ZINC000000144130	8.75309
ADRB2	ZINC000000496685	7.69759
ADRB2	ZINC000000236641	7.58708
ADRB2	ZINC000000106432	6.5233
ADRB2	ZINC000000213302	8.10796
ADRB2	ZINC000000199348	8.37959
ADRB2	ADRB2_xtal_lig	8.03019
ADRB2	ZINC000000072762	7.4624
ADRB2	ZINC000000033393	7.74316
ADRB2	ZINC000000022280	8.12317
ADRB2	CHEMBL251392	7.50209
ADRB2	ZINC000000034621	7.70561
ADRB2	ZINC000000089404	7.83077
ADRB2	ZINC000000211025	7.12798
ADRB2	ZINC000000037044	7.68092
ADRB2	ZINC000000351585	7.07972
ADRB2	ZINC000000200646	7.41499
ADRB2	ZINC000000007547	8.00581
ADRB2	ZINC000000033578	8.04486
ADRB2	ZINC000000120261	7.37396
ADRB2	ZINC000000380606	8.36297
ADRB2	ZINC000000024032	7.53917
ADRB2	ZINC000000201825	8.55221
ADRB2	ZINC000000154119	8.0039
ADRB2	ZINC000000316122	7.5836
ADRB2	ZINC000000255161	8.09343
ADRB2	ZINC000000326260	6.50997
ADRB2	ZINC000000359878	6.95383
ADRB2	ZINC000000009097	7.5869
ADRB2	CHEMBL500	7.63138
ADRB2	ZINC000000076862	7.95842
ADRB2	ZINC000000144283	7.25419
ADRB2	ZINC000000251335	8.15804
ADRB2	ZINC000000000934	8.28247
ADRB2	ZINC000000011431	7.16174
ADRB2	ZINC000000030382	7.68181
ADRB2	ZINC000002245651	7.39988
ADRB2	ZINC000000410143	5.67165
ADRB2	ZINC000000087258	9.0728
ADRB2	ZINC000000028965	8.53984
ADRB2	ZINC000000001681	6.97115
ADRB2	ZINC000000218715	7.11617
ADRB2	ZINC000000005428	7.9994
ADRB2	ZINC000000625015	8.40801
ADRB2	ZINC000000151772	8.8608
ADRB2	ZINC000000212301	8.1086
ADRB2	ZINC000000343841	6.90006
ADRB2	ZINC000000291709	7.63765
ADRB2	ZINC000000172625	8.5859
ADRB2	ZINC000000030632	7.66737
ADRB2	ZINC000000174933	8.68803
ADRB2	ZINC000000179253	8.68687
ADRB2	ZINC000000044317	7.45957
ADRB2	ZINC000000227855	8.1832
ADRB2	ZINC000000196731	8.20422
ADRB2	ZINC000000039854	6.7972
ADRB2	ZINC000000000491	5.7501
ADRB2	ZINC000000239704	8.06424
ADRB2	ZINC000000126541	6.39974
ADRB2	ZINC000000332000	7.90759
ADRB2	ZINC000000066332	8.50845
ADRB2	ZINC000019358914	7.05446
ADRB2	ZINC000000001466	7.38311
ADRB2	ZINC000000174403	6.47926
ADRB2	ZINC000000168992	7.40019
ADRB2	ZINC000000002127	6.9457
ADRB2	ZINC000000168386	7.69945
ADRB2	ZINC000000014162	7.02467
ADRB2	ZINC000000030338	7.04156
ADRB2	ZINC000000118667	8.82513
ADRB2	ZINC000000403004	6.4077
ADRB2	ZINC000000525526	7.135
ADRB2	ZINC000000604168	8.2182
ADRB2	ZINC000000125124	7.97837
ADRB2	ZINC000000251478	7.40337
ADRB2	ZINC000000001032	8.02797
ADRB2	ZINC000000568300	8.20891
ADRB2	ZINC000000031165	7.11798
ADRB2	ZINC000000000958	7.9878
ADRB2	ZINC000000027629	7.43701
ADRB2	ZINC000000104326	7.21671
ADRB2	ZINC000000247160	6.48247
ADRB2	ZINC000000597400	8.9178
ADRB2	ZINC000000240503	7.81848
ADRB2	ZINC000000002045	8.06257
ADRB2	ZINC000000162284	7.17923
ADRB2	ZINC000000098076	6.44661
ADRB2	ZINC000000278521	7.69225
ADRB2	ZINC000000049578	8.48363
ADRB2	ZINC000000128589	7.18307
ADRB2	ZINC000019440648	7.13756
ADRB2	ZINC000000051943	7.17883
ADRB2	ZINC000000038307	8.81649
ADRB2	ZINC000000063638	7.60134
ADRB2	ZINC000000027746	7.96899
ADRB2	ZINC000000176614	8.19005
ADRB2	ZINC000000066413	8.30891
ADRB2	ZINC000000128278	7.37948
ADRB2	ZINC000000092002	7.84445
ADRB2	ZINC000000000313	6.42837
ADRB2	ZINC000000018495	8.24193
ADRB2	ZINC000000036120	7.0754
ADRB2	ZINC000000479902	8.36072
ADRB2	ZINC000000183104	7.52403
ADRB2	ZINC000000207669	7.88158
ADRB2	ZINC000000006316	8.02214
ADRB2	ZINC000000000570	8.51678
ADRB2	ZINC000000026959	8.09393
ADRB2	ZINC000000077296	8.6879
ADRB2	ZINC000000166356	8.01947
ADRB2	ZINC000000007118	7.59461
ADRB2	ZINC000000221752	7.72423
ADRB2	ZINC000000408249	8.44913
ADRB2	ZINC000000025267	7.16193
ADRB2	ZINC000000019143	8.31541
ADRB2	ZINC000000186275	8.58423
ADRB2	ZINC000000002088	6.08555
ADRB2	ZINC000000070485	7.87695
ADRB2	ZINC000000387484	8.48862
ADRB2	ZINC000000119675	6.30242
ADRB2	ZINC000000359981	8.00535
ADRB2	ZINC000000393985	7.53514
ADRB2	ZINC000000214172	8.28779
ADRB2	ZINC000000051287	7.43608
ADRB2	ZINC000000115855	8.25082
ADRB2	ZINC000000243136	6.38391
ADRB2	ZINC000000033701	7.63645
ADRB2	ZINC000000035766	6.60605
ADRB2	ZINC000000024750	7.20703
ADRB2	ZINC000000214200	7.56474
ADRB2	ZINC000000154185	7.89687
ADRB2	ZINC000000236909	8.12969
ADRB2	ZINC000000118758	8.66278
ADRB2	ZINC000000129481	6.52662
ADRB2	ZINC000000123244	7.09638
ADRB2	ZINC000000084388	7.44112
ADRB2	ZINC000000073566	6.96248
ADRB2	ZINC000000177171	7.10032
ADRB2	ZINC000000239661	8.11278
ADRB2	ZINC000000172215	7.60487
ADRB2	ZINC000000057065	8.43019
ADRB2	ZINC000000115281	7.01008
ADRB2	ZINC000000033018	8.0218
ADRB2	ZINC000000000201	7.67221
ADRB2	ZINC000000158697	7.21056
ADRB2	ZINC000000066581	7.51789
ADRB2	ZINC000000352599	8.63801
ADRB2	ZINC000000033621	7.69404
ADRB2	ZINC000000161461	8.03737
ADRB2	ZINC000000455556	8.50094
ADRB2	ZINC000000621941	8.51884
ADRB2	ZINC000000192897	8.33824
ADRB2	ZINC000000331980	7.76832
ADRB2	ZINC000000236035	8.00937
ADRB2	ZINC000000050401	8.2757
ADRB2	ZINC000000004347	6.47888
ADRB2	ZINC000000380279	8.10091
ADRB2	ZINC000000118442	8.34465
ADRB2	ZINC000000295355	7.80334
ADRB2	ZINC000000206169	7.07112
ADRB2	ZINC000000089189	8.48224
ADRB2	ZINC000000538483	8.74327
ADRB2	ZINC000000239623	6.96759
ADRB2	ZINC000012033243	8.50201
ADRB2	CHEMBL1094323	7.87871
ADRB2	ZINC000000008800	7.83674
ADRB2	ZINC000000156252	8.12934
ADRB2	ZINC000000375759	7.63046
ADRB2	ZINC000000001947	7.96835
ADRB2	ZINC000000156374	7.5181
ADRB2	ZINC000000327620	6.39547
ADRB2	ZINC000000003736	5.47904
ADRB2	ZINC000000023851	7.4008
ADRB2	ZINC000000172809	7.18459
ADRB2	ZINC000000008088	6.70818
ADRB2	ZINC000000213915	7.74325
ADRB2	ZINC000000127156	7.47857
ADRB2	ZINC000000340975	8.19915
ADRB2	ZINC000020559522	8.00856
ADRB2	ZINC000000243470	8.11646
ADRB2	ZINC000000004918	7.02901
ADRB2	CHEMBL98773	8.33433
ADRB2	ZINC000000329110	7.92436
ADRB2	ZINC000000044289	8.67516
ADRB2	ZINC000000200307	7.8288
ADRB2	ZINC000000045744	7.46811
ADRB2	ZINC000000448892	8.40053
ADRB2	ZINC000000415791	8.26533
ADRB2	ZINC000000142169	8.66696
ADRB2	ZINC000000227114	6.16784
ADRB2	ZINC000000484599	6.49498
ADRB2	ZINC000000154390	8.50523
ADRB2	ZINC000000048186	7.56969
ADRB2	ZINC000000496104	6.88957
ADRB2	ZINC000000401672	6.70655
ADRB2	ZINC000000392018	6.03767
ADRB2	ZINC000000478462	8.23772
ADRB2	ZINC000000034155	6.36515
ADRB2	ZINC000000492792	8.30841
ADRB2	ZINC000000394504	7.88122
ADRB2	ZINC000000052776	6.64447
ADRB2	ZINC000019839689	7.52273
ADRB2	ZINC000000112249	7.91884
ADRB2	ZINC000000001586	6.52828
ADRB2	ZINC000000003997	7.93755
ADRB2	ZINC000000141334	7.91996
ADRB2	ZINC000000073664	8.15488
ADRB2	ZINC000000006079	8.04253
ADRB2	ZINC000000042821	7.05988
ADRB2	ZINC000000346289	7.56513
ADRB2	ZINC000000000088	8.32213
ADRB2	ZINC000000136497	7.73569
ADRB2	ZINC000000219757	8.11183
ADRB2	ZINC000000176646	8.23615
ADRB2	ZINC000000102969	7.71766
ADRB2	ZINC000000080363	7.81675
ADRB2	ZINC000000008690	8.00558
ADRB2	ZINC000000060072	8.29648
ADRB2	ZINC000000079582	6.40355
ADRB2	ZINC000000191477	8.0813
ADRB2	ZINC000000068811	8.12059
ADRB2	ZINC000000237942	8.1485
ADRB2	ZINC000000040609	6.66098
ADRB2	ZINC000000029025	8.8922
ADRB2	ZINC000000017165	7.6894
ADRB2	ZINC000000024231	7.129
ADRB2	ZINC000000029850	8.06333
ADRB2	ZINC000000181404	8.87757
ADRB2	ZINC000000071736	8.08511
ADRB2	CHEMBL27	8.35025
ADRB2	ZINC000000159390	8.61404
ADRB2	ZINC000000246411	7.59643
ADRB2	ZINC000000073410	7.62
ADRB2	ZINC000000411984	7.04918
ADRB2	ZINC000000150608	8.39687
ADRB2	ZINC000000129229	7.40274
ADRB2	ZINC000000352450	8.32811
ADRB2	ZINC000000211519	8.11263
ADRB2	ZINC000000452375	8.49699
ADRB2	ZINC000000292224	7.07126
ADRB2	ZINC000000044152	8.51302
ADRB2	ZINC000000038391	8.04946
ADRB2	ZINC000000674113	8.82366
ADRB2	ZINC000000008026	7.97787
ADRB2	ZINC000000362611	8.16402
ADRB2	ZINC000000330504	7.07739
ADRB2	ZINC000000296717	8.5786
ADRB2	ZINC000000221117	6.63238
ADRB2	ZINC000000331112	8.25044
ADRB2	ZINC000000622348	8.54063
ADRB2	ZINC000000456317	8.65539
ADRB2	ZINC000000196628	7.28722
ADRB2	ZINC000000178999	8.04438
ADRB2	ZINC000000029005	7.6906
ADRB2	ZINC000000245432	7.28867
ADRB2	ZINC000000289623	7.52228
ADRB2	ZINC000000240649	6.78246
ADRB2	ZINC000000012426	8.35228
ADRB2	ZINC000000003575	8.16573
ADRB2	ZINC000000049640	6.15974
ADRB2	ZINC000000392584	7.77075
ADRB2	ZINC000000556328	7.4418
ADRB2	ZINC000000004076	8.88013
ADRB2	ZINC000000158506	7.33836
ADRB2	ZINC000000217097	7.41322
ADRB2	ZINC000000036162	8.12824
ADRB2	ZINC000000456677	8.64728
ADRB2	ZINC000000221550	7.78752
ADRB2	ZINC000000001990	7.43964
ADRB2	ZINC000000056779	6.18102
ADRB2	ZINC000000009712	6.48279
ADRB2	ZINC000000207082	7.70516
ADRB2	ZINC000000038956	8.11743
ADRB2	ZINC000000391931	7.40951
ADRB2	ZINC000000139370	7.49581
ADRB2	ZINC000000296444	6.49769
ADRB2	ZINC000000050683	7.73568
ADRB2	ZINC000000203531	8.23022
ADRB2	ZINC000000004439	8.24647
ADRB2	ZINC000000027944	8.45559
ADRB2	ZINC000000107333	8.21851
ADRB2	ZINC000000028349	8.74674
ADRB2	CHEMBL6913	8.38783
ADRB2	ZINC000006879334	7.28567
ADRB2	ZINC000000004152	8.18907
ADRB2	ZINC000000034276	7.47362
ADRB2	ZINC000000215739	7.32792
ADRB2	ZINC000000002020	7.5671
ADRB2	ZINC000000125006	7.68727
ADRB2	ZINC000000409542	8.37648
ADRB2	ZINC000000054272	7.75684
ADRB2	ZINC000000217453	7.78201
ADRB2	ZINC000000300559	8.67149
ADRB2	ZINC000000385643	9.20523
ADRB2	ZINC000000224812	8.10752
ADRB2	ZINC000000185570	7.05884
ADRB2	ZINC000000079148	7.28263
ADRB2	ZINC000000599401	8.00698
ADRB2	ZINC000000212267	8.73606
ADRB2	ZINC000000036113	7.50443
ADRB2	ZINC000000383118	8.08596
ADRB2	ZINC000000210755	7.23633
ADRB2	ZINC000000248343	8.21642
ADRB2	ZINC000000306292	7.9895
ADRB2	ZINC000000163128	6.99458
ADRB2	ZINC000000389055	7.69853
ADRB2	ZINC000000401330	8.16337
ADRB2	ZINC000000335495	6.26627
ADRB2	ZINC000000279568	8.78443
ADRB2	ZINC000000160590	6.97447
ADRB2	ZINC000000116170	6.64633
ADRB2	ZINC000000053017	7.84212
ADRB2	ZINC000000309293	7.56844
ADRB2	ZINC000000244260	7.80681
ADRB2	ZINC000000005163	6.82363
ADRB2	ZINC000000044517	7.70029
ADRB2	ZINC000000603138	8.97997
ADRB2	ZINC000000236466	8.48419
ADRB2	ZINC000000090524	8.26883
ADRB2	ZINC000000029694	8.20741
ADRB2	ZINC000000268253	8.25138
ADRB2	ZINC000000007275	8.60111
ADRB2	ZINC000000174645	7.21604
ADRB2	ZINC000000199823	7.82655
ADRB2	ZINC000000033217	8.25752
ADRB2	ZINC000000110086	7.95774
ADRB2	ZINC000000070645	7.01688
ADRB2	ZINC000000127739	7.49035
ADRB2	ZINC000000021689	8.44717
ADRB2	ZINC000000142616	8.03448
ADRB2	ZINC000000193381	7.16099
ADRB2	ZINC000000343988	8.54427
ADRB2	ZINC000000041311	8.13106
ADRB2	ZINC000000401746	7.31887
ADRB2	ZINC000000023860	7.18452
ADRB2	ZINC000000536063	8.01051
ADRB2	ZINC000000561559	8.66742
ADRB2	ZINC000000041532	7.27575
ADRB2	ZINC000000384559	7.99528
ADRB2	ZINC000000032893	7.39506
ADRB2	ZINC000000271507	7.82729
ADRB2	ZINC000000004120	7.19464
ADRB2	ZINC000000080635	6.47041
ADRB2	ZINC000000062422	7.76978
ADRB2	ZINC000000216929	8.01372
ADRB2	ZINC000000260971	8.40795
ADRB2	ZINC000000392059	6.60509
ADRB2	ZINC000000189060	7.56704
ADRB2	ZINC000000313662	7.86197
ADRB2	ZINC000000001405	8.20156
ADRB2	ZINC000000153689	8.77017
ADRB2	ZINC000000157975	5.10436
ADRB2	ZINC000000140739	7.35708
ADRB2	ZINC000000056949	7.79501
ADRB2	ZINC000000145162	8.43513
ADRB2	ZINC000000128537	7.37139
ADRB2	CHEMBL1083669	7.62823
ADRB2	ZINC000000026491	8.05569
ADRB2	ZINC000000113464	7.77155
ADRB2	ZINC000000036650	6.23608
ADRB2	ZINC000000392299	6.61829
ADRB2	ZINC000000538550	8.0504
ADRB2	ZINC000000037204	8.10648
ADRB2	ZINC000000093761	7.76605
ADRB2	ZINC000000332312	8.39703
ADRB2	CHEMBL1082501	8.72139
ADRB2	ZINC000000014087	6.27063
ADRB2	ZINC000000195689	7.43178
ADRB2	ZINC000000084266	7.14933
ADRB2	ZINC000000623463	8.53396
ADRB2	ZINC000000255176	8.40934
ADRB2	ZINC000000027201	8.46099
ADRB2	ZINC000000096632	8.27055
ADRB2	ZINC000000000559	6.89
ADRB2	ZINC000000000728	8.33409
ADRB2	ZINC000000036016	7.41659
ADRB2	ZINC000000080522	7.6681
ADRB2	ZINC000000021241	6.26556
ADRB2	ZINC000000286961	6.63557
ADRB2	ZINC000000147657	7.79978
ADRB2	ZINC000000123377	6.73004
ADRB2	ZINC000000389483	5.16563
ADRB2	ZINC000000221604	8.73473
ADRB2	ZINC000000066462	6.74618
ADRB2	ZINC000000499170	8.5394
ADRB2	ZINC000000052926	6.50834
ADRB2	ZINC000000239238	7.55715
ADRB2	ZINC000000096829	7.60376
ADRB2	ZINC000000021911	8.75291
ADRB2	ZINC000054511216	7.36751
ADRB2	ZINC000000004739	7.84385
ADRB2	ZINC000000000092	7.40095
ADRB2	ZINC000000172354	8.20049
ADRB2	ZINC000000028372	8.13993
ADRB2	ZINC000000364617	7.85912
ADRB2	ZINC000000060396	6.07021
ADRB2	ZINC000000540748	8.27537
ADRB2	ZINC000000030319	7.95707
ADRB2	ZINC000000343975	8.87913
ADRB2	ZINC000000186879	7.99242
ADRB2	ZINC000000003961	8.62609
ADRB2	ZINC000000236345	7.04218
ADRB2	ZINC000000215305	7.66407
ADRB2	ZINC000000205644	7.61271
ADRB2	ZINC000000026363	8.15916
ADRB2	ZINC000000049943	7.8064
ADRB2	ZINC000000183431	8.01959
ADRB2	ZINC000000094123	6.19314
ADRB2	ZINC000000006157	8.25213
ADRB2	ZINC000000269666	7.3492
ADRB2	ZINC000000154561	7.15609
ADRB2	ZINC000000042755	8.50456
ADRB2	ZINC000000040866	8.09163
ADRB2	ZINC000000047099	7.2606
ADRB2	ZINC000000095989	8.35076
ADRB2	ZINC000000152068	8.16469
ADRB2	ZINC000000033301	7.38949
ADRB2	ZINC000000035919	8.09426
ADRB2	ZINC000000250981	7.41094
ADRB2	ZINC000000316569	7.57412
ADRB2	ZINC000000394095	5.08195
ADRB2	ZINC000000072611	8.25821
ADRB2	ZINC000000269317	7.02953
ADRB2	ZINC000000255177	7.59056
ADRB2	ZINC000000375165	7.10987
ADRB2	ZINC000000110953	7.43142
ADRB2	ZINC000000185755	7.13337
ADRB2	ZINC000000019654	8.50986
ADRB2	ZINC000000037894	7.71788
ADRB2	ZINC000000009158	8.9563
ADRB2	ZINC000000300506	7.64236
ADRB2	ZINC000000468973	7.90571
ADRB2	ZINC000000029320	7.36568
ADRB2	ZINC000000024367	8.26391
ADRB2	ZINC000000080516	7.83389
ADRB2	ZINC000000170280	7.33461
ADRB2	ZINC000000279803	8.43769
ADRB2	ZINC000000331443	7.41044
ADRB2	ZINC000000193567	7.64715
ADRB2	ZINC000000242347	5.99302
ADRB2	ZINC000000066076	7.14374
ADRB2	ZINC000000021817	7.94066
ADRB2	ZINC000000383091	7.87828
ADRB2	ZINC000000000604	7.77927
ADRB2	ZINC000000163117	8.97927
ADRB2	ZINC000000440571	7.24234
ADRB2	ZINC000000033452	7.8314
ADRB2	ZINC000000464157	8.33601
ADRB2	ZINC000000665788	8.47839
ADRB2	ZINC000000117589	7.90669
ADRB2	ZINC000000183393	7.55272
ADRB2	ZINC000000237786	7.42985
ADRB2	ZINC000000282514	7.32021
ADRB2	ZINC000000074815	6.83487
ADRB2	ZINC000000056296	8.33913
ADRB2	ZINC000000245523	7.66323
ADRB2	ZINC000000176488	7.80517
ADRB2	ZINC000000009291	8.22865
ADRB2	ZINC000000000924	8.52771
ADRB2	ZINC000000030371	6.89748
ADRB2	ZINC000000213230	6.91256
ADRB2	ZINC000000005235	8.10104
ADRB2	ZINC000000074875	8.62949
ADRB2	ZINC000000047329	5.4161
ADRB2	ZINC000000140735	7.95271
ADRB2	ZINC000000415873	8.29121
ADRB2	ZINC000000071375	7.44492
ADRB2	ZINC000000418540	7.3923
ADRB2	ZINC000000185685	7.29164
ADRB2	ZINC000000044051	7.42325
ADRB2	ZINC000000150294	8.14605
ADRB2	ZINC000000130612	7.92429
ADRB2	ZINC000000122851	9.12231
ADRB2	ZINC000000018551	7.88092
ADRB2	ZINC000000036218	7.11423
ADRB2	ZINC000000082238	8.41719
ADRB2	ZINC000000159833	6.94169
ADRB2	ZINC000000347683	7.93575
ADRB2	ZINC000000000865	7.24438
ADRB2	ZINC000000013938	8.29528
ADRB2	ZINC000000049561	8.80017
ADRB2	ZINC000000001659	8.15544
ADRB2	ZINC000000220427	8.63569
ADRB2	ZINC000000241257	7.66763
ADRB2	ZINC000000113428	7.37838
ADRB2	ZINC000000154506	8.7379
ADRB2	ZINC000000041806	8.19213
ADRB2	ZINC000000023691	8.10166
ADRB2	ZINC000000010546	8.5084
ADRB2	ZINC000000039523	6.53369
ADRB2	ZINC000000310193	7.96327
ADRB2	ZINC000000325885	8.11965
ADRB2	ZINC000000347658	8.53597
ADRB2	ZINC000000157211	7.75712
ADRB2	ZINC000000042471	8.274
ADRB2	ZINC000000062606	8.48416
ADRB2	ZINC000000004088	8.61876
ADRB2	ZINC000006567673	8.45605
ADRB2	ZINC000000208239	7.15581
ADRB2	ZINC000000040834	6.9102
ADRB2	ZINC000000030052	7.95072
ADRB2	ZINC000000089244	6.94303
ADRB2	ZINC000000272731	7.99281
ADRB2	CHEMBL29141	5.99986
ADRB2	ZINC000000037999	8.52879
ADRB2	ZINC000000239065	8.25743
ADRB2	ZINC000000154415	5.69128
ADRB2	ZINC000000019950	7.15131
ADRB2	ZINC000000051138	7.16509
ADRB2	ZINC000000155106	5.17813
ADRB2	ZINC000000009161	6.85878
ADRB2	CHEMBL513389	7.79818
ADRB2	ZINC000000353156	7.71594
ADRB2	ZINC000000617081	8.64257
ADRB2	ZINC000000020251	8.18724
ADRB2	ZINC000000025958	8.75707
ADRB2	ZINC000000337629	8.2089
ADRB2	ZINC000000317243	8.49311
ADRB2	ZINC000000146028	7.3785
ADRB2	ZINC000000171758	7.02591
ADRB2	ZINC000000331329	8.32385
ADRB2	ZINC000000009782	7.49509
ADRB2	ZINC000000141560	7.53974
ADRB2	ZINC000000052243	7.90434
ADRB2	ZINC000000017446	8.71905
ADRB2	ZINC000000598506	8.48323
ADRB2	ZINC000000270644	6.69774
ADRB2	ZINC000000019388	6.73197
ADRB2	ZINC000000004346	8.20927
ADRB2	ZINC000000082118	8.18513
ADRB2	ZINC000000040970	7.43453
ADRB2	ZINC000000029310	7.52042
ADRB2	ZINC000000035277	8.25847
ADRB2	ZINC000000128023	6.5648
ADRB2	ZINC000000032086	7.78321
ADRB2	ZINC000000604739	7.94212
ADRB2	ZINC000000066064	6.47538
ADRB2	ZINC000000129803	7.83667
ADRB2	ZINC000000020873	8.62683
ADRB2	ZINC000000132448	6.8094
ADRB2	ZINC000000044032	8.46859
ADRB2	ZINC000000021672	7.31099
ADRB2	ZINC000000057200	7.38387
ADRB2	ZINC000000623597	8.99131
ADRB2	ZINC000000129239	7.40803
ADRB2	ZINC000000010484	7.69742
ADRB2	ZINC000000518941	6.68634
ADRB2	ZINC000000000465	8.40251
ADRB2	ZINC000000161368	8.92775
ADRB2	ZINC000000280041	8.79059
ADRB2	ZINC000000527387	7.75332
ADRB2	ZINC000000144261	6.67072
ADRB2	ZINC000000032812	8.50978
ADRB2	ZINC000000186665	8.10334
ADRB2	ZINC000000166223	7.46334
ADRB2	ZINC000000529632	8.06449
ADRB2	ZINC000000020257	6.91679
ADRB2	ZINC000000471721	8.12951
ADRB2	ZINC000000006806	8.41487
ADRB2	ZINC000000481630	8.0938
ADRB2	ZINC000000022719	8.15225
ADRB2	ZINC000002554967	7.62022
ADRB2	ZINC000000066637	8.54545
ADRB2	ZINC000000347518	6.37433
ADRB2	ZINC000000181384	8.01164
ADRB2	ZINC000000280142	7.3792
ADRB2	ZINC000000488194	8.12162
ADRB2	ZINC000000408972	8.00675
ADRB2	ZINC000000278001	8.11432
ADRB2	ZINC000000158717	7.43875
ADRB2	ZINC000000158714	7.64716
ADRB2	ZINC000000206759	7.57967
ADRB2	ZINC000000171571	8.01467
ADRB2	ZINC000000022789	8.39328
ADRB2	ZINC000000208480	7.18418
ADRB2	ZINC000000352593	7.57522
ADRB2	ZINC000000001693	6.61663
ADRB2	ZINC000000410845	8.56755
ADRB2	ZINC000000573513	7.20682
ADRB2	ZINC000000088446	6.72816
ADRB2	ZINC000000005108	8.61416
ADRB2	ZINC000000147102	7.41771
ADRB2	ZINC000000485912	7.31172
ADRB2	ZINC000000008028	7.34213
ADRB2	ZINC000000005064	7.22289
ADRB2	ZINC000000387211	7.43989
ADRB2	ZINC000000084056	7.82514
ADRB2	ZINC000000074228	8.31008
ADRB2	ZINC000000389291	7.83782
ADRB2	ZINC000000408482	5.91615
ADRB2	ZINC000000236337	8.22845
ADRB2	ZINC000000152795	6.37169
ADRB2	ZINC000000163524	7.70258
ADRB2	ZINC000000221944	8.06338
ADRB2	ZINC000000410942	8.65102
ADRB2	ZINC000000219351	7.40291
ADRB2	ZINC000000369172	6.64568
ADRB2	ZINC000000402956	5.65619
ADRB2	ZINC000000001048	8.34083
ADRB2	ZINC000000081399	7.26093
ADRB2	ZINC000000035367	7.47268
ADRB2	ZINC000000029547	7.56202
ADRB2	ZINC000000078979	9.02757
ADRB2	ZINC000000026886	7.8408
ADRB2	ZINC000000525679	7.86753
ADRB2	ZINC000000124266	7.71136
ADRB2	ZINC000000000287	8.43284
ADRB2	ZINC000000343085	7.71514
ADRB2	ZINC000000094217	7.84882
ADRB2	ZINC000000030906	7.61969
ADRB2	ZINC000000262190	7.72175
ADRB2	ZINC000000196210	7.12088
ADRB2	ZINC000000006844	7.64441
ADRB2	ZINC000000124554	7.49051
ADRB2	ZINC000000195342	7.4004
ADRB2	ZINC000000384348	8.65397
ADRB2	ZINC000000537940	8.352
ADRB2	ZINC000000139843	8.2256
ADRB2	ZINC000000240227	6.83209
ADRB2	ZINC000000157963	6.64049
ADRB2	ZINC000000051515	7.90965
ADRB2	ZINC000000140231	8.61357
ADRB2	ZINC000000026795	8.77799
ADRB2	ZINC000000159418	7.80239
ADRB2	ZINC000029040614	9.16693
ADRB2	ZINC000000099267	8.77506
ADRB2	ZINC000000001884	8.23459
ADRB2	ZINC000000121686	7.49566
ADRB2	ZINC000000102157	8.47037
ADRB2	ZINC000000347523	6.35725
ADRB2	ZINC000000069861	8.57252
ADRB2	ZINC000000203765	8.17647
ADRB2	ZINC000000021828	7.89532
ADRB2	ZINC000000207022	8.96348
ADRB2	ZINC000000003173	8.10947
ADRB2	ZINC000000241080	8.23072
ADRB2	ZINC000000163059	8.22029
ADRB2	ZINC000000383044	6.22652
ADRB2	ZINC000000004413	7.52598
ADRB2	ZINC000000139953	7.62563
ADRB2	ZINC000000086386	7.53587
ADRB2	ZINC000000313334	8.06884
ADRB2	ZINC000000623070	9.08578
ADRB2	ZINC000000108334	8.04091
ADRB2	ZINC000000316374	8.40458
ADRB2	ZINC000000101724	6.77854
ADRB2	ZINC000000029179	8.01156
ADRB2	ZINC000000157475	8.38613
ADRB2	ZINC000000183460	8.82955
ADRB2	ZINC000000045021	7.69423
ADRB2	ZINC000000203665	7.65486
ADRB2	ZINC000000238374	6.83366
ADRB2	ZINC000000158907	6.67627
ADRB2	ZINC000000191928	8.47796
ADRB2	ZINC000000140958	7.78866
ADRB2	ZINC000000006514	7.61325
ADRB2	ZINC000000191036	8.37196
ADRB2	ZINC000011957151	7.43336
ADRB2	ZINC000000160074	7.45922
ADRB2	ZINC000000342347	8.3399
ADRB2	ZINC000000136719	7.86542
ADRB2	CHEMBL140908	7.69482
ADRB2	ZINC000000307233	8.06046
ADRB2	ZINC000000171856	7.08815
ADRB2	ZINC000000447315	8.7177
ADRB2	ZINC000000009714	6.83354
ADRB2	ZINC000000380806	7.86559
ADRB2	ZINC000000027631	8.01134
ADRB2	ZINC000000004847	7.68632
ADRB2	ZINC000000027426	6.53555
ADRB2	ZINC000000055886	7.16732
ADRB2	ZINC000000033151	7.77305
ADRB2	ZINC000000237196	7.99497
ADRB2	ZINC000000041651	8.13143
ADRB2	ZINC000000035687	7.90877
ADRB2	ZINC000000652166	8.60448
ADRB2	ZINC000000300586	8.2454
ADRB2	ZINC000000357612	9.23647
ADRB2	ZINC000000001857	7.89822
ADRB2	ZINC000000156000	8.60588
ADRB2	ZINC000000066372	8.4088
ADRB2	ZINC000000261485	8.4101
ADRB2	ZINC000000188469	7.965
ADRB2	ZINC000000005617	6.75773
ADRB2	ZINC000000002307	6.98224
ADRB2	ZINC000000207624	7.10959
ADRB2	ZINC000000300300	7.42145
ADRB2	ZINC000000335004	6.63937
ADRB2	ZINC000000186985	7.66376
ADRB2	ZINC000000021868	7.93254
ADRB2	ZINC000000258982	7.86178
ADRB2	ZINC000000268723	8.1803
ADRB2	ZINC000000393588	6.43248
ADRB2	ZINC000000120735	8.60476
ADRB2	ZINC000000349373	6.5676
ADRB2	ZINC000000167457	7.22893
ADRB2	ZINC000000610376	8.61962
ADRB2	ZINC000000080910	7.19089
ADRB2	ZINC000000142726	8.6289
ADRB2	ZINC000000076997	8.95466
ADRB2	ZINC000000127784	8.02378
ADRB2	ZINC000000404160	7.31278
ADRB2	ZINC000000018357	7.92087
ADRB2	ZINC000000042939	6.83006
ADRB2	ZINC000000275257	8.00642
ADRB2	ZINC000000189997	8.47202
ADRB2	ZINC000000122782	8.53163
ADRB2	ZINC000000159566	8.20819
ADRB2	ZINC000000255276	7.68324
ADRB2	ZINC000000334738	7.92831
ADRB2	ZINC000000072749	7.55263
ADRB2	ZINC000000422369	7.093
ADRB2	ZINC000000582600	7.42117
ADRB2	ZINC000000337568	8.01813
ADRB2	ZINC000000007594	8.09504
ADRB2	ZINC000000005703	6.70031
ADRB2	ZINC000000000038	6.7939
ADRB2	ZINC000000033507	7.68293
ADRB2	ZINC000000001410	7.88159
ADRB2	ZINC000000483671	7.41387
ADRB2	ZINC000000032420	7.5129
ADRB2	ZINC000000069597	8.03173
ADRB2	ZINC000000089254	7.46104
ADRB2	ZINC000000485621	8.00722
ADRB2	ZINC000000246273	7.13434
ADRB2	ZINC000000202023	7.72694
ADRB2	ZINC000000479285	7.19256
ADRB2	ZINC000000013497	7.50406
ADRB2	ZINC000000072202	7.61172
ADRB2	ZINC000000435062	8.75696
ADRB2	ZINC000000163689	5.29846
ADRB2	ZINC000000051739	7.02327
ADRB2	ZINC000000057623	6.52019
ADRB2	ZINC000000028973	8.38511
ADRB2	ZINC000000163105	7.43313
ADRB2	ZINC000000410873	8.22924
ADRB2	ZINC000000488961	8.40777
ADRB2	ZINC000000000830	7.46125
ADRB2	ZINC000000210059	7.6837
ADRB2	ZINC000000000915	7.65445
ADRB2	ZINC000000150093	7.38713
ADRB2	ZINC000000045187	7.87267
ADRB2	ZINC000000271643	7.50178
ADRB2	ZINC000000170381	6.15618
ADRB2	ZINC000000457007	6.92709
ADRB2	ZINC000000062254	6.84862
ADRB2	CHEMBL1094785	8.0396
ADRB2	ZINC000000230348	7.55197
ADRB2	ZINC000000005314	8.28745
ADRB2	ZINC000000093329	8.40102
ADRB2	ZINC000000023545	7.82959
ADRB2	ZINC000000415631	7.18646
ADRB2	ZINC000000036238	8.65873
ADRB2	ZINC000000298732	7.11268
ADRB2	ZINC000000274361	6.95525
ADRB2	ZINC000000030161	7.13116
ADRB2	ZINC000000139150	7.07199
ADRB2	ZINC000000029602	7.62978
ADRB2	ZINC000000031482	7.32204
ADRB2	ZINC000000417740	7.65003
ADRB2	ZINC000000521510	7.96399
ADRB2	ZINC000000347888	8.26182
ADRB2	ZINC000003599734	7.15905
ADRB2	ZINC000000000487	6.71057
ADRB2	ZINC000020401617	7.27479
ADRB2	ZINC000000406271	7.22148
ADRB2	ZINC000000006201	8.38071
ADRB2	ZINC000000110415	8.36741
ADRB2	ZINC000000071831	7.10939
ADRB2	ZINC000000489063	8.3803
ADRB2	ZINC000000024307	8.6392
ADRB2	ZINC000000336721	7.18551
ADRB2	ZINC000000162705	8.36213
ADRB2	ZINC000000092195	7.75794
ADRB2	ZINC000000374248	6.04465
ADRB2	ZINC000000177132	8.18295
ADRB2	ZINC000000159665	7.30031
ADRB2	ZINC000000117500	6.98667
ADRB2	ZINC000000086384	7.09597
ADRB2	ZINC000000027991	7.95047
ADRB2	ZINC000000040070	7.73183
ADRB2	ZINC000000403036	6.43902
ADRB2	ZINC000000496266	6.95847
ADRB2	ZINC000000162673	7.94018
ADRB2	ZINC000000110981	8.7378
ADRB2	ZINC000000126782	7.32114
ADRB2	ZINC000000623553	7.71498
ADRB2	ZINC000006091546	8.17502
ADRB2	ZINC000000255157	8.63313
ADRB2	ZINC000000161946	7.54026
ADRB2	ZINC000000028969	8.4005
ADRB2	ZINC000000010465	7.46298
ADRB2	ZINC000000051560	8.31249
ADRB2	ZINC000000036895	8.3704
ADRB2	ZINC000000011544	7.96309
ADRB2	ZINC000000182234	8.23437
ADRB2	ZINC000000278275	6.62772
ADRB2	ZINC000000140713	7.82605
ADRB2	ZINC000000407012	4.79791
ADRB2	ZINC000000139845	7.14318
ADRB2	ZINC000000608008	8.81858
ADRB2	ZINC000000209631	7.89182
ADRB2	ZINC000000032541	7.85488
ADRB2	ZINC000000161651	7.9164
ADRB2	ZINC000000005895	8.58534
ADRB2	ZINC000000005298	8.5836
ADRB2	ZINC000000296167	7.2631
ADRB2	ZINC000000026559	9.33667
ADRB2	ZINC000000000137	8.15662
ADRB2	ZINC000000239811	8.31895
ADRB2	ZINC000000153953	7.27069
ADRB2	CHEMBL42895	8.19292
ADRB2	ZINC000668225720	7.61628
ADRB2	ZINC000000175409	7.61367
ADRB2	ZINC000000000754	8.10358
ADRB2	ZINC000000113750	7.92038
ADRB2	ZINC000000259100	8.16016
ADRB2	ZINC000000506409	7.70677
ADRB2	ZINC000000001136	8.24961
ADRB2	ZINC000000206924	7.17472
ADRB2	ZINC000000008827	7.70968
ADRB2	ZINC000000057099	6.41769
ADRB2	ZINC000020247714	7.08379
ADRB2	ZINC000000098738	8.00965
ADRB2	ZINC000000360078	6.55249
ADRB2	ZINC000000109209	7.3719
ADRB2	ZINC000000387384	8.72953
ADRB2	ZINC000000015525	8.6559
ADRB2	ZINC000000001314	7.87992
ADRB2	ZINC000000010761	7.67389
ADRB2	ZINC000000003765	8.06618
ADRB2	ZINC000000061722	8.05362
ADRB2	ZINC000000156852	6.70439
ADRB2	ZINC000000042291	7.16995
ADRB2	ZINC000000020287	6.82047
ADRB2	ZINC000000217823	7.55274
ADRB2	ZINC000000286806	6.31761
ADRB2	ZINC000000035636	7.73478
ADRB2	ZINC000000240923	8.17558
ADRB2	ZINC000000074377	7.04881
ADRB2	ZINC000000117348	8.4462
ADRB2	ZINC000000124441	7.48063
ADRB2	ZINC000000000457	5.30899
ADRB2	ZINC000000045167	8.06267
ADRB2	ZINC000000186208	8.20737
ADRB2	ZINC000000548452	7.99543
ADRB2	ZINC000000138303	7.11312
ADRB2	ZINC000000000961	8.35882
ADRB2	ZINC000000150257	8.11687
ADRB2	ZINC000000085820	8.0885
ADRB2	ZINC000000176362	7.20229
ADRB2	ZINC000000492531	7.28285
ADRB2	ZINC000000024559	7.89226
ADRB2	ZINC000000073447	8.07381
ADRB2	ZINC000000006766	8.64549
ADRB2	ZINC000000161623	7.86291
ADRB2	ZINC000000000638	7.33602
ADRB2	ZINC000000410466	8.00171
ADRB2	ZINC000000082886	8.01391
ADRB2	ZINC000000333229	7.26059
ADRB2	ZINC000000217641	8.1311
ADRB2	ZINC000000198573	9.06056
ADRB2	ZINC000000236099	7.96001
ADRB2	ZINC000000080404	7.21244
ADRB2	ZINC000000041491	7.88553
ADRB2	ZINC000000216059	7.78595
ADRB2	ZINC000000158886	6.09653
ADRB2	ZINC000000251665	7.11294
ADRB2	ZINC000000031331	7.8483
ADRB2	ZINC000000057262	8.03286
ADRB2	ZINC000000038580	8.386
ADRB2	ZINC000000594687	8.49784
ADRB2	ZINC000000044344	8.17254
ADRB2	ZINC000000031566	8.24195
ADRB2	ZINC000000000614	8.45709
ADRB2	ZINC000000137539	7.76234
ADRB2	ZINC000000031868	8.28181
ADRB2	ZINC000000616977	7.42536
ADRB2	ZINC000000622478	8.61507
ADRB2	ZINC000023541980	7.52888
ADRB2	ZINC000000492442	7.71142
ADRB2	ZINC000000120144	6.57918
ADRB2	ZINC000000314343	7.82463
ADRB2	ZINC000000236163	8.886
ADRB2	ZINC000000124317	7.29047
ADRB2	ZINC000000110326	7.13392
ADRB2	ZINC000000005501	7.99589
ADRB2	ZINC000000261563	8.66324
ADRB2	ZINC000000016483	8.16274
ADRB2	ZINC000000278813	8.11376
ADRB2	ZINC000000067619	7.53756
ADRB2	ZINC000000110724	8.05635
ADRB2	ZINC000000134398	7.42294
ADRB2	ZINC000000040793	7.85893
ADRB2	ZINC000000111488	8.04318
ADRB2	ZINC000000203677	8.16671
ADRB2	ZINC000013732685	6.87237
ADRB2	ZINC000000032115	8.06673
ADRB2	ZINC000000040749	7.57909
ADRB2	ZINC000000220176	8.31494
ADRB2	ZINC000000279502	8.475
ADRB2	ZINC000000119391	7.8929
ADRB2	ZINC000000057629	7.23351
ADRB2	ZINC000000398740	7.74594
ADRB2	ZINC000000001873	8.8322
ADRB2	ZINC000000170378	7.17472
ADRB2	ZINC000000181377	8.27405
ADRB2	ZINC000000083942	5.78737
ADRB2	ZINC000000093626	6.76103
ADRB2	ZINC000000159225	8.47645
ADRB2	ZINC000000010804	7.45653
ADRB2	ZINC000000001900	7.21622
ADRB2	ZINC000000090476	7.83689
ADRB2	ZINC000000520249	8.46864
ADRB2	CHEMBL509336	7.13655
ADRB2	ZINC000000023433	8.52131
ADRB2	ZINC000000057204	7.62069
ADRB2	ZINC000000001790	8.31635
ADRB2	ZINC000000084099	8.38754
ADRB2	CHEMBL37235	8.26794
ADRB2	ZINC000000017086	8.36655
ADRB2	ZINC000000073403	8.66088
ADRB2	ZINC000000259006	6.55814
ADRB2	ZINC000000224521	8.0552
ADRB2	ZINC000000018395	8.46956
ADRB2	ZINC000000000426	8.0063
ADRB2	ZINC000000155132	7.37287
ADRB2	ZINC000000014043	7.20759
ADRB2	ZINC000000001238	8.5292
ADRB2	ZINC000000121067	8.48569
ADRB2	ZINC000000005883	8.17209
ADRB2	ZINC000000249839	7.46027
ADRB2	ZINC000000052698	7.68016
ADRB2	ZINC000000538006	9.14018
ADRB2	ZINC000000165089	8.23043
ADRB2	ZINC000000001095	6.53787
ADRB2	ZINC000000403544	7.90489
ADRB2	ZINC000000160141	7.147
ADRB2	ZINC000000285928	8.07701
ADRB2	ZINC000000201209	7.96134
ADRB2	ZINC000000020046	7.63482
ADRB2	ZINC000000189009	7.84878
ADRB2	ZINC000000250411	7.61972
ADRB2	ZINC000000093918	8.62106
ADRB2	ZINC000000240189	7.94823
ADRB2	ZINC000000423479	8.41933
ADRB2	ZINC000000227139	8.00153
ADRB2	ZINC000000141881	8.02127
ADRB2	ZINC000000219618	7.98246
ADRB2	ZINC000000292277	7.68258
ADRB2	ZINC000000018079	6.94078
ADRB2	ZINC000000040100	7.39529
ADRB2	ZINC000000038405	7.6189
ADRB2	ZINC000000186858	7.66177
ADRB2	ZINC000000110011	8.37235
ADRB2	ZINC000049181470	7.88382
ADRB2	ZINC000000052013	8.35838
ADRB2	ZINC000000000886	7.44306
ADRB2	ZINC000000537987	9.4467
ADRB2	ZINC000000186853	7.27894
ADRB2	ZINC000000315791	8.62422
ADRB2	ZINC000000000294	7.37216
ADRB2	ZINC000000023188	8.59954
ADRB2	ZINC000000202062	7.42175
ADRB2	ZINC000000200068	8.2545
ADRB2	ZINC000000027893	8.35244
ADRB2	ZINC000000213540	8.44722
ADRB2	ZINC000000083917	7.20171
ADRB2	ZINC000000622227	8.161
ADRB2	ZINC000000214159	7.1336
ADRB2	ZINC000000032660	6.37157
ADRB2	ZINC000000143895	9.03119
ADRB2	ZINC000000014895	6.72578
ADRB2	ZINC000000024590	8.11184
ADRB2	ZINC000000031603	8.44999
ADRB2	ZINC000000001348	6.46153
ADRB2	ZINC000000143705	7.90267
ADRB2	ZINC000000216558	8.50427
ADRB2	ZINC000000212804	7.66165
ADRB2	ZINC000000537818	9.20393
ADRB2	ZINC000000159611	7.09794
ADRB2	ZINC000000246559	8.46384
ADRB2	CHEMBL229401	7.97151
ADRB2	ZINC000000183464	8.35075
ADRB2	ZINC000000259445	7.32887
ADRB2	ZINC000000183295	8.33565
ADRB2	ZINC000000073771	7.56068
ADRB2	ZINC000000172102	8.00967
ADRB2	ZINC000000004609	7.49073
ADRB2	ZINC000000191582	6.95982
ADRB2	ZINC000000386939	8.31446
ADRB2	ZINC000000156772	7.36147
ADRB2	ZINC000000638562	8.61856
ADRB2	ZINC000000044124	8.02435
ADRB2	ZINC000000353118	8.3324
ADRB2	ZINC000000225690	7.58218
ADRB2	ZINC000000117014	7.19718
ADRB2	ZINC000000439835	7.00633
ADRB2	ZINC000000312855	8.4081
ADRB2	ZINC000000013458	8.48075
ADRB2	ZINC000000038980	8.33963
ADRB2	ZINC000000122268	8.44861
ADRB2	ZINC000000270660	7.39681
ADRB2	ZINC000000246936	7.95711
ADRB2	ZINC000000621861	8.63543
ADRB2	ZINC000000171850	7.88065
ADRB2	ZINC000000086838	6.9481
ADRB2	ZINC000000255515	7.26699
ADRB2	ZINC000000525465	6.87238
ADRB2	ZINC000000030417	6.59218
ADRB2	ZINC000000033998	6.95444
ADRB2	ZINC000000032307	8.77034
ADRB2	ZINC000000053073	8.245
ADRB2	ZINC000000000663	7.62189
ADRB2	ZINC000000156299	6.84621
ADRB2	ZINC000000170720	8.3869
ADRB2	ZINC000000109220	8.54871
ADRB2	ZINC000000133240	8.15049
ADRB2	ZINC000000051300	8.10909
ADRB2	ZINC000000280529	7.11959
ADRB2	ZINC000000137811	7.76793
ADRB2	CHEMBL57185	7.91893
ADRB2	ZINC000000009708	6.79248
ADRB2	ZINC000000000556	6.57389
ADRB2	ZINC000000045633	8.42294
ADRB2	ZINC000000213479	7.06803
ADRB2	ZINC000000011930	7.8533
ADRB2	ZINC000000002195	7.82204
ADRB2	ZINC000000002203	8.67327
ADRB2	ZINC000000007988	7.58687
ADRB2	ZINC000000022066	8.09395
ADRB2	ZINC000000169809	7.3332
ADRB2	ZINC000000243669	7.43304
ADRB2	ZINC000000036303	8.02365
ADRB2	ZINC000000413524	8.36352
ADRB2	ZINC000000068770	8.17436
ADRB2	ZINC000000212686	7.0031
ADRB2	ZINC000000037913	8.97227
ADRB2	ZINC000000055146	6.78903
ADRB2	ZINC000000581262	7.1893
ADRB2	CHEMBL138276	8.81275
ADRB2	ZINC000000021695	7.37862
ADRB2	ZINC000000064438	8.4731
ADRB2	ZINC000000398545	7.53948
ADRB2	ZINC000000027999	7.73616
ADRB2	ZINC000000358964	8.47595
ADRB2	ZINC000000383088	6.83615
ADRB2	ZINC000000015216	7.13566
ADRB2	ZINC000000218858	6.77753
ADRB2	ZINC000000389763	6.19581
ADRB2	ZINC000000034600	8.08162
ADRB2	ZINC000000103067	7.90001
ADRB2	ZINC000000156072	6.65835
ADRB2	ZINC000000066771	6.66135
ADRB2	ZINC000000018918	7.88536
ADRB2	ZINC000000182695	6.74868
ADRB2	ZINC000000174948	8.26493
ADRB2	ZINC000000028976	8.28682
ADRB2	ZINC000000007258	8.81659
ADRB2	ZINC000000000192	7.43632
ADRB2	ZINC000000043737	8.2015
ADRB2	ZINC000000162839	7.76085
ADRB2	ZINC000000051418	7.30485
ADRB2	ZINC000000029592	8.27867
ADRB2	ZINC000000330629	7.63061
ADRB2	ZINC000000004903	6.68639
ADRB2	ZINC000000299484	7.67618
ADRB2	ZINC000000154145	7.68694
ADRB2	ZINC000000153955	6.00298
ADRB2	ZINC000000035579	7.22232
ADRB2	ZINC000000268396	6.60445
ADRB2	ZINC000000089416	6.78683
ADRB2	ZINC000000538412	8.55908
ADRB2	ZINC000000139303	8.56313
ADRB2	ZINC000000019138	7.16312
ADRB2	ZINC000000477435	8.02906
ADRB2	ZINC000000088626	7.6284
ADRB2	ZINC000000612423	8.26375
ADRB2	ZINC000000152621	8.39526
ADRB2	ZINC000000111513	7.87632
ADRB2	ZINC000000389464	8.56778
ADRB2	ZINC000000265910	6.34618
ADRB2	ZINC000000196849	8.38837
ADRB2	ZINC000000053150	6.31695
ADRB2	ZINC000000184878	6.67576
ADRB2	ZINC000000001288	6.79029
ADRB2	ZINC000000029099	8.53285
ADRB2	ZINC000000366339	8.51659
ADRB2	ZINC000000217849	7.99594
ADRB2	ZINC000000039333	8.57812
ADRB2	ZINC000000001436	8.32919
ADRB2	ZINC000000000562	7.56141
ADRB2	ZINC000000487759	8.29782
ADRB2	ZINC000000030903	7.90341
ADRB2	ZINC000000033559	8.18391
ADRB2	ZINC000000041847	8.04699
ADRB2	ZINC000000008641	8.00205
ADRB2	ZINC000000057184	7.69668
ADRB2	CHEMBL513104	6.81328
ADRB2	ZINC000000037687	8.39638
ADRB2	ZINC000000026026	8.1087
ADRB2	ZINC000000049617	8.20377
ADRB2	ZINC000000307736	6.98491
ADRB2	ZINC000000008954	8.42013
ADRB2	ZINC000000351509	7.59783
ADRB2	ZINC000010898252	7.98043
ADRB2	ZINC000000291961	8.20049
ADRB2	ZINC000000015754	7.77311
ADRB2	ZINC000000057505	6.27904
ADRB2	ZINC000000403116	6.16838
ADRB2	ZINC000000041257	7.21229
ADRB2	ZINC000000156078	8.07991
ADRB2	ZINC000000468071	8.09294
ADRB2	ZINC000000031645	7.69202
ADRB2	ZINC000000446922	7.7751
ADRB2	ZINC000000522387	8.02837
ADRB2	ZINC000000174820	8.32776
ADRB2	ZINC000000385631	8.3453
ADRB2	ZINC000000360001	7.70335
ADRB2	ZINC000000029356	7.19393
ADRB2	ZINC000000299729	6.68481
ADRB2	ZINC000000064936	8.14865
ADRB2	ZINC000000002041	7.92323
ADRB2	ZINC000000439704	6.81474
ADRB2	ZINC000000053414	6.37695
ADRB2	ZINC000000262283	6.61979
ADRB2	ZINC000000155169	7.54782
ADRB2	ZINC000000598089	8.85214
ADRB2	ZINC000000662813	8.06416
ADRB2	ZINC000000139174	7.72974
ADRB2	ZINC000000003826	6.17706
ADRB2	ZINC000000592273	8.7824
ADRB2	ZINC000000608131	7.41046
ADRB2	ZINC000000153848	8.1057
ADRB2	ZINC000000103960	6.94841
ADRB2	ZINC000000146033	8.16676
ADRB2	ZINC000000207046	7.74912
ADRB2	ZINC000000071140	7.63442
ADRB2	ZINC000000000154	8.78333
ADRB2	ZINC000000203889	8.09186
ADRB2	ZINC000000387385	8.19165
ADRB2	ZINC000000017166	7.79181
ADRB2	ZINC000000406937	5.76231
ADRB2	ZINC000000532384	8.66249
ADRB2	ZINC000000262700	7.69091
ADRB2	ZINC000000073083	8.14494
ADRB2	ZINC000000199796	6.8442
ADRB2	ZINC000000057352	6.72126
ADRB2	ZINC000000277685	7.25022
ADRB2	ZINC000000105832	7.321
ADRB2	ZINC000000066066	7.92373
ADRB2	ZINC000000165485	7.829
ADRB2	ZINC000000091663	7.35908
ADRB2	ZINC000000407334	7.07255
ADRB2	ZINC000000265972	5.86625
ADRB2	ZINC000000202874	7.42725
ADRB2	ZINC000000180381	7.21114
ADRB2	ZINC000000260916	7.45319
ADRB2	ZINC000000481271	7.87354
ADRB2	ZINC000000251730	6.05131
ADRB2	ZINC000000316628	8.56825
ADRB2	ZINC000000135989	7.99971
ADRB2	ZINC000000049843	7.78909
ADRB2	ZINC000000623524	8.64562
ADRB2	ZINC000000203395	8.49649
ADRB2	ZINC000000027591	6.99942
ADRB2	ZINC000000051993	7.24247
ADRB2	ZINC000000003793	8.07333
ADRB2	ZINC000000000283	7.80432
ADRB2	ZINC000000017686	7.68388
ADRB2	ZINC000000081069	9.17645
ADRB2	ZINC000000032962	8.115
ADRB2	ZINC000000015177	7.4046
ADRB2	ZINC000000253738	8.03513
ADRB2	ZINC000000027584	7.08923
ADRB2	ZINC000000200703	7.01282
ADRB2	ZINC000000608027	7.64921
ADRB2	ZINC000000001182	8.09659
ADRB2	ZINC000000002068	7.71433
ADRB2	ZINC000000196482	7.90704
ADRB2	ZINC000013732661	6.96974
ADRB2	ZINC000000145426	7.90789
ADRB2	ZINC000000025572	7.49443
ADRB2	ZINC000000057339	8.1411
ADRB2	ZINC000000176865	8.3858
ADRB2	ZINC000000043455	7.48182
ADRB2	ZINC000000168530	7.37037
ADRB2	ZINC000000181425	8.47959
ADRB2	ZINC000000152365	7.78201
ADRB2	ZINC000000007943	7.85076
ADRB2	ZINC000000034330	8.478
ADRB2	ZINC000000039613	6.2798
ADRB2	ZINC000000134518	7.2491
ADRB2	ZINC000000027451	6.49222
ADRB2	ZINC000000110239	7.97596
ADRB2	ZINC000000004840	7.5171
ADRB2	ZINC000000622157	8.2057
ADRB2	ZINC000000041493	8.01354
ADRB2	ZINC000000639860	8.47072
ADRB2	ZINC000000092771	8.50688
ADRB2	ZINC000000330448	6.70151
ADRB2	ZINC000000123002	8.53903
ADRB2	ZINC000000004090	8.3523
ADRB2	ZINC000000155125	7.14542
ADRB2	ZINC000000128577	8.2912
ADRB2	ZINC000000313911	8.42818
ADRB2	ZINC000000609415	8.20621
ADRB2	ZINC000000155088	7.52353
ADRB2	ZINC000000231567	7.27383
ADRB2	ZINC000000211604	8.15134
ADRB2	ZINC000000000122	7.70242
ADRB2	ZINC000000239168	7.7014
ADRB2	ZINC000000387453	6.83101
ADRB2	ZINC000000118310	8.48647
ADRB2	ZINC000000049269	7.66828
ADRB2	ZINC000000113967	7.92138
ADRB2	ZINC000000341598	6.18822
ADRB2	ZINC000000113504	7.83569
ADRB2	ZINC000000036230	6.93235
ADRB2	ZINC000000001438	8.42547
ADRB2	ZINC000000016077	7.29913
ADRB2	ZINC000000112546	6.86322
ADRB2	ZINC000000150379	8.23776
ADRB2	ZINC000000259951	8.00218
ADRB2	ZINC000000115798	7.82923
ADRB2	ZINC000000330551	8.09659
ADRB2	ZINC000000299305	7.93455
ADRB2	ZINC000000063458	7.47633
ADRB2	ZINC000000005602	7.72158
ADRB2	ZINC000000149980	7.62424
ADRB2	ZINC000000394453	7.62365
ADRB2	ZINC000000104174	7.4525
ADRB2	ZINC000000155113	6.2753
ADRB2	ZINC000000123369	6.7971
ADRB2	ZINC000000168940	6.89384
ADRB2	ZINC000000249989	7.47821
ADRB2	ZINC000000310609	6.40356
ADRB2	ZINC000000487146	8.49273
ADRB2	ZINC000000051421	8.11438
ADRB2	ZINC000000037701	8.13605
ADRB2	ZINC000000013541	8.29925
ADRB2	ZINC000000198373	7.67122
ADRB2	ZINC000000005099	6.72222
ADRB2	ZINC000000041381	8.05481
ADRB2	ZINC000000337820	7.01766
ADRB2	ZINC000000234520	8.15439
ADRB2	ZINC000000009612	7.36495
ADRB2	ZINC000000209445	8.91776
ADRB2	ZINC000000026816	8.08565
ADRB2	ZINC000000587321	8.35189
ADRB2	ZINC000000537887	8.34287
ADRB2	ZINC000019505827	8.00359
ADRB2	ZINC000000155006	7.32988
ADRB2	ZINC000000568534	8.07816
ADRB2	ZINC000000029280	7.48184
ADRB2	ZINC000000040102	6.96787
ADRB2	ZINC000000140788	8.04283
ADRB2	ZINC000000236050	8.21124
ADRB2	ZINC000000362695	7.28007
ADRB2	ZINC000000109660	7.87319
ADRB2	ZINC000000383100	7.57848
ADRB2	ZINC000000031844	7.45768
ADRB2	ZINC000000246495	7.26532
ADRB2	ZINC000000055271	8.03747
ADRB2	ZINC000000493992	7.01029
ADRB2	ZINC000000172229	7.90465
ADRB2	ZINC000000300455	8.71924
ADRB2	ZINC000000200837	7.26191
ADRB2	ZINC000000020591	7.87033
ADRB2	ZINC000000550138	7.56442
ADRB2	ZINC000000005650	9.32511
ADRB2	ZINC000000368079	7.80277
ADRB2	ZINC000000187893	6.96205
ADRB2	ZINC000000000651	7.72548
ADRB2	ZINC000000056086	7.93711
ADRB2	ZINC000000195789	7.96883
ADRB2	ZINC000000401239	6.96543
ADRB2	ZINC000000164150	7.46387
ADRB2	ZINC000000216897	6.66481
ADRB2	ZINC000000169985	6.93361
ADRB2	ZINC000000032710	7.99253
ADRB2	ZINC000000111161	8.34494
ADRB2	ZINC000000003416	7.59706
ADRB2	ZINC000000165973	7.51909
ADRB2	ZINC000000118778	7.19247
ADRB2	ZINC000000669734	8.55944
ADRB2	ZINC000000093274	8.11438
ADRB2	ZINC000000090157	8.70098
ADRB2	ZINC000000394263	7.06452
ADRB2	ZINC000000007706	8.35792
ADRB2	ZINC000000252398	7.17911
ADRB2	ZINC000000105414	7.86875
ADRB2	ZINC000000032084	8.03523
ADRB2	ZINC000000119408	7.0789
ADRB2	ZINC000000212512	8.28784
ADRB2	ZINC000000419251	7.30978
ADRB2	ZINC000000011259	5.77678
ADRB2	ZINC000000021235	7.02618
ADRB2	ZINC000000050247	8.36327
ADRB2	ZINC000000529271	7.97608
ADRB2	ZINC000000039082	7.62562
ADRB2	ZINC000000220390	8.31221
ADRB2	ZINC000000405287	5.91852
ADRB2	ZINC000000057490	8.22417
ADRB2	ZINC000000405483	7.53636
ADRB2	ZINC000000006644	6.96063
ADRB2	ZINC000000116373	8.51094
ADRB2	ZINC000000359948	7.8647
ADRB2	ZINC000000227215	7.79862
ADRB2	ZINC000000005777	6.89901
ADRB2	ZINC000000529098	8.51361
ADRB2	ZINC000000242349	5.78508
ADRB2	ZINC000000001167	8.19938
ADRB2	ZINC000020225796	6.83084
ADRB2	ZINC000000393729	7.62391
ADRB2	ZINC000000162095	7.14957
ADRB2	ZINC000000058452	7.60523
ADRB2	ZINC000000544469	7.67021
ADRB2	ZINC000000168201	6.55473
ADRB2	ZINC000000040134	6.0698
ADRB2	ZINC000000010612	8.05533
ADRB2	ZINC000000001435	7.9353
ADRB2	ZINC000000556335	8.28188
ADRB2	ZINC000000147106	7.4446
ADRB2	ZINC000000077765	6.54481
ADRB2	ZINC000000176619	7.78119
ADRB2	ZINC000000346523	7.2965
ADRB2	ZINC000000247196	6.9044
ADRB2	ZINC000000393171	8.25049
ADRB2	ZINC000000276866	8.35872
ADRB2	ZINC000000629122	8.41698
ADRB2	ZINC000000175145	7.97082
ADRB2	ZINC000000039940	6.20341
ADRB2	ZINC000000597570	7.74362
ADRB2	ZINC000000244205	6.24316
ADRB2	ZINC000000008506	8.08011
ADRB2	ZINC000000045668	7.39965
ADRB2	ZINC000005847391	8.74389
ADRB2	ZINC000000185112	6.93061
ADRB2	ZINC000000034329	6.681
ADRB2	ZINC000000403188	6.6833
ADRB2	ZINC000000000076	7.0519
ADRB2	ZINC000000249239	5.56221
ADRB2	ZINC000000379437	8.49134
ADRB2	ZINC000000263064	8.20028
ADRB2	ZINC000000018377	5.70361
ADRB2	ZINC000000086696	7.48741
ADRB2	ZINC000000001506	6.90508
ADRB2	ZINC000000191003	7.77692
ADRB2	ZINC000000440768	7.6245
ADRB2	ZINC000000489160	8.3882
ADRB2	ZINC000000239833	7.92058
ADRB2	ZINC000000030155	8.09504
ADRB2	ZINC000000000011	8.57572
ADRB2	ZINC000000115863	7.81067
ADRB2	ZINC000000244225	8.30512
ADRB2	ZINC000000057407	6.25929
ADRB2	ZINC000000089397	7.48474
ADRB2	ZINC000000042380	7.64881
ADRB2	ZINC000000299685	8.23251
ADRB2	ZINC000000013518	6.66789
ADRB2	ZINC000000124373	8.6656
ADRB2	ADRB2_xtal_lig	8.03019
ADRB2	ZINC000000317101	8.44164
ADRB2	ZINC000000028248	7.85317
ADRB2	ZINC000000014122	7.9848
ADRB2	ZINC000000106624	8.01284
ADRB2	ZINC000000317523	7.25765
ADRB2	CHEMBL368457	8.56692
ADRB2	ZINC000000017687	8.12649
ADRB2	ZINC000000002825	7.30477
ADRB2	ZINC000000024095	6.93166
ADRB2	ZINC000000191579	6.70066
ADRB2	ZINC000000208789	7.78285
ADRB2	ZINC000000022901	8.10747
ADRB2	ZINC000000128573	8.1877
ADRB2	ZINC000000314043	7.63746
ADRB2	ZINC000000127392	7.79447
ADRB2	ZINC000000083201	7.48257
ADRB2	ZINC000000052216	7.6614
ADRB2	ZINC000000048077	8.10909
ADRB2	ZINC000000053502	7.25877
ADRB2	ZINC000000163067	7.55387
ADRB2	ZINC000000007395	8.48538
ADRB2	ZINC000000003968	7.12842
ADRB2	ZINC000000001233	8.22686
ADRB2	ZINC000000256610	7.89713
ADRB2	ZINC000000033690	8.10097
ADRB2	ZINC000000405173	7.3679
ADRB2	ZINC000000055440	8.55881
ADRB2	ZINC000000002428	7.94557
ADRB2	ZINC000000116566	8.58459
ADRB2	ZINC000000337819	6.77372
ADRB2	ZINC000000499408	8.26803
ADRB2	ZINC000000147249	7.41967
ADRB2	ZINC000000154378	7.51775
ADRB2	ZINC000000126549	8.10201
ADRB2	ZINC000000039573	7.43284
ADRB2	ZINC000000111472	6.51172
ADRB2	ZINC000000001161	7.56105
ADRB2	ZINC000000213869	7.29425
ADRB2	ZINC000000031202	7.72759
ADRB2	ZINC000000089185	8.41423
ADRB2	ZINC000000073355	8.20227
ADRB2	ZINC000000070542	7.075
ADRB2	ZINC000000219594	7.20562
ADRB2	ZINC000000377122	7.55341
ADRB2	ZINC000000316053	7.54738
ADRB2	ZINC000000137921	7.8613
ADRB2	ZINC000000160142	7.18421
ADRB2	ZINC000000074255	8.34829
ADRB2	ZINC000000106421	6.24654
ADRB2	ZINC000000005359	7.46356
ADRB2	ZINC000000052222	8.09144
ADRB2	ZINC000000179282	7.76163
ADRB2	ZINC000000148197	7.87742
ADRB2	ZINC000000181886	8.87243
ADRB2	ZINC000000020526	7.98933
ADRB2	ZINC000000198610	8.28704
ADRB2	ZINC000000123530	7.98543
ADRB2	ZINC000000160603	7.5337
ADRB2	ZINC000000538312	8.79728
ADRB2	ZINC000000080438	6.56314
ADRB2	ZINC000000033546	7.12131
ADRB2	ZINC000000240508	7.07833
ADRB2	ZINC000000182052	7.0811
ADRB2	ZINC000000376441	5.75042
ADRB2	ZINC000000008736	7.84907
ADRB2	ZINC000000002061	7.71084
ADRB2	ZINC000000297003	6.76147
ADRB2	ZINC000000268956	6.93305
ADRB2	ZINC000000126854	7.85716
ADRB2	ZINC000000206512	8.54226
ADRB2	ZINC000000409382	5.80054
ADRB2	ZINC000000155951	5.46021
ADRB2	ZINC000000538388	8.3059
ADRB2	ZINC000000210709	7.85854
ADRB2	ZINC000000077600	7.07101
ADRB2	ZINC000000015464	8.16384
ADRB2	ZINC000000340932	7.42671
ADRB2	ZINC000000242182	8.6962
ADRB2	ZINC000000000392	7.81579
ADRB2	ZINC000000185814	7.49261
ADRB2	ZINC000000161500	8.15376
ADRB2	ZINC000000091494	7.92572
ADRB2	ZINC000000036132	8.14402
ADRB2	ZINC000000410805	7.98793
ADRB2	ZINC000000083417	7.20477
ADRB2	ZINC000000405852	8.26249
ADRB2	ZINC000000021201	6.67705
ADRB2	ZINC000000163124	7.66543
ADRB2	ZINC000000031183	7.48398
ADRB2	ZINC000000229665	6.77104
ADRB2	ZINC000000014042	8.11334
ADRB2	ZINC000000199278	6.76391
ADRB2	ZINC000000280483	6.58244
ADRB2	ZINC000000588156	7.89073
ADRB2	ZINC000000171967	8.00274
ADRB2	ZINC000000028373	7.83288
ADRB2	ZINC000000156088	8.80938
ADRB2	ZINC000000140416	8.13418
ADRB2	ZINC000000042942	7.2959
ADRB2	ZINC000000000591	6.23821
ADRB2	ZINC000000182195	7.97499
ADRB2	ZINC000000158564	6.3153
ADRB2	ZINC000000389606	6.49037
ADRB2	ZINC000000630924	9.02148
ADRB2	ZINC000000068848	7.46276
ADRB2	ZINC000000459767	7.78449
ADRB2	ZINC000000315968	6.76816
ADRB2	ZINC000000423539	8.27487
ADRB2	ZINC000000048549	7.05447
ADRB2	CHEMBL1159892	7.58891
ADRB2	ZINC000000145203	7.74276
ADRB2	ZINC000000129256	7.9984
ADRB2	ZINC000000039805	6.64853
ADRB2	ZINC000000403054	6.91521
ADRB2	ZINC000000048954	7.79903
ADRB2	ZINC000000391115	8.84256
ADRB2	ZINC000000268326	7.95246
ADRB2	ZINC000000066075	7.50303
ADRB2	ZINC000000382553	8.25964
ADRB2	ZINC000000300552	8.53351
ADRB2	ZINC000000318334	7.67255
ADRB2	ZINC000000002603	7.88475
ADRB2	ZINC000000041891	8.63364
ADRB2	ZINC000015862663	8.27703
ADRB2	ZINC000000283835	7.78799
ADRB2	ZINC000000126802	8.55123
ADRB2	ZINC000000253798	7.97641
ADRB2	ZINC000000218173	8.29217
ADRB2	ZINC000000036010	8.13921
ADRB2	ZINC000000239976	6.91312
ADRB2	ZINC000000597477	8.4175
ADRB2	ZINC000000117507	7.36974
ADRB2	ZINC000000339595	8.25853
ADRB2	ZINC000000374791	7.29464
ADRB2	CHEMBL462313	7.88
ADRB2	ZINC000000394425	6.60878
ADRB2	ZINC000000069811	8.06954
ADRB2	ZINC000000193971	8.00232
ADRB2	ZINC000000487069	7.67035
ADRB2	ZINC000000003002	8.32069
ADRB2	ZINC000000037094	7.88469
ADRB2	ZINC000000217435	8.27691
ADRB2	ZINC000000154212	7.34458
ADRB2	ZINC000000268581	6.63926
ADRB2	ZINC000000094351	8.3741
ADRB2	ZINC000000028254	7.88973
ADRB2	ZINC000000169372	8.37906
ADRB2	ZINC000000331521	8.08998
ADRB2	ZINC000000210753	7.2704
ADRB2	ZINC000000142398	6.94308
ADRB2	ZINC000000169288	8.49057
ADRB2	ZINC000000118541	6.6887
ADRB2	ZINC000000001239	7.85231
ADRB2	ZINC000000010101	8.26749
ADRB2	ZINC000000012944	8.24399
ADRB2	ZINC000000104585	7.34906
ADRB2	ZINC000000023320	8.78049
ADRB2	ZINC000000124925	7.63805
ADRB2	ZINC000000032923	7.75869
ADRB2	ZINC000000212705	7.20834
ADRB2	ZINC000000305674	7.15798
ADRB2	ZINC000000207733	7.21482
ADRB2	ZINC000000182016	8.24326
ADRB2	ZINC000000061067	7.69089
ADRB2	ZINC000000079320	8.26183
ADRB2	ZINC000000414894	6.4827
ADRB2	ZINC000000077141	8.45908
ADRB2	ZINC000000118354	7.39102
ADRB2	ZINC000000105276	8.64174
ADRB2	ZINC000000592419	8.20393
ADRB2	ZINC000000069503	7.62166
ADRB2	ZINC000000077124	7.76881
ADRB2	ZINC000000117502	7.50484
ADRB2	ZINC000000271606	8.18118
ADRB2	ZINC000000032351	6.9077
ADRB2	ZINC000000292445	7.6128
ADRB2	ZINC000000192680	8.70416
ADRB2	ZINC000000119925	7.40648
ADRB2	ZINC000000208734	7.976
ADRB2	ZINC000000254874	7.55133
ADRB2	ZINC000000035258	8.08937
ADRB2	ZINC000000164331	7.63508
ADRB2	ZINC000000387542	7.84601
ADRB2	ZINC000000067487	8.09583
ADRB2	ZINC000000008496	8.80328
ADRB2	ZINC000000010544	8.05039
ADRB2	ZINC000000233303	7.12276
ADRB2	ZINC000000607932	7.70898
ADRB2	ZINC000000012724	7.31874
ADRB2	ZINC000000096804	7.04304
ADRB2	ZINC000000153443	8.39554
ADRB2	ZINC000000010493	7.76575
ADRB2	ZINC000000118195	8.68555
ADRB2	ZINC000000401939	7.96779
ADRB2	ZINC000000484256	8.14922
ADRB2	ZINC000000015980	8.4681
ADRB2	ZINC000000219534	7.45871
ADRB2	CHEMBL554785	7.93705
ADRB2	ZINC000000012507	8.44605
ADRB2	ZINC000000012618	7.33635
ADRB2	ZINC000000262430	8.19696
ADRB2	ZINC000000092815	8.62966
ADRB2	ZINC000000084651	8.51578
ADRB2	ZINC000000022178	7.62485
ADRB2	ZINC000000216148	7.00895
ADRB2	ZINC000000008765	6.39973
ADRB2	ZINC000000039779	7.26102
ADRB2	ZINC000000344382	7.2084
ADRB2	ZINC000000142604	8.10736
ADRB2	ZINC000000020260	8.42829
ADRB2	CHEMBL136936	8.74935
ADRB2	ZINC000000048938	7.94644
ADRB2	ZINC000000622874	8.07208
ADRB2	ZINC000000105021	6.94805
ADRB2	ZINC000000063592	8.10078
ADRB2	ZINC000000131414	8.33037
ADRB2	ZINC000000141771	7.53187
ADRB2	ZINC000000310278	7.84312
ADRB2	ZINC000000001499	7.22948
ADRB2	ZINC000000170627	8.11281
ADRB2	ZINC000000174660	8.07904
ADRB2	ZINC000000005296	7.14796
ADRB2	ZINC000000044568	7.19076
ADRB2	ZINC000000035368	7.04142
ADRB2	ZINC000000262335	8.78511
ADRB2	ZINC000000022225	8.07526
ADRB2	ZINC000000206959	5.70165
ADRB2	ZINC000000198778	7.94928
ADRB2	ZINC000000495150	7.9694
ADRB2	ZINC000000007523	8.78254
ADRB2	ZINC000000248203	8.63967
ADRB2	ZINC000000388302	6.24215
ADRB2	ZINC000000000393	6.87553
ADRB2	ZINC000000168873	7.7029
ADRB2	ZINC000000002225	7.39929
ADRB2	ZINC000000214581	7.44272
ADRB2	ZINC000000000217	8.13364
ADRB2	ZINC000000056364	8.15604
ADRB2	ZINC000000006914	7.86458
ADRB2	ZINC000000029775	6.85337
ADRB2	ZINC000000205125	8.28371
ADRB2	ZINC000000435697	7.92039
ADRB2	ZINC000000348106	7.15118
ADRB2	ZINC000000128571	8.06093
ADRB2	ZINC000000174336	6.83165
ADRB2	ZINC000000185744	8.15349
ADRB2	ZINC000000052017	6.9549
ADRB2	ZINC000000359908	7.57139
ADRB2	ZINC000000169417	7.00547
ADRB2	ZINC000000029527	8.12287
ADRB2	ZINC000000129115	8.11154
ADRB2	ZINC000000000883	8.5253
ADRB2	ZINC000000183277	7.694
ADRB2	ZINC000000114531	6.8341
ADRB2	ZINC000000056824	6.50287
ADRB2	ZINC000000119758	7.68879
ADRB2	ZINC000000000637	6.31546
ADRB2	ZINC000000277480	8.27587
ADRB2	ZINC000000130428	8.10452
ADRB2	ZINC000000169061	7.01519
ADRB2	ZINC000000243775	8.25976
ADRB2	ZINC000000622449	7.89355
ADRB2	ZINC000000052962	7.56049
ADRB2	ZINC000000000631	7.17942
ADRB2	ZINC000000480516	8.0256
ADRB2	ZINC000000067265	8.46847
ADRB2	ZINC000000053230	7.19921
ADRB2	ZINC000000141431	6.99367
ADRB2	ZINC000000031218	7.68526
ADRB2	ZINC000000033358	8.02676
ADRB2	ZINC000000033460	8.50326
ADRB2	ZINC000000126997	8.11068
ADRB2	ZINC000000187994	6.20957
ADRB2	ZINC000000220810	8.42267
ADRB2	ZINC000000007070	7.40646
ADRB2	ZINC000000209556	8.16966
ADRB2	ZINC000000178723	8.0657
ADRB2	ZINC000000072416	8.36822
ADRB2	ZINC000000129610	6.27262
ADRB2	ZINC000000129265	7.59326
ADRB2	ZINC000000421013	6.92183
ADRB2	CHEMBL1221679	8.10933
ADRB2	ZINC000000237148	7.0893
ADRB2	ZINC000000023995	8.40025
ADRB2	ZINC000000059328	6.09921
ADRB2	ZINC000000547223	8.53922
ADRB2	ZINC000000146426	7.55842
ADRB2	ZINC000000080322	7.46908
ADRB2	ZINC000000161855	7.40084
ADRB2	ZINC000000017735	8.12548
ADRB2	ZINC000000210057	7.59736
ADRB2	ZINC000000093092	7.71902
ADRB2	ZINC000000250438	7.55372
ADRB2	ZINC000000168814	7.58367
ADRB2	ZINC000000110644	7.28258
ADRB2	ZINC000000374911	7.70796
ADRB2	ZINC000000622306	8.09
ADRB2	ZINC000000093807	8.55319
ADRB2	ZINC000000250674	8.13712
ADRB2	ZINC000000336182	7.6672
ADRB2	ZINC000000307878	8.35014
ADRB2	ZINC000000387330	8.74861
ADRB2	ZINC000000082675	8.34057
ADRB2	ZINC000000546771	7.87726
ADRB2	ZINC000000025792	8.86517
ADRB2	ZINC000000120668	7.42677
ADRB2	ZINC000000034156	6.11163
ADRB2	ZINC000000402730	8.05268
ADRB2	ZINC000000392145	8.10325
ADRB2	ZINC000000252615	7.93234
ADRB2	ZINC000000173906	7.86372
ADRB2	ZINC000000088569	7.41887
ADRB2	ZINC000000360271	7.20292
ADRB2	ZINC000000272674	8.76243
ADRB2	ZINC000000008347	8.31023
ADRB2	ZINC000000030970	6.82276
ADRB2	ZINC000000120199	6.74099
ADRB2	ZINC000000301205	7.41526
ADRB2	ZINC000000037344	7.99683
ADRB2	ZINC000000030208	7.22245
ADRB2	ZINC000000050803	5.98568
ADRB2	ZINC000000280793	7.97349
ADRB2	ZINC000000003723	7.87921
ADRB2	ZINC000000028951	7.49192
ADRB2	ZINC000000158500	6.84473
ADRB2	ZINC000000115904	8.80964
ADRB2	ZINC000000349349	8.70628
ADRB2	ZINC000000073508	8.40697
ADRB2	ZINC000000201480	6.20368
ADRB2	ZINC000000003308	6.26592
ADRB2	ZINC000000055285	8.68135
ADRB2	ZINC000000058591	8.23663
ADRB2	ZINC000000196187	8.54791
ADRB2	ZINC000000042850	7.67818
ADRB2	ZINC000000009096	6.7282
ADRB2	ZINC000000147461	8.18955
ADRB2	ZINC000000069744	8.55754
ADRB2	ZINC000000010549	8.172
ADRB2	ZINC000000270651	8.00312
ADRB2	ZINC000000403198	8.17371
ADRB2	ZINC000000211735	7.34868
ADRB2	ZINC000000028311	8.05489
ADRB2	ZINC000000030032	8.55575
ADRB2	ZINC000000157219	6.18915
ADRB2	ZINC000000006562	7.27983
ADRB2	ZINC000000057161	7.59652
ADRB2	ZINC000000114704	7.97142
ADRB2	ZINC000000244184	8.4676
ADRB2	ZINC000000186860	6.98193
ADRB2	ZINC000000152368	7.2515
ADRB2	ZINC000000051176	7.36002
ADRB2	ZINC000000590741	8.74573
ADRB2	ZINC000000084384	8.35901
ADRB2	ZINC000000066072	7.59279
ADRB2	ZINC000000001918	8.56382
ADRB2	ZINC000000009568	6.81443
ADRB2	ZINC000000033762	7.9768
ADRB2	ZINC000000056372	7.84642
ADRB2	ZINC000000369132	8.3359
ADRB2	ZINC000000012513	8.10971
ADRB2	ZINC000000239495	7.78078
ADRB2	ZINC000000138632	8.21077
ADRB2	ZINC000000128696	7.68243
ADRB2	ZINC000000164458	8.38412
ADRB2	ZINC000000030497	7.81775
ADRB2	ZINC000000042138	7.96505
ADRB2	ZINC000000201047	7.55369
ADRB2	ZINC000000225126	6.873
ADRB2	ZINC000000098442	6.55226
ADRB2	ZINC000000140728	8.30357
ADRB2	ZINC000000321223	7.34872
ADRB2	ZINC000000048037	7.07078
ADRB2	ZINC000000444791	6.80195
ADRB2	ZINC000000028947	7.50149
ADRB2	ZINC000000036286	7.80129
ADRB2	ZINC000000007986	8.28263
ADRB2	ZINC000000252472	8.38828
ADRB2	ZINC000000036169	8.46035
ADRB2	ZINC000000188083	8.41811
ADRB2	CHEMBL1083668	6.85284
ADRB2	ZINC000000007981	8.5158
ADRB2	ZINC000000048959	8.30836
ADRB2	ZINC000000183462	7.4568
ADRB2	ZINC000000031341	8.45451
ADRB2	ZINC000000002252	8.7606
ADRB2	ZINC000000113044	8.50549
ADRB2	ZINC000000032143	7.49628
ADRB2	ZINC000000347495	7.99852
ADRB2	ZINC000000027973	8.60262
ADRB2	ZINC000000002128	8.66596
ADRB2	ZINC000000032939	8.83138
ADRB2	ZINC000000385645	9.11843
ADRB2	ZINC000000042152	7.42271
ADRB2	ZINC000000000735	7.46684
ADRB2	ZINC000000300064	7.82741
ADRB2	ZINC000000032603	8.12031
ADRB2	ZINC000000172287	7.09781
ADRB2	ZINC000000002941	7.26397
ADRB2	ZINC000000100334	7.33141
ADRB2	ZINC000000106108	7.31829
ADRB2	ZINC000000018461	7.56723
ADRB2	ZINC000000537736	8.36592
ADRB2	ZINC000000280705	6.94962
ADRB2	ZINC000000043129	8.71878
ADRB2	ZINC000000039052	6.05701
ADRB2	ZINC000000215999	7.8532
ADRB2	ZINC000000029358	7.45647
ADRB2	ZINC000000331354	7.82275
ADRB2	ZINC000000011175	8.30636
ADRB2	ZINC000000307203	8.1436
ADRB2	ZINC000000289785	8.70927
ADRB2	ZINC000000173760	7.31214
ADRB2	ZINC000000041951	7.93015
ADRB2	ZINC000000186834	7.79773
ADRB2	ZINC000000322270	6.80558
ADRB2	ZINC000000238053	7.89219
ADRB2	ZINC000000056415	6.73185
ADRB2	ZINC000000125679	8.49113
ADRB2	ZINC000000118206	6.66748
ADRB2	ZINC000000192327	7.6754
ADRB2	ZINC000000038269	8.75432
ADRB2	ZINC000037618613	7.49437
ADRB2	ZINC000000000506	7.09208
ADRB2	ZINC000000203094	7.60927
ADRB2	ZINC000000032802	8.01997
ADRB2	ZINC000000050238	7.93894
ADRB2	ZINC000000038819	8.01043
ADRB2	ZINC000000309678	7.65645
ADRB2	ZINC000000008508	7.51522
ADRB2	ZINC000000161983	5.76472
ADRB2	ZINC000000038713	7.43406
ADRB2	ZINC000000015529	8.797
ADRB2	ZINC000000209105	7.95667
ADRB2	ZINC000000085167	6.8385
ADRB2	ZINC000000160388	6.67222
ADRB2	ZINC000000359840	6.93529
ADRB2	ZINC000000098994	8.08254
ADRB2	ZINC000000112678	7.23648
ADRB2	ZINC000000053807	8.89772
ADRB2	ZINC000000037157	8.32596
ADRB2	ZINC000000086522	6.16927
ADRB2	ZINC000000201850	8.04121
ADRB2	ZINC000000188171	8.1756
ADRB2	ZINC000000324401	7.63292
ADRB2	ZINC000000122169	7.0979
ADRB2	ZINC000000419922	7.29161
ADRB2	ZINC000000120477	7.94953
ADRB2	ZINC000000005191	7.03218
ADRB2	ZINC000000051057	8.49326
ADRB2	ZINC000000009342	8.21028
ADRB2	ZINC000000074264	7.86126
ADRB2	ZINC000000387450	8.28834
ADRB2	ZINC000000165342	8.26856
ADRB2	ZINC000000623101	7.96756
ADRB2	ZINC000000069511	7.66468
ADRB2	ZINC000000217927	7.83198
ADRB2	ZINC000000338406	6.1354
ADRB2	ZINC000653870725	8.10082
ADRB2	ZINC000000000284	8.03771
ADRB2	ZINC000000047126	7.03034
ADRB2	ZINC000000631142	8.66982
ADRB2	ZINC000000037491	8.31198
ADRB2	ZINC000000140544	7.85196
ADRB2	ZINC000000355055	7.95519
ADRB2	ZINC000000041935	8.36284
ADRB2	ZINC000000053115	7.96016
ADRB2	ZINC000000297621	7.15646
ADRB2	ZINC000000033712	7.76981
ADRB2	ZINC000000092862	8.63943
ADRB2	ZINC000000081957	8.49615
ADRB2	ZINC000000205484	6.23019
ADRB2	ZINC000000032101	8.43252
ADRB2	ZINC000000182990	6.38372
ADRB2	ZINC000000155206	6.79427
ADRB2	ZINC000000068193	6.26621
ADRB2	ZINC000000103081	7.20758
ADRB2	ZINC000000230599	8.14007
ADRB2	ZINC000000299497	8.46791
ADRB2	ZINC000000078412	7.23732
ADRB2	ZINC000000275581	8.0264
ADRB2	ZINC000000200215	8.37822
ADRB2	ZINC000000491439	8.4589
ADRB2	ZINC000000195221	7.95442
ADRB2	ZINC000000021691	6.52582
ADRB2	ZINC000000302444	6.70191
ADRB2	ZINC000000165248	6.65572
ADRB2	ZINC000000077342	7.8976
ADRB2	ZINC000000099159	7.89159
ADRB2	ZINC000000009241	7.77983
ADRB2	ZINC000000139011	7.5495
ADRB2	ZINC000000299275	7.5409
ADRB2	ZINC000000153502	8.12633
ADRB2	ZINC000000417999	7.98002
ADRB2	ZINC000000066520	7.74635
ADRB2	ZINC000000020231	7.88889
ADRB2	ZINC000000193260	7.83257
ADRB2	ZINC000000383076	8.57087
ADRB2	ZINC000000068845	8.39967
ADRB2	ZINC000000179973	7.14142
ADRB2	ZINC000000108176	7.41434
ADRB2	ZINC000000010466	8.7066
ADRB2	ZINC000000058203	7.14136
ADRB2	ZINC000000299661	8.2351
ADRB2	ZINC000000048866	8.74451
ADRB2	ZINC000000350258	8.06111
ADRB2	ZINC000000213922	8.18505
ADRB2	ZINC000000026872	8.58778
ADRB2	ZINC000000228297	7.49314
ADRB2	ZINC000000056385	8.01572
ADRB2	ZINC000000191120	8.83921
ADRB2	ZINC000000262673	6.72446
ADRB2	ZINC000000481382	7.93819
ADRB2	ZINC000000198761	8.51329
ADRB2	ZINC000000001246	8.14109
ADRB2	ZINC000000557694	7.15148
ADRB2	ZINC000000002864	8.77226
ADRB2	ZINC000000178979	8.58425
ADRB2	ZINC000000251559	7.27627
ADRB2	ZINC000000001534	8.12102
ADRB2	ZINC000000325404	7.91488
ADRB2	ZINC000005708402	6.41712
ADRB2	ZINC000000286491	8.08365
ADRB2	ZINC000000007339	8.35306
ADRB2	ZINC000000009114	8.13855
ADRB2	ZINC000000001255	8.80099
ADRB2	ZINC000000152045	7.50963
ADRB2	ZINC000000242786	7.79756
ADRB2	ZINC000000479707	8.34774
ADRB2	ZINC000000057532	7.4025
ADRB2	ZINC000000133425	7.33349
ADRB2	ZINC000000153469	6.89224
ADRB2	ZINC000000200891	6.89766
ADRB2	ZINC000000000547	7.69348
ADRB2	ZINC000000001214	8.1362
ADRB2	ZINC000000705517	8.63232
ADRB2	ZINC000000198167	8.21466
ADRB2	ZINC000000578253	7.66668
ADRB2	ZINC000000075591	8.0868
ADRB2	ZINC000000115850	8.94026
ADRB2	ZINC000000029622	7.15355
ADRB2	ZINC000000212939	6.48362
ADRB2	ZINC000000161978	5.31646
ADRB2	ZINC000000057464	8.08864
ADRB2	ZINC000000186870	7.32648
ADRB2	ZINC000000174443	8.2532
ADRB2	ZINC000000028364	6.97912
ADRB2	ZINC000000056799	6.24687
ADRB2	ZINC000000360000	8.65797
ADRB2	ZINC000000004438	9.24731
ADRB2	ZINC000000163340	6.52522
ADRB2	ZINC000000572134	8.85669
ADRB2	ZINC000000333665	7.80873
ADRB2	ZINC000000035433	8.18705
ADRB2	CHEMBL363325	7.27362
ADRB2	ZINC000000094243	8.1395
ADRB2	ZINC000000000517	8.3537
ADRB2	ZINC000000139184	7.68838
ADRB2	ZINC000000204037	8.85429
ADRB2	ZINC000000481078	7.29925
ADRB2	ZINC000000017153	7.83161
ADRB2	ZINC000000034812	8.08865
ADRB2	ZINC000000001034	8.57487
ADRB2	ZINC000000058176	7.76765
ADRB2	ZINC000000041740	8.52124
ADRB2	ZINC000000013755	7.72284
ADRB2	ZINC000000054477	7.44947
ADRB2	ZINC000000008960	8.35695
ADRB2	ZINC000000286916	6.88546
ADRB2	ZINC000000003690	7.21005
ADRB2	ZINC000000042134	7.81326
ADRB2	ZINC000000090023	8.17326
ADRB2	ZINC000000052639	7.9379
ADRB2	CHEMBL36060	7.99512
ADRB2	ZINC000002561080	7.37855
ADRB2	ZINC000000040594	7.8552
ADRB2	ZINC000000199215	8.12742
ADRB2	ZINC000000037183	7.46118
ADRB2	ZINC000000087269	9.13081
ADRB2	ZINC000000033098	8.30687
ADRB2	ZINC000000502110	7.31231
ADRB2	ZINC000000032546	8.03557
ADRB2	ZINC000000006940	7.67856
ADRB2	ZINC000000028255	8.70563
ADRB2	ZINC000000505612	8.27497
ADRB2	ZINC000037826884	6.47584
ADRB2	ZINC000000159143	7.46404
ADRB2	ZINC000000114347	8.25088
ADRB2	ZINC000000002016	7.43154
ADRB2	ZINC000000053539	6.27947
ADRB2	ZINC000000000172	8.62375
ADRB2	ZINC000000107264	8.14231
ADRB2	ZINC000000408378	7.77564
ADRB2	ZINC000000002011	7.18393
ADRB2	ZINC000000119693	5.78997
ADRB2	CHEMBL236514	8.55645
ADRB2	ZINC000000212327	7.93361
ADRB2	ZINC000000300512	7.99805
ADRB2	ZINC000000267284	7.42414
ADRB2	ZINC000000339440	7.69723
ADRB2	ZINC000000022414	7.53991
[truncated: 610 more rows]

## Sheet: ANDR
Receptor	Ligand	Predicted BA
AMPC	ZINC000000057708	5.98284
AMPC	ZINC000650158146	6.02739
AMPC	ZINC000000397122	5.19026
AMPC	ZINC000045290262	5.39465
AMPC	ZINC000000095795	4.83881
AMPC	ZINC000287374740	6.56733
AMPC	ZINC000000359679	6.23425
AMPC	ZINC000044135872	6.65209
AMPC	ZINC000000812410	6.3096
AMPC	ZINC000002561441	5.05599
AMPC	ZINC000634613132	5.49908
AMPC	ZINC000000060056	5.8133
AMPC	ZINC000035651595	6.59401
AMPC	ZINC000009037262	6.25043
AMPC	ZINC000001141822	6.07666
AMPC	ZINC000000083667	5.5122
AMPC	ZINC000000112169	6.0178
AMPC	ZINC000000575366	4.52909
AMPC	ZINC000001534881	5.37227
AMPC	ZINC000001870310	6.22823
AMPC	ZINC000000170586	6.14571
AMPC	ZINC000005889045	7.15789
AMPC	ZINC000002809993	5.65295
AMPC	ZINC000001398623	5.17133
AMPC	ZINC000001272310	6.04282
AMPC	ZINC000000477950	6.39232
AMPC	ZINC000000143134	5.03732
AMPC	ZINC000000058013	4.90483
AMPC	ZINC000000504099	6.55805
AMPC	ZINC000005908871	5.22894
AMPC	ZINC000004270305	6.39977
AMPC	ZINC000091730119	5.98871
AMPC	ZINC000005749181	5.44671
AMPC	ZINC000000389929	5.45341
AMPC	ZINC000000212641	5.44503
AMPC	ZINC000000042397	5.14375
AMPC	ZINC000530139899	5.59974
AMPC	ZINC000062930876	6.12982
AMPC	ZINC000005850852	5.22321
AMPC	ZINC000127794028	4.53046
AMPC	ZINC000000031283	5.68954
AMPC	ZINC000004831595	6.44415
AMPC	ZINC000008763900	5.41115
AMPC	ZINC000000057093	5.60354
AMPC	ZINC000061685336	5.87307
AMPC	ZINC000002524382	5.76257
AMPC	ZINC000001685240	5.63213
AMPC	ZINC000000111273	5.14299
AMPC	ZINC000000286232	5.71966
AMPC	ZINC000000072496	5.42611
AMPC	ZINC000044386243	5.49102
AMPC	ZINC000001530396	5.40881
AMPC	ZINC000008386138	5.85414
AMPC	ZINC000409434981	4.25147
AMPC	ZINC000000108239	6.61935
AMPC	ZINC000003954336	5.92354
AMPC	ZINC000001701974	4.39258
AMPC	ZINC000000029512	5.60693
AMPC	ZINC000012176520	5.7676
AMPC	ZINC000004722719	6.67135
AMPC	ZINC000000074795	6.25048
AMPC	ZINC000000075254	6.63823
AMPC	ZINC000274883264	5.32712
AMPC	ZINC000030952960	7.25233
AMPC	ZINC000265577642	5.78829
AMPC	ZINC000001438518	5.35591
AMPC	ZINC000004502560	5.36836
AMPC	ZINC000372267931	5.36721
AMPC	ZINC000000337580	5.96171
AMPC	ZINC000037591933	5.92353
AMPC	ZINC000002382751	5.47737
AMPC	ZINC000000895427	4.73738
AMPC	ZINC000000157966	6.46241
AMPC	ZINC000001681648	5.65484
AMPC	ZINC000019477569	5.20416
AMPC	ZINC000000394833	5.42996
AMPC	ZINC000000792227	6.02353
AMPC	ZINC000001727106	5.81956
AMPC	ZINC000003593609	5.3433
AMPC	ZINC000000398885	6.12126
AMPC	ZINC000000154209	5.40923
AMPC	ZINC000002558653	5.73848
AMPC	ZINC000000265455	5.27385
AMPC	ZINC000001842426	5.12632
AMPC	ZINC000001627294	6.30682
AMPC	ZINC000004384320	4.16532
AMPC	ZINC000062930848	6.92812
AMPC	ZINC000067050450	6.21368
AMPC	ZINC000002537435	5.92188
AMPC	ZINC000002143302	6.36139
AMPC	ZINC000000471067	6.73989
AMPC	ZINC000000902175	6.37567
AMPC	ZINC000000598089	6.3425
AMPC	ZINC000000216590	5.26298
AMPC	ZINC000001701526	5.34862
AMPC	120	5.77152
AMPC	ZINC000001672635	5.07652
AMPC	ZINC000037584100	5.44336
AMPC	ZINC000000307337	4.82152
AMPC	ZINC000001826536	5.61601
AMPC	ZINC000000013352	6.7151
AMPC	ZINC000000370527	5.58502
AMPC	ZINC000020244973	5.87276
AMPC	310	5.5875
AMPC	ZINC000372259864	5.61215
AMPC	ZINC000000169483	5.86807
AMPC	ZINC000003016727	5.56017
AMPC	111	6.38918
AMPC	ZINC000000148786	6.15557
AMPC	ZINC000538090789	5.56746
AMPC	ZINC000032627252	5.99747
AMPC	ZINC000000114226	5.18706
AMPC	ZINC000045367869	5.7888
AMPC	103	5.98334
AMPC	ZINC000032500898	5.39034
AMPC	ZINC000000311215	6.14626
AMPC	ZINC000000393036	5.69958
AMPC	ZINC000072473345	5.01442
AMPC	ZINC000001736067	5.60036
AMPC	ZINC000000665833	6.06936
AMPC	ZINC000422567976	5.46979
AMPC	ZINC000000629286	6.50694
AMPC	ZINC000275259118	6.62235
AMPC	ZINC000000157010	5.07005
AMPC	ZINC000000172745	6.74732
AMPC	ZINC000436732166	5.72575
AMPC	ZINC000001305482	5.32305
AMPC	ZINC000002582890	5.45469
AMPC	ZINC000409428790	5.61064
AMPC	ZINC000000155863	5.57272
AMPC	ZINC000000150338	5.77497
AMPC	ZINC000000996551	6.9898
AMPC	ZINC000000153592	5.23065
AMPC	ZINC000000158518	5.06901
AMPC	ZINC000000544722	4.99587
AMPC	ZINC000004012065	6.06064
AMPC	ZINC000002505749	5.84856
AMPC	ZINC000000252567	5.93035
AMPC	ZINC000055587036	6.39171
AMPC	ZINC000000088107	5.96583
AMPC	ZINC000230106205	5.53011
AMPC	ZINC000001761233	5.97881
AMPC	ZINC000000012125	5.85891
AMPC	ZINC000002379806	5.02969
AMPC	ZINC000022123961	4.97779
AMPC	ZINC000001907383	5.72038
AMPC	ZINC000082923480	4.77348
AMPC	ZINC000005847330	5.75946
AMPC	ZINC000013407916	6.23492
AMPC	ZINC000262545269	5.50651
AMPC	ZINC000005778643	4.95019
AMPC	ZINC000040519553	4.85128
AMPC	ZINC000000244017	6.16217
AMPC	ZINC000001532334	5.97825
AMPC	ZINC000012368782	5.13016
AMPC	ZINC000000054736	5.58343
AMPC	ZINC000003273934	5.42087
AMPC	ZINC000055590154	5.6101
AMPC	ZINC000000246216	5.66724
AMPC	ZINC000002619075	4.85803
AMPC	ZINC000542833381	5.44481
AMPC	ZINC000004976243	6.08363
AMPC	ZINC000002580743	5.31721
AMPC	ZINC000059211674	6.46257
AMPC	ZINC000000977842	5.58783
AMPC	ZINC000000032542	5.76
AMPC	ZINC000000385876	6.67395
AMPC	ZINC000039135920	5.21458
AMPC	ZINC000000394975	4.93214
AMPC	ZINC000001734078	5.48343
AMPC	115	6.82677
AMPC	ZINC000000343342	5.12973
AMPC	ZINC000019408047	5.4387
AMPC	ZINC000001668812	5.77237
AMPC	ZINC000000069599	5.29811
AMPC	ZINC000001669684	5.4004
AMPC	ZINC000274977761	5.81575
AMPC	ZINC000307111662	5.71609
AMPC	ZINC000005638935	7.05674
AMPC	ZINC000076420683	5.22921
AMPC	ZINC000003645286	4.63399
AMPC	ZINC000001269963	5.09226
AMPC	ZINC000447522389	5.43802
AMPC	ZINC000000967473	5.04974
AMPC	ZINC000000171810	5.86146
AMPC	ZINC000000115009	6.14814
AMPC	ZINC000001505073	6.09297
AMPC	ZINC000201848577	5.1789
AMPC	ZINC000409415702	5.9253
AMPC	ZINC000001115865	6.07294
AMPC	ZINC000000090995	6.2306
AMPC	ZINC000004913828	6.16142
AMPC	ZINC000000172521	6.19509
AMPC	ZINC000000827345	5.76974
AMPC	ZINC000003394277	5.32329
AMPC	ZINC000034069778	4.59403
AMPC	ZINC000000002191	5.49738
AMPC	ZINC000247914250	4.81607
AMPC	ZINC000004267504	5.72227
AMPC	ZINC000000205670	5.99129
AMPC	ZINC000005067998	5.37633
AMPC	ZINC000003209427	5.32575
AMPC	ZINC000000087165	5.56734
AMPC	ZINC000002473650	4.99944
AMPC	ZINC000020278762	6.67277
AMPC	ZINC000001483470	6.47299
AMPC	ZINC000001442925	5.63836
AMPC	ZINC000000132711	6.34018
AMPC	ZINC000000169170	7.35296
AMPC	ZINC000000260906	5.7946
AMPC	ZINC000001688856	6.013
AMPC	ZINC000000025095	5.97778
AMPC	ZINC000003828933	6.11207
AMPC	ZINC000001591867	5.55054
AMPC	ZINC000000403172	5.13605
AMPC	ZINC000000149910	5.70077
AMPC	ZINC000003121876	5.43068
AMPC	ZINC000001686792	5.32839
AMPC	ZINC000000100926	6.13231
AMPC	ZINC000002121524	6.31473
AMPC	ZINC000000039980	5.25704
AMPC	ZINC000000006479	5.57378
AMPC	ZINC000000895821	4.89854
AMPC	ZINC000001703884	6.2609
AMPC	ZINC000001596322	4.8552
AMPC	ZINC000000173573	4.62967
AMPC	ZINC000020213624	5.88612
AMPC	ZINC000000084673	5.27628
AMPC	ZINC000055575958	6.07376
AMPC	ZINC000001690489	6.44873
AMPC	303	5.70895
AMPC	ZINC000004016143	4.97201
AMPC	ZINC000000051734	5.92943
AMPC	ZINC000262270255	5.57398
AMPC	ZINC000006239064	4.65322
AMPC	ZINC000008238045	5.40366
AMPC	ZINC000000453303	5.73134
AMPC	ZINC000004899432	5.4848
AMPC	ZINC000022126945	5.40614
AMPC	ZINC000000334426	5.2692
AMPC	ZINC000001650651	5.55372
AMPC	ZINC000568619654	5.30081
AMPC	ZINC000000081766	4.98402
AMPC	ZINC000000157314	5.11252
AMPC	ZINC000000118478	5.19032
AMPC	ZINC000001591665	5.31356
AMPC	ZINC000195505723	6.06324
AMPC	ZINC000002197289	5.37059
AMPC	ZINC000005578092	4.63536
AMPC	ZINC000001705737	5.46499
AMPC	ZINC000020028343	5.28689
AMPC	ZINC000001928095	5.3156
AMPC	ZINC000001586434	5.32667
AMPC	ZINC000075284245	5.41032
AMPC	ZINC000003865885	5.2333
AMPC	ZINC000001669722	5.16619
AMPC	ZINC000219779214	4.78181
AMPC	ZINC000095553047	6.36107
AMPC	ZINC000103200794	5.82333
AMPC	ZINC000000155089	6.1768
AMPC	ZINC000002190861	6.57609
AMPC	ZINC000225744511	5.12123
AMPC	ZINC000000049631	5.42806
AMPC	ZINC000006142725	5.72647
AMPC	ZINC000005828655	5.5914
AMPC	ZINC000001098447	6.86926
AMPC	ZINC000009288418	7.1128
AMPC	ZINC000004992804	5.49414
AMPC	ZINC000004728955	6.09181
AMPC	ZINC000040392044	5.31569
AMPC	ZINC000000156006	4.87288
AMPC	ZINC000000623589	6.19257
AMPC	ZINC000039084901	5.47973
AMPC	ZINC000002510675	5.26666
AMPC	ZINC000005338173	6.76875
AMPC	ZINC000020213516	5.66516
AMPC	ZINC000000896001	5.26742
AMPC	ZINC000001692681	4.31052
AMPC	ZINC000399707821	4.95637
AMPC	ZINC000274958787	4.66694
AMPC	ZINC000005380755	5.42506
AMPC	ZINC000020264834	5.37528
AMPC	314	6.14468
AMPC	ZINC000000092425	5.6095
AMPC	ZINC000000596737	6.32597
AMPC	ZINC000020259756	6.36875
AMPC	ZINC000035778411	6.00348
AMPC	ZINC000000154551	5.4695
AMPC	ZINC000065348961	5.3588
AMPC	ZINC000000238464	5.54734
AMPC	ZINC000001655493	5.18487
AMPC	ZINC000000088502	5.19102
AMPC	ZINC000393125407	5.88299
AMPC	ZINC000016951272	6.56307
AMPC	ZINC000016363285	5.41944
AMPC	ZINC000000158605	4.49062
AMPC	ZINC000019597175	5.69922
AMPC	ZINC000223652489	5.54211
AMPC	ZINC000000518968	5.58002
AMPC	ZINC000000097653	4.83062
AMPC	ZINC000098101461	5.87939
AMPC	ZINC000000474320	5.63848
AMPC	ZINC000039083255	5.73016
AMPC	ZINC000000391838	4.71962
AMPC	ZINC000002652841	6.31326
AMPC	ZINC000262651158	5.68757
AMPC	ZINC000004256494	5.28296
AMPC	ZINC000006745202	5.73665
AMPC	ZINC000016952777	5.65928
AMPC	ZINC000000037769	5.68827
AMPC	ZINC000000032666	6.09632
AMPC	ZINC000009010311	5.797
AMPC	ZINC000001216396	5.50471
AMPC	ZINC000012999502	6.01962
AMPC	ZINC000005029983	5.49067
AMPC	ZINC000000155890	5.26905
AMPC	ZINC000150272691	5.45049
AMPC	ZINC000001688741	6.28349
AMPC	ZINC000274968599	5.62228
AMPC	ZINC000000542022	5.62867
AMPC	ZINC000075529347	5.13456
AMPC	ZINC000001597927	5.22148
AMPC	ZINC000057118020	5.90969
AMPC	ZINC000004199082	5.90068
AMPC	ZINC000004711859	6.48557
AMPC	ZINC000005670120	4.52778
AMPC	ZINC000000186351	5.07665
AMPC	117	6.53569
AMPC	ZINC000000129929	5.62992
AMPC	ZINC000001681240	5.10223
AMPC	ZINC000000100774	5.95419
AMPC	ZINC000006454033	5.83578
AMPC	ZINC000045817384	5.15583
AMPC	ZINC000278725119	5.5802
AMPC	ZINC000005424162	4.41419
AMPC	207	6.5042
AMPC	ZINC000545180897	5.88866
AMPC	ZINC000026723542	5.10238
AMPC	ZINC000002381631	6.26627
AMPC	ZINC000001698937	4.51153
AMPC	206	5.00971
AMPC	ZINC000004826627	5.31048
AMPC	ZINC000074934386	6.23487
AMPC	ZINC000000810178	4.47877
AMPC	ZINC000000351996	5.30821
AMPC	ZINC000032917726	5.73764
AMPC	ZINC000000096040	6.5882
AMPC	ZINC000001581320	5.69723
AMPC	ZINC000000440980	6.9089
AMPC	ZINC000004876898	4.93994
AMPC	ZINC000095597280	5.73973
AMPC	ZINC000026443389	5.4013
AMPC	ZINC000019418232	5.78521
AMPC	ZINC000000176082	5.98271
AMPC	ZINC000000150537	5.52011
AMPC	ZINC000012275780	6.19353
AMPC	ZINC000547883066	5.00895
AMPC	ZINC000002163886	6.52279
AMPC	ZINC000034616753	5.23008
AMPC	ZINC000002491360	5.38895
AMPC	ZINC000001655433	4.84772
AMPC	ZINC000037731778	6.46984
AMPC	ZINC000275185584	6.0221
AMPC	ZINC000000073000	5.28535
AMPC	ZINC000003172027	6.39319
AMPC	ZINC000004015293	5.44328
AMPC	ZINC000002955584	6.38554
AMPC	ZINC000262372248	5.97897
AMPC	ZINC000006379080	5.5002
AMPC	ZINC000001384442	4.65838
AMPC	ZINC000004653727	4.72723
AMPC	ZINC000000024762	5.47018
AMPC	ZINC000005950480	5.44335
AMPC	ZINC000004949392	5.57279
AMPC	ZINC000558474782	5.75931
AMPC	ZINC000005012718	5.5356
AMPC	ZINC000001638799	5.52156
AMPC	ZINC000001144572	6.55525
AMPC	ZINC000019398734	5.00652
AMPC	ZINC000001582169	5.75898
AMPC	ZINC000005762666	5.00954
AMPC	ZINC000002559641	4.74533
AMPC	ZINC000004480185	6.23391
AMPC	ZINC000002272454	5.73703
AMPC	ZINC000005567093	6.67673
AMPC	ZINC000033706564	5.35676
AMPC	ZINC000000114817	6.24199
AMPC	ZINC000001402364	5.43793
AMPC	ZINC000002795090	4.3064
AMPC	ZINC000005932945	5.90615
AMPC	ZINC000004792227	5.40899
AMPC	ZINC000000032330	5.94102
AMPC	ZINC000000936720	5.72209
AMPC	ZINC000002165056	4.94498
AMPC	ZINC000266835165	6.28603
AMPC	ZINC000059238108	5.81527
AMPC	ZINC000000016164	6.00619
AMPC	ZINC000000052857	5.52572
AMPC	ZINC000001732841	4.28199
AMPC	ZINC000541928835	5.99863
AMPC	ZINC000000215081	4.92674
AMPC	ZINC000309784348	6.12923
AMPC	ZINC000006025557	5.79147
AMPC	ZINC000001203125	5.67258
AMPC	ZINC000039111950	5.42021
AMPC	ZINC000002767627	5.33184
AMPC	ZINC000159676849	6.22646
AMPC	ZINC000002106755	5.3991
AMPC	ZINC000340733577	5.02037
AMPC	ZINC000001688385	4.93474
AMPC	ZINC000002041003	5.68103
AMPC	ZINC000017256917	5.76825
AMPC	ZINC000001541798	5.42072
AMPC	ZINC000050265531	5.37372
AMPC	ZINC000001600104	4.58152
AMPC	ZINC000022591511	5.6963
AMPC	ZINC000005218055	5.80765
AMPC	ZINC000005640604	5.04243
AMPC	ZINC000000144769	5.8406
AMPC	ZINC000408630518	6.29082
AMPC	ZINC000004081369	5.26509
AMPC	ZINC000343830544	6.60389
AMPC	ZINC000000177829	5.76971
AMPC	ZINC000005593893	6.08788
AMPC	ZINC000004603953	5.91807
AMPC	ZINC000000308062	5.67449
AMPC	ZINC000013604346	5.67129
AMPC	ZINC000037385776	5.76388
AMPC	ZINC000009485243	5.58663
AMPC	ZINC000000128898	5.57071
AMPC	ZINC000222381603	5.61637
AMPC	ZINC000006501996	6.88625
AMPC	ZINC000003636940	5.22026
AMPC	ZINC000000166275	4.91359
AMPC	ZINC000000051474	5.89036
AMPC	ZINC000001300528	5.72042
AMPC	ZINC000001644960	5.45653
AMPC	ZINC000001600643	5.16921
AMPC	ZINC000000188860	5.57308
AMPC	ZINC000290457082	5.54572
AMPC	ZINC000001052691	5.21689
AMPC	ZINC000001619306	5.28049
AMPC	ZINC000005829542	5.85046
AMPC	ZINC000001733814	4.61653
AMPC	ZINC000275087353	5.51947
AMPC	ZINC000033327112	5.73247
AMPC	ZINC000000152638	5.22129
AMPC	ZINC000166713200	5.90471
AMPC	ZINC000262111308	5.73021
AMPC	ZINC000090164048	6.53485
AMPC	ZINC000000094441	5.98926
AMPC	ZINC000005322614	5.62078
AMPC	ZINC000000142875	6.23784
AMPC	ZINC000003646028	5.7582
AMPC	ZINC000000203032	6.12429
AMPC	ZINC000275171944	5.86835
AMPC	ZINC000003082653	4.31737
AMPC	ZINC000000425292	5.65484
AMPC	ZINC000000125231	5.83101
AMPC	ZINC000085327726	6.28778
AMPC	ZINC000001295917	5.37765
AMPC	ZINC000000300799	6.16869
AMPC	ZINC000263295036	5.81635
AMPC	ZINC000006584303	5.98203
AMPC	ZINC000000196899	5.8127
AMPC	ZINC000001591295	4.98486
AMPC	ZINC000000970452	5.78865
AMPC	ZINC000002510616	4.89381
AMPC	ZINC000000018724	5.2775
AMPC	ZINC000000118387	5.80171
AMPC	ZINC000004532223	5.89944
AMPC	ZINC000000479711	6.6276
AMPC	ZINC000065354884	5.58009
AMPC	ZINC000032153513	5.33421
AMPC	ZINC000537207806	5.72446
AMPC	ZINC000004899356	6.23929
AMPC	ZINC000001531128	5.35778
AMPC	ZINC000004537118	5.12726
AMPC	ZINC000000070729	5.80192
AMPC	ZINC000000161955	5.49652
AMPC	ZINC000000259874	5.43712
AMPC	ZINC000002555679	5.99557
AMPC	ZINC000000022204	4.99449
AMPC	ZINC000072885880	5.85867
AMPC	ZINC000004486173	6.28628
AMPC	ZINC000000005389	5.55036
AMPC	ZINC000037048844	6.10832
AMPC	109	6.0001
AMPC	ZINC000001728026	5.45999
AMPC	ZINC000002506702	5.75219
AMPC	ZINC000009304525	5.46015
AMPC	ZINC000111638033	6.06577
AMPC	ZINC000001599705	4.68328
AMPC	ZINC000000341465	5.40184
AMPC	ZINC000263018940	5.78831
AMPC	ZINC000000451113	6.17077
AMPC	ZINC000002513804	4.93103
AMPC	ZINC000005796352	6.37218
AMPC	ZINC000275105142	5.99436
AMPC	ZINC000066047426	5.61083
AMPC	ZINC000000039408	6.34612
AMPC	ZINC000037387927	5.19985
AMPC	ZINC000000409303	4.85939
AMPC	ZINC000000138077	6.00096
AMPC	ZINC000016383314	5.79873
AMPC	ZINC000134643946	5.69242
AMPC	ZINC000000294707	4.7598
AMPC	ZINC000575461277	6.34498
AMPC	ZINC000001170602	6.22675
AMPC	ZINC000005856566	5.40608
AMPC	ZINC000262036850	6.29885
AMPC	ZINC000000160870	5.12553
AMPC	ZINC000005974217	5.30378
AMPC	ZINC000001613378	6.39147
AMPC	ZINC000012622658	5.6224
AMPC	ZINC000001674638	5.48732
AMPC	ZINC000001866565	6.96172
AMPC	ZINC000650413383	6.07038
AMPC	ZINC000001715996	5.74346
AMPC	ZINC000001870299	5.27539
AMPC	ZINC000003927513	6.52343
AMPC	ZINC000003849143	6.162
AMPC	ZINC000005770038	5.40187
AMPC	ZINC000000313987	5.10766
AMPC	ZINC000000349623	6.03551
AMPC	ZINC000039058793	5.95961
AMPC	ZINC000002616122	6.22135
AMPC	ZINC000005997473	5.70703
AMPC	ZINC000000409468	5.15915
AMPC	ZINC000004724057	6.02433
AMPC	ZINC000000090589	5.48764
AMPC	ZINC000000046484	6.60197
AMPC	ZINC000000139819	5.91754
AMPC	ZINC000033506282	5.79458
AMPC	ZINC000000131933	5.69613
AMPC	ZINC000004639021	5.25683
AMPC	ZINC000000084178	6.04192
AMPC	ZINC000006025475	4.95794
AMPC	ZINC000000141700	5.55336
AMPC	ZINC000002936664	6.3114
AMPC	ZINC000001703003	5.29063
AMPC	ZINC000006691144	5.29969
AMPC	ZINC000001293261	6.18447
AMPC	ZINC000002583909	5.38735
AMPC	ZINC000000002110	6.37425
AMPC	ZINC000000039594	4.52222
AMPC	ZINC000000670485	6.90822
AMPC	ZINC000002577894	6.67716
AMPC	ZINC000002003742	4.82412
AMPC	ZINC000035178119	6.17614
AMPC	ZINC000000050929	4.98638
AMPC	ZINC000001672251	5.97206
AMPC	ZINC000002525436	6.14168
AMPC	ZINC000000331794	6.32562
AMPC	ZINC000008993473	5.68002
AMPC	ZINC000067659963	5.91776
AMPC	ZINC000000974434	5.56921
AMPC	ZINC000001640942	5.5718
AMPC	ZINC000004692840	5.4293
AMPC	ZINC000000987887	5.87526
AMPC	ZINC000000658756	5.66322
AMPC	ZINC000000837909	5.6948
AMPC	ZINC000001672215	5.44288
AMPC	ZINC000712012651	6.2108
AMPC	ZINC000000080893	5.28945
AMPC	ZINC000002311989	5.34446
AMPC	ZINC000020244680	5.10086
AMPC	ZINC000479243324	5.94786
AMPC	ZINC000003873051	3.83902
AMPC	ZINC000262356895	5.7265
AMPC	ZINC000094220972	5.66847
AMPC	ZINC000001598098	6.03397
AMPC	ZINC000040762170	5.37266
AMPC	ZINC000016027484	5.81115
AMPC	ZINC000004739019	6.39019
AMPC	ZINC000000392761	5.47747
AMPC	ZINC000037326223	5.57927
AMPC	ZINC000436539150	6.40036
AMPC	306	5.28098
AMPC	ZINC000004553155	5.26935
AMPC	ZINC000001679075	5.82687
AMPC	ZINC000039082859	6.23708
AMPC	ZINC000000785238	6.12549
AMPC	ZINC000005413513	5.1822
AMPC	ZINC000003581770	5.14364
AMPC	ZINC000095444497	6.26849
AMPC	ZINC000000158142	6.42221
AMPC	ZINC000001706467	5.57117
AMPC	ZINC000005840872	5.14132
AMPC	ZINC000000117759	5.40062
AMPC	ZINC000000441653	5.73087
AMPC	ZINC000000309092	6.8454
AMPC	ZINC000002567184	5.8761
AMPC	ZINC000002550808	5.33403
AMPC	ZINC000000133698	4.94504
AMPC	ZINC000002505039	5.21646
AMPC	ZINC000013491450	5.42727
AMPC	ZINC000071404347	5.36416
AMPC	ZINC000002246388	5.56334
AMPC	ZINC000000518918	5.75822
AMPC	ZINC000000000880	5.70381
AMPC	ZINC000000057698	6.29318
AMPC	ZINC000005503725	5.35996
AMPC	ZINC000001424246	5.86063
AMPC	ZINC000019798476	5.37615
AMPC	ZINC000001667424	5.22571
AMPC	ZINC000034020319	5.59294
AMPC	ZINC000028249520	6.33174
AMPC	ZINC000000161692	4.58516
AMPC	ZINC000002571251	5.75774
AMPC	ZINC000166513091	5.83573
AMPC	ZINC000624680955	5.57209
AMPC	ZINC000001593111	5.21665
AMPC	ZINC000000119276	5.8507
AMPC	ZINC000002486371	4.71953
AMPC	ZINC000016978065	6.15582
AMPC	ZINC000000901977	5.05967
AMPC	ZINC000000380459	6.59992
AMPC	ZINC000000335488	6.89896
AMPC	ZINC000001666491	5.21563
AMPC	ZINC000002057755	5.29252
AMPC	ZINC000629101967	7.12501
AMPC	ZINC000067818193	5.61134
AMPC	ZINC000013470292	5.28616
AMPC	ZINC000002126821	5.59456
AMPC	ZINC000313598804	6.54252
AMPC	ZINC000584613763	5.10549
AMPC	ZINC000042356548	6.48439
AMPC	ZINC000002313363	5.55249
AMPC	ZINC000001399339	6.05241
AMPC	ZINC000002171497	5.58773
AMPC	ZINC000020530565	5.3811
AMPC	ZINC000001299457	5.40546
AMPC	ZINC000354980294	6.34681
AMPC	ZINC000001577257	5.58837
AMPC	ZINC000001599708	6.22327
AMPC	ZINC000002484489	6.5503
AMPC	ZINC000002164045	4.8769
AMPC	ZINC000002025053	5.85826
AMPC	ZINC000000001000	5.49385
AMPC	ZINC000000309654	5.10349
AMPC	ZINC000006582049	4.81044
AMPC	ZINC000000166296	6.05077
AMPC	ZINC000012601454	5.74594
AMPC	ZINC000013450944	6.25444
AMPC	ZINC000001610555	5.49447
AMPC	ZINC000436727028	6.25497
AMPC	ZINC000049607027	5.14037
AMPC	ZINC000000147577	5.8165
AMPC	ZINC000019092070	5.4166
AMPC	ZINC000070852781	5.33798
AMPC	ZINC000001676608	6.45033
AMPC	ZINC000022067402	4.79573
AMPC	ZINC000007604125	6.18149
AMPC	ZINC000000335029	4.43341
AMPC	ZINC000100819869	5.41903
AMPC	ZINC000001618671	5.65576
AMPC	ZINC000563211512	5.14692
AMPC	ZINC000267072203	6.38102
AMPC	ZINC000000089705	6.25797
AMPC	ZINC000006142930	5.74099
AMPC	ZINC000000031794	6.59894
AMPC	ZINC000000336751	5.31432
AMPC	ZINC000004713499	5.59374
AMPC	ZINC000018137170	5.50106
AMPC	ZINC000000241013	5.6764
AMPC	ZINC000013815849	6.59748
AMPC	ZINC000020164006	5.60593
AMPC	ZINC000274997720	5.80718
AMPC	ZINC000000031310	5.5277
AMPC	ZINC000002567666	5.59404
AMPC	ZINC000006494333	5.09252
AMPC	202	5.4551
AMPC	ZINC000000241112	5.14994
AMPC	ZINC000330709032	6.04982
AMPC	ZINC000104336625	5.52952
AMPC	ZINC000064844056	6.48297
AMPC	ZINC000003860193	4.37139
AMPC	ZINC000000103235	6.02024
AMPC	ZINC000000664808	6.05659
AMPC	ZINC000006162602	5.2037
AMPC	ZINC000001549124	6.09756
AMPC	ZINC000014822095	5.77872
AMPC	121	6.28729
AMPC	302	5.28157
AMPC	ZINC000000814132	5.64659
AMPC	ZINC000100128291	5.3936
AMPC	ZINC000000000322	5.63965
AMPC	ZINC000000188455	5.17386
AMPC	ZINC000001707279	4.84772
AMPC	ZINC000000044209	5.72625
AMPC	ZINC000004705095	5.58865
AMPC	ZINC000038891292	6.10163
AMPC	ZINC000005017990	5.69864
AMPC	ZINC000005836145	5.6666
AMPC	ZINC000655588321	5.68636
AMPC	ZINC000001007256	6.06227
AMPC	ZINC000000058255	5.53072
AMPC	ZINC000000096049	4.37687
AMPC	ZINC000000156165	5.07023
AMPC	ZINC000012396154	5.85214
AMPC	ZINC000002539976	5.17797
AMPC	ZINC000002051863	5.28644
AMPC	ZINC000013440460	5.27643
AMPC	ZINC000065833027	6.66205
AMPC	ZINC000220564275	5.38115
AMPC	ZINC000002456614	4.97808
AMPC	ZINC000002513878	5.61874
AMPC	ZINC000000153895	5.23676
AMPC	ZINC000001870289	5.74018
AMPC	ZINC000037490131	5.78005
AMPC	ZINC000000390642	6.14757
AMPC	320	6.08465
AMPC	ZINC000014983685	5.97883
AMPC	ZINC000003330620	6.56313
AMPC	ZINC000000335588	5.62572
AMPC	ZINC000001593181	5.46981
AMPC	ZINC000002566827	5.77014
AMPC	ZINC000001870271	5.87548
AMPC	ZINC000016450470	5.64875
AMPC	ZINC000096193246	5.5418
AMPC	ZINC000275043986	6.42528
AMPC	ZINC000082406485	5.20827
AMPC	ZINC000001268587	6.71407
AMPC	102	5.4997
AMPC	ZINC000005885013	6.59415
AMPC	ZINC000000036405	5.05751
AMPC	ZINC000000053282	5.63561
AMPC	ZINC000000089179	5.8553
AMPC	ZINC000000251213	5.09695
AMPC	ZINC000004222688	5.75672
AMPC	ZINC000100115952	5.39083
AMPC	ZINC000042921763	5.63489
AMPC	ZINC000000759561	5.87876
AMPC	ZINC000000173035	5.70924
AMPC	ZINC000001560659	5.43401
AMPC	ZINC000000048199	5.45205
AMPC	ZINC000000065180	4.70102
AMPC	ZINC000000571951	6.06733
AMPC	ZINC000547878442	5.90515
AMPC	ZINC000001732743	5.91876
AMPC	ZINC000001637596	6.16674
AMPC	ZINC000000247619	5.20651
AMPC	ZINC000055585235	6.3747
AMPC	ZINC000000389399	5.5615
AMPC	ZINC000004158867	6.35074
AMPC	ZINC000001492996	5.57276
AMPC	ZINC000001969365	5.6204
AMPC	ZINC000001903699	5.72315
AMPC	ZINC000090628296	5.44121
AMPC	ZINC000000335521	5.58864
AMPC	ZINC000000158520	5.29306
AMPC	ZINC000076632840	4.61971
AMPC	ZINC000002168364	5.45072
AMPC	ZINC000002228293	5.66494
AMPC	ZINC000000901944	6.14079
AMPC	ZINC000040577164	5.32184
AMPC	ZINC000002574371	5.04661
AMPC	ZINC000008649155	6.90223
AMPC	ZINC000005401602	5.6047
AMPC	ZINC000001028556	6.56691
AMPC	ZINC000009419146	6.26539
AMPC	ZINC000274894949	5.63662
AMPC	ZINC000000179644	6.25592
AMPC	ZINC000001642564	5.85473
AMPC	ZINC000000024602	4.87838
AMPC	ZINC000002090496	5.19841
AMPC	ZINC000002098976	5.66019
AMPC	ZINC000000180517	5.67012
AMPC	ZINC000002028263	5.30636
AMPC	ZINC000439185957	6.79246
AMPC	ZINC000000109807	5.66372
AMPC	ZINC000001117466	6.4622
AMPC	ZINC000000014359	6.38911
AMPC	ZINC000668309663	5.794
AMPC	ZINC000297070513	5.72508
AMPC	ZINC000000966729	5.75779
AMPC	ZINC000001894000	5.08282
AMPC	ZINC000000039808	5.62014
AMPC	ZINC000002617559	5.43609
AMPC	ZINC000003086387	6.58079
AMPC	ZINC000140911237	4.9245
AMPC	ZINC000001066564	6.92839
AMPC	ZINC000009142801	6.02705
AMPC	ZINC000001216011	6.10053
AMPC	ZINC000001680553	6.11806
AMPC	ZINC000000238451	5.81057
AMPC	ZINC000000617162	6.56182
AMPC	ZINC000000114796	6.38606
AMPC	ZINC000000178756	6.22472
AMPC	ZINC000000167116	6.77128
AMPC	ZINC000000129345	4.68125
AMPC	ZINC000582280897	6.23604
AMPC	ZINC000018192385	6.13167
AMPC	ZINC000000167400	5.61631
AMPC	ZINC000000538010	5.57384
AMPC	ZINC000001846432	5.42903
AMPC	ZINC000006093840	4.74096
AMPC	ZINC000005664680	5.3133
AMPC	ZINC000000143679	5.39952
AMPC	ZINC000712035925	4.78937
AMPC	ZINC000000518730	5.74368
AMPC	ZINC000098084781	5.49947
AMPC	ZINC000000172858	6.07104
AMPC	ZINC000324855345	6.99021
AMPC	ZINC000000069914	5.68235
AMPC	ZINC000001576027	5.32235
AMPC	ZINC000307262539	5.95787
AMPC	ZINC000000148208	6.12813
AMPC	ZINC000013099494	5.97742
AMPC	ZINC000000056292	5.50789
AMPC	ZINC000000146137	6.28504
AMPC	ZINC000036133334	5.69628
AMPC	ZINC000000048205	5.39155
AMPC	ZINC000001481864	5.69216
AMPC	ZINC000001626798	5.74928
AMPC	ZINC000001709940	5.07794
AMPC	ZINC000003137668	5.53544
AMPC	ZINC000002577168	5.71899
AMPC	ZINC000003653016	4.83063
AMPC	ZINC000000091018	5.66926
AMPC	ZINC000000057908	4.90841
AMPC	ZINC000055685476	5.53333
AMPC	ZINC000001012450	6.37703
AMPC	ZINC000000173647	5.66604
AMPC	ZINC000004773024	6.68378
AMPC	ZINC000026533160	5.93015
AMPC	ZINC000000164485	5.66301
AMPC	ZINC000164307566	5.72215
AMPC	ZINC000013267729	5.55876
AMPC	ZINC000261757173	6.21388
AMPC	ZINC000002025419	3.72467
AMPC	ZINC000060324804	5.09831
AMPC	ZINC000034058931	5.86127
AMPC	ZINC000075866359	5.13335
AMPC	ZINC000261659994	5.32374
AMPC	ZINC000002569718	5.10707
AMPC	ZINC000000065270	5.65714
AMPC	ZINC000001628962	6.59569
AMPC	ZINC000005720554	5.34719
AMPC	ZINC000001682689	5.94848
AMPC	ZINC000006119168	4.75506
AMPC	ZINC000000071603	5.60291
AMPC	ZINC000002146031	5.59792
AMPC	ZINC000000984085	5.73376
AMPC	ZINC000003066978	5.5865
AMPC	ZINC000039141580	5.63992
AMPC	ZINC000000533515	5.59228
AMPC	ZINC000287450589	5.33166
AMPC	ZINC000000215200	5.35011
AMPC	ZINC000001685025	5.30187
AMPC	ZINC000002022218	5.44426
AMPC	ZINC000001563717	6.30587
AMPC	ZINC000000812771	4.97019
AMPC	ZINC000038301922	5.36983
AMPC	ZINC000002928682	5.84527
AMPC	ZINC000000933618	5.19029
AMPC	ZINC000000164443	5.14727
AMPC	ZINC000000392140	3.73438
AMPC	ZINC000032945693	6.78404
AMPC	ZINC000066124059	5.40529
AMPC	ZINC000001761765	5.12625
AMPC	ZINC000274894260	5.85342
AMPC	ZINC000275011605	5.33761
AMPC	ZINC000016905492	5.84122
AMPC	ZINC000000001164	5.61311
AMPC	ZINC000012881628	5.23284
AMPC	ZINC000025975175	6.40707
AMPC	ZINC000006084154	5.24282
AMPC	ZINC000001440084	5.88346
AMPC	ZINC000005420714	5.36358
AMPC	ZINC000007989005	5.59817
AMPC	ZINC000000012947	6.38598
AMPC	ZINC000002292870	6.93905
AMPC	ZINC000285210022	6.32077
AMPC	ZINC000002509800	5.58578
AMPC	ZINC000000467693	5.74214
AMPC	ZINC000001319414	5.75575
AMPC	ZINC000020560986	5.52325
AMPC	ZINC000005942208	4.8
AMPC	ZINC000000556155	5.51375
AMPC	ZINC000073167711	5.99507
AMPC	ZINC000000440972	5.72596
AMPC	ZINC000000677814	7.26255
AMPC	ZINC000009420390	6.55208
AMPC	ZINC000002280669	6.52957
AMPC	ZINC000000901928	4.90972
AMPC	ZINC000350729004	6.03393
AMPC	ZINC000061844816	5.93164
AMPC	ZINC000547547292	6.74861
AMPC	ZINC000004727223	5.81069
AMPC	ZINC000003162867	5.15431
AMPC	ZINC000064528063	5.76911
AMPC	ZINC000000258631	5.28074
AMPC	ZINC000275005597	5.58759
AMPC	ZINC000225668822	5.55026
AMPC	ZINC000013805011	6.52531
AMPC	ZINC000001685593	5.25632
AMPC	ZINC000001732319	5.07373
AMPC	ZINC000002391013	5.11858
AMPC	ZINC000002019893	5.91825
AMPC	ZINC000273568078	5.87586
AMPC	ZINC000001733878	6.38138
AMPC	ZINC000008987553	6.80154
AMPC	ZINC000000156391	5.89053
AMPC	ZINC000004215124	5.69886
AMPC	ZINC000002108496	6.1516
AMPC	ZINC000000294714	5.12828
AMPC	ZINC000001642339	6.2103
AMPC	ZINC000000118770	5.72901
AMPC	ZINC000000226334	6.297
AMPC	ZINC000003844927	5.43152
AMPC	ZINC000217710118	5.19752
AMPC	ZINC000000149577	5.19279
AMPC	ZINC000020593675	5.43207
AMPC	ZINC000000039692	6.08834
AMPC	ZINC000000404191	4.98411
AMPC	ZINC000000386725	5.72285
AMPC	ZINC000004860528	6.12694
AMPC	ZINC000274980766	6.11504
AMPC	ZINC000003676852	4.46678
AMPC	ZINC000001647476	5.41342
AMPC	ZINC000000405163	6.20123
AMPC	ZINC000000214923	6.94795
AMPC	ZINC000000548139	5.45468
AMPC	ZINC000003130402	6.12058
AMPC	ZINC000408592639	5.89605
AMPC	ZINC000020254741	6.89457
AMPC	ZINC000001287859	5.1967
AMPC	ZINC000123659670	6.19644
AMPC	ZINC000006567221	5.6433
AMPC	ZINC000001712029	5.01508
AMPC	ZINC000001470793	5.11682
AMPC	ZINC000000044140	5.98022
AMPC	ZINC000005670206	5.54306
AMPC	ZINC000002537038	5.62374
AMPC	ZINC000000157301	5.23858
AMPC	ZINC000005134286	4.95219
AMPC	ZINC000005368750	5.30185
AMPC	ZINC000001654868	5.28935
AMPC	ZINC000098088000	5.4198
AMPC	ZINC000001710102	6.02777
AMPC	ZINC000001560908	4.96341
AMPC	ZINC000000794567	4.4096
AMPC	ZINC000000173453	5.95495
AMPC	ZINC000002525015	4.99846
AMPC	ZINC000004050267	6.71045
AMPC	ZINC000026285019	5.38489
AMPC	ZINC000000334391	5.29186
AMPC	ZINC000166502805	5.80782
AMPC	ZINC000005133016	5.42624
AMPC	ZINC000011443454	5.93523
AMPC	ZINC000005375697	6.78268
AMPC	ZINC000000142258	5.07402
AMPC	ZINC000002034128	5.27348
AMPC	ZINC000000812774	4.84591
AMPC	ZINC000404766693	4.79848
AMPC	ZINC000006657876	5.6499
AMPC	ZINC000001645829	4.41458
AMPC	ZINC000262685950	5.66314
AMPC	ZINC000379377574	6.05158
AMPC	ZINC000000158737	4.18696
AMPC	ZINC000001874132	6.0736
AMPC	ZINC000000428880	6.04051
AMPC	ZINC000004899473	5.58118
AMPC	ZINC000000316434	5.78604
AMPC	ZINC000004110352	7.43456
AMPC	ZINC000003884399	5.60755
AMPC	ZINC000000093641	5.76455
AMPC	ZINC000663287076	6.19407
AMPC	ZINC000003846871	6.81859
AMPC	ZINC000000185536	7.11116
AMPC	ZINC000001565381	6.33962
AMPC	ZINC000000133775	5.80343
AMPC	ZINC000000157003	6.06818
AMPC	ZINC000008908328	6.06391
AMPC	308	5.74689
AMPC	ZINC000009458515	6.2799
AMPC	ZINC000262223122	5.73284
AMPC	ZINC000004333906	6.31727
AMPC	ZINC000000280723	6.23357
AMPC	ZINC000001562955	4.08325
AMPC	ZINC000024101635	5.33634
AMPC	ZINC000001630105	6.07323
AMPC	ZINC000001706046	5.55003
AMPC	ZINC000001666082	6.75198
AMPC	ZINC000000601272	6.34539
AMPC	ZINC000016943042	4.94966
AMPC	ZINC000007996857	5.78927
AMPC	ZINC000003128037	6.41869
AMPC	ZINC000000710540	5.86068
AMPC	ZINC000001268795	6.30449
AMPC	ZINC000000158566	5.19526
AMPC	ZINC000073560538	6.29585
AMPC	ZINC000616315758	6.35176
AMPC	ZINC000001593940	5.29229
AMPC	ZINC000000081899	6.04224
AMPC	ZINC000100485141	6.41377
AMPC	ZINC000009259796	6.23314
AMPC	ZINC000000266073	4.99057
AMPC	ZINC000000105852	6.14074
AMPC	ZINC000001046225	6.24541
AMPC	ZINC000026568153	4.86576
AMPC	ZINC000000131658	6.02498
AMPC	ZINC000000126072	5.65907
AMPC	ZINC000530438582	5.07548
AMPC	ZINC000003267787	5.96016
AMPC	ZINC000001562244	5.64127
AMPC	ZINC000000058111	4.18656
AMPC	ZINC000002804591	6.23487
AMPC	ZINC000075866364	4.37702
AMPC	ZINC000001855919	5.66442
AMPC	ZINC000003367395	5.90602
AMPC	ZINC000000754982	5.71512
AMPC	ZINC000073860908	6.51107
AMPC	ZINC000035721183	5.34286
AMPC	ZINC000584879885	5.50225
AMPC	ZINC000000814812	5.87612
AMPC	ZINC000000116359	5.70581
AMPC	ZINC000104334444	4.99545
AMPC	ZINC000262924055	5.61955
AMPC	ZINC000002518906	4.9436
AMPC	ZINC000001717231	6.08971
AMPC	ZINC000000403274	4.33854
AMPC	ZINC000001831478	6.19783
AMPC	ZINC000000073321	5.30578
AMPC	ZINC000001575597	4.90906
AMPC	ZINC000000519553	5.46834
AMPC	ZINC000061685340	5.67289
AMPC	ZINC000307167181	4.64013
AMPC	ZINC000000581923	5.96433
AMPC	ZINC000002143641	5.17412
AMPC	ZINC000084305066	6.59308
AMPC	ZINC000000111799	5.43096
AMPC	ZINC000018203345	6.09933
AMPC	ZINC000083254182	5.56153
AMPC	ZINC000006009397	5.71716
AMPC	ZINC000110969292	5.59412
AMPC	ZINC000238297667	5.53844
AMPC	ZINC000000315260	4.94111
AMPC	ZINC000066580084	6.55096
AMPC	ZINC000001215181	7.12914
AMPC	ZINC000000237099	6.10595
AMPC	ZINC000005898099	5.65454
AMPC	ZINC000001448927	5.5854
AMPC	ZINC000003954476	5.6902
AMPC	ZINC000275192449	5.36342
AMPC	ZINC000000850338	5.50038
AMPC	ZINC000003649541	6.23556
AMPC	ZINC000001143015	5.72399
AMPC	ZINC000021010817	5.49289
AMPC	ZINC000004481922	5.43416
AMPC	ZINC000004023220	5.78079
AMPC	ZINC000000331571	5.59513
AMPC	ZINC000001456919	5.58095
AMPC	ZINC000448076980	6.39183
AMPC	ZINC000262468057	5.9509
AMPC	ZINC000002589573	6.70149
AMPC	ZINC000019090211	4.95071
AMPC	ZINC000001692160	5.2742
AMPC	ZINC000000039249	6.40534
AMPC	ZINC000019015006	5.9505
AMPC	ZINC000043629196	5.50828
AMPC	ZINC000037405938	5.61444
AMPC	ZINC000000248816	5.995
AMPC	ZINC000000031949	5.66379
AMPC	ZINC000005763294	5.36554
AMPC	ZINC000000339538	5.14484
AMPC	ZINC000000460426	6.56482
AMPC	ZINC000548595105	5.36377
AMPC	ZINC000005459683	5.2722
AMPC	ZINC000023144913	6.03354
AMPC	ZINC000417448935	5.89224
AMPC	ZINC000000069679	6.00553
AMPC	ZINC000001509987	5.26765
AMPC	ZINC000000060974	5.51983
AMPC	ZINC000001683642	5.82196
AMPC	ZINC000005463410	5.25356
AMPC	ZINC000005159375	5.8132
AMPC	ZINC000000391708	6.49803
AMPC	ZINC000038034362	6.45697
AMPC	ZINC000001671398	4.56381
AMPC	ZINC000004770999	5.92225
AMPC	ZINC000061592108	5.28642
AMPC	ZINC000039126005	5.91998
AMPC	ZINC000001114057	6.22064
AMPC	ZINC000000371520	4.76934
AMPC	ZINC000018209725	5.22048
AMPC	ZINC000000008597	5.05459
AMPC	ZINC000002168264	5.10715
AMPC	ZINC000000210169	6.03281
AMPC	ZINC000293063133	5.174
AMPC	ZINC000083574484	5.45995
AMPC	ZINC000006088383	5.07367
AMPC	ZINC000447405658	6.8921
AMPC	ZINC000034327905	5.0623
AMPC	ZINC000045792993	5.37019
AMPC	ZINC000004878902	5.76062
AMPC	ZINC000001594775	5.47609
AMPC	ZINC000004106557	5.29307
AMPC	ZINC000000343405	5.75129
AMPC	ZINC000001576653	5.70378
AMPC	ZINC000000093254	5.84652
AMPC	ZINC000002309202	6.05058
AMPC	ZINC000075284246	5.77483
AMPC	ZINC000000346588	5.51265
AMPC	ZINC000002546075	6.9821
AMPC	ZINC000000102400	6.40761
AMPC	ZINC000003887303	5.62667
AMPC	ZINC000000814061	4.37263
AMPC	ZINC000019946616	5.47529
AMPC	ZINC000000537777	6.25452
AMPC	ZINC000002574916	4.7173
AMPC	ZINC000000229933	5.30796
AMPC	313	5.05027
AMPC	ZINC000003182906	6.31302
AMPC	ZINC000034187580	5.26431
AMPC	ZINC000000199201	4.60867
AMPC	ZINC000061447083	5.21284
AMPC	ZINC000083905948	5.79073
AMPC	104	6.13803
AMPC	ZINC000001557039	5.54774
AMPC	ZINC000001570742	5.63897
AMPC	ZINC000001679722	5.78589
AMPC	ZINC000000360879	5.42897
AMPC	ZINC000000108349	5.65453
AMPC	ZINC000000607864	6.12046
AMPC	ZINC000000424668	5.53088
AMPC	ZINC000002499726	5.82364
AMPC	ZINC000274944246	5.4163
AMPC	ZINC000003882219	6.21296
AMPC	ZINC000006092697	5.37759
AMPC	ZINC000019933830	5.67616
AMPC	ZINC000002114966	5.17542
AMPC	ZINC000005500830	5.90032
AMPC	ZINC000002750062	7.11298
AMPC	ZINC000000134076	5.57
AMPC	ZINC000005725447	5.73552
AMPC	ZINC000000101019	5.15997
AMPC	ZINC000000377792	5.494
AMPC	ZINC000001590427	6.01122
AMPC	ZINC000000335016	6.31606
AMPC	ZINC000003844586	5.68117
AMPC	ZINC000012397556	5.92086
AMPC	ZINC000127699476	5.53894
AMPC	ZINC000262280045	5.40628
AMPC	ZINC000082404435	6.67838
AMPC	ZINC000001532217	5.04359
AMPC	ZINC000000182917	5.25859
AMPC	ZINC000006717367	5.48104
AMPC	ZINC000003844580	5.67178
AMPC	ZINC000118252362	5.62958
AMPC	ZINC000000161108	6.07112
AMPC	ZINC000596031330	5.44717
AMPC	ZINC000000139848	4.34216
AMPC	ZINC000000334108	4.5982
AMPC	ZINC000017022531	6.33968
AMPC	ZINC000001462850	5.40525
AMPC	ZINC000002576358	5.55323
AMPC	ZINC000002735297	5.61239
AMPC	ZINC000002350713	5.97853
AMPC	ZINC000001631865	7.05379
AMPC	ZINC000000707842	7.15231
AMPC	ZINC000000028374	5.22599
AMPC	ZINC000000087140	5.31988
AMPC	ZINC000262609383	6.61698
AMPC	ZINC000090276716	5.63433
AMPC	ZINC000000429666	5.38644
AMPC	ZINC000015116075	4.7972
AMPC	ZINC000000145980	5.08173
AMPC	ZINC000005409975	6.30527
AMPC	ZINC000000178379	5.42074
AMPC	ZINC000003270468	5.71962
AMPC	ZINC000000265895	6.79095
AMPC	ZINC000000072198	6.61761
AMPC	ZINC000002258628	6.68212
AMPC	ZINC000016905214	5.73461
AMPC	ZINC000019320018	4.86322
AMPC	ZINC000000897456	5.56401
AMPC	ZINC000004695743	5.51216
AMPC	ZINC000000334127	4.39999
AMPC	ZINC000000120249	4.50715
AMPC	ZINC000262161130	5.79493
AMPC	ZINC000034354259	5.47041
AMPC	ZINC000001681305	5.15145
AMPC	ZINC000001425842	5.58708
AMPC	ZINC000001995148	4.66264
AMPC	ZINC000031970648	5.95685
AMPC	ZINC000015780690	4.94637
AMPC	ZINC000028712716	5.43614
AMPC	ZINC000000158866	5.14826
AMPC	ZINC000096911031	5.13306
AMPC	ZINC000000707352	5.68975
AMPC	ZINC000002047325	3.80264
AMPC	ZINC000000464980	6.27222
AMPC	ZINC000013491476	4.96668
AMPC	ZINC000005077954	5.44133
AMPC	ZINC000000814668	5.90555
AMPC	ZINC000000142144	5.93314
AMPC	ZINC000000049244	5.96125
AMPC	ZINC000129749526	5.03083
AMPC	ZINC000000400264	5.77118
AMPC	ZINC000005134236	4.82599
AMPC	ZINC000278742651	6.49966
AMPC	ZINC000000160478	5.85631
AMPC	ZINC000005496339	6.2377
AMPC	ZINC000263305873	5.29025
AMPC	ZINC000000036625	5.69962
AMPC	ZINC000007883140	5.64558
AMPC	ZINC000001565128	4.69236
AMPC	ZINC000001705179	5.77015
AMPC	ZINC000003626596	6.12422
AMPC	ZINC000019978905	5.72736
AMPC	ZINC000000155538	6.23424
AMPC	ZINC000065354892	5.12973
AMPC	ZINC000001678903	4.46728
AMPC	ZINC000000373405	6.90399
AMPC	ZINC000000046831	5.49626
AMPC	ZINC000003274602	5.78621
AMPC	ZINC000001309547	5.67916
AMPC	ZINC000000624729	5.39287
AMPC	ZINC000222642706	5.68546
AMPC	ZINC000037376320	6.53469
AMPC	ZINC000005167283	5.29348
AMPC	ZINC000004899709	5.23396
AMPC	ZINC000001023501	5.12303
AMPC	ZINC000000071257	5.32842
AMPC	ZINC000000652264	6.26878
AMPC	ZINC000000568065	6.70873
AMPC	ZINC000000037024	5.86164
AMPC	ZINC000001712119	5.19776
AMPC	ZINC000003199875	5.56688
AMPC	ZINC000001597535	5.36811
AMPC	ZINC000547871314	6.49392
AMPC	ZINC000000214136	5.299
AMPC	ZINC000000406281	6.25356
AMPC	ZINC000008706590	6.23111
AMPC	ZINC000035095000	6.08582
AMPC	ZINC000012296599	5.63712
AMPC	ZINC000006452624	5.45876
AMPC	ZINC000002507236	6.10621
AMPC	ZINC000000072906	5.76628
AMPC	ZINC000000057168	3.90527
AMPC	ZINC000001684906	4.93535
AMPC	ZINC000012506106	4.75463
AMPC	ZINC000001482949	5.40391
AMPC	ZINC000000402301	3.69968
AMPC	211	5.55427
AMPC	ZINC000369956508	6.5469
AMPC	ZINC000004863232	5.7862
AMPC	ZINC000000323018	5.56091
AMPC	ZINC000002537046	5.86219
AMPC	ZINC000000007886	5.24202
AMPC	ZINC000002399539	6.51454
AMPC	ZINC000002939574	4.99571
AMPC	ZINC000000132691	6.17385
AMPC	ZINC000004554514	6.20953
AMPC	ZINC000004641465	5.35744
AMPC	ZINC000169336402	6.32746
AMPC	ZINC000006588199	6.49742
AMPC	ZINC000516001749	5.58291
AMPC	ZINC000000211448	5.42633
AMPC	ZINC000275082411	5.01059
AMPC	ZINC000001592074	5.63391
AMPC	ZINC000005624788	5.26556
AMPC	ZINC000037435286	4.90026
AMPC	ZINC000000449716	5.11696
AMPC	ZINC000000082267	5.72939
AMPC	ZINC000000249741	4.46587
AMPC	ZINC000000092645	5.25218
AMPC	ZINC000469536273	6.65084
AMPC	ZINC000287412069	6.34915
AMPC	ZINC000000392075	5.52559
AMPC	ZINC000000050909	5.30399
AMPC	ZINC000556702273	5.85949
AMPC	ZINC000072164954	5.40827
AMPC	AMPC_xtal_lig	5.94598
AMPC	ZINC000000108700	5.7858
AMPC	ZINC000000034140	6.635
AMPC	ZINC000000610113	5.71493
AMPC	ZINC000002886195	6.44474
AMPC	ZINC000004403758	5.82777
AMPC	ZINC000000384746	6.47868
AMPC	ZINC000001688380	5.04573
AMPC	ZINC000275146136	5.90624
AMPC	ZINC000222842668	5.93894
AMPC	ZINC000003883096	5.71585
AMPC	ZINC000090153507	6.47512
AMPC	ZINC000037395592	5.57729
AMPC	ZINC000006525289	6.26565
AMPC	ZINC000005625382	6.06673
AMPC	ZINC000001529780	5.3376
AMPC	ZINC000000265002	5.38344
AMPC	ZINC000001683990	5.61131
AMPC	ZINC000037507494	5.68551
AMPC	ZINC000032798158	5.98766
AMPC	ZINC000034278658	5.79239
AMPC	ZINC000374445016	5.94863
AMPC	ZINC000001551920	5.37504
AMPC	ZINC000020205474	4.67768
AMPC	ZINC000039068574	5.10718
AMPC	ZINC000001805317	5.79174
AMPC	ZINC000002560828	5.5994
AMPC	ZINC000283351833	6.51759
AMPC	ZINC000003839437	6.09532
AMPC	ZINC000001748738	5.48573
AMPC	ZINC000000160339	4.78178
AMPC	ZINC000000016665	6.03302
AMPC	ZINC000274919181	6.06105
AMPC	ZINC000003150492	6.21642
AMPC	ZINC000000369012	4.55158
AMPC	ZINC000002567640	4.99058
AMPC	ZINC000000105351	5.3017
AMPC	ZINC000003129979	5.92262
AMPC	ZINC000000151297	6.12941
AMPC	ZINC000000111361	6.17104
AMPC	ZINC000467319968	5.82056
AMPC	ZINC000001129847	6.0494
AMPC	ZINC000000359821	5.15468
AMPC	ZINC000003471612	6.48714
AMPC	ZINC000034466343	5.4434
AMPC	ZINC000631361850	5.931
AMPC	ZINC000002750614	4.70988
AMPC	ZINC000055272881	5.60162
AMPC	ZINC000001747246	4.73166
AMPC	ZINC000095763404	5.07445
AMPC	ZINC000026539199	6.3293
AMPC	ZINC000000109701	5.93915
AMPC	ZINC000006132265	6.48011
AMPC	107	6.08833
AMPC	ZINC000003886848	6.37457
AMPC	ZINC000013537061	5.12422
AMPC	ZINC000013528935	6.59942
AMPC	ZINC000000057197	6.09357
AMPC	101	6.07289
AMPC	ZINC000005157188	5.35865
AMPC	ZINC000020293461	5.54063
AMPC	ZINC000028469730	4.58467
AMPC	ZINC000003861546	4.43344
AMPC	ZINC000003843503	5.83022
AMPC	ZINC000001595134	5.03059
AMPC	ZINC000002567706	3.96864
AMPC	ZINC000034080186	5.66829
AMPC	ZINC000005749437	5.75142
AMPC	ZINC000006648638	5.24752
AMPC	ZINC000000486142	5.47401
AMPC	ZINC000001700193	5.5602
AMPC	ZINC000000092068	5.31631
AMPC	ZINC000009419381	5.96426
AMPC	ZINC000001566201	5.32356
AMPC	ZINC000005578428	5.27825
AMPC	ZINC000273726553	6.4424
AMPC	ZINC000000125153	5.77811
AMPC	ZINC000002427073	5.50615
AMPC	ZINC000000980518	5.79449
AMPC	ZINC000068076757	5.76066
AMPC	ZINC000000272424	6.22683
AMPC	312	4.98959
AMPC	ZINC000000360885	6.12904
AMPC	ZINC000001718508	5.26886
AMPC	ZINC000001806460	5.33018
AMPC	ZINC000029481800	5.36946
AMPC	ZINC000001596248	5.58854
AMPC	ZINC000001708982	5.91962
AMPC	ZINC000000559564	5.6051
AMPC	ZINC000020149229	6.75697
AMPC	ZINC000000530479	5.75733
AMPC	ZINC000005157239	5.50083
AMPC	ZINC000003639628	6.17027
AMPC	ZINC000001660386	6.04942
AMPC	ZINC000004578623	7.10754
AMPC	ZINC000008782365	6.18796
AMPC	ZINC000003871967	5.83683
AMPC	ZINC000001460407	5.69673
AMPC	ZINC000001022131	4.83082
AMPC	ZINC000001555532	5.29786
AMPC	ZINC000095620587	5.33378
AMPC	ZINC000005941473	5.27777
AMPC	ZINC000003116932	7.36318
AMPC	ZINC000002537136	5.05835
AMPC	ZINC000026730961	5.16488
AMPC	ZINC000006037213	5.8161
AMPC	ZINC000002144999	5.30935
AMPC	ZINC000000332144	5.71888
AMPC	ZINC000005134964	6.85496
AMPC	ZINC000002879445	5.85477
AMPC	ZINC000000078151	6.11363
AMPC	ZINC000000820174	5.86351
AMPC	ZINC000000111731	5.6857
AMPC	ZINC000000160004	5.00817
AMPC	ZINC000038029810	5.59503
AMPC	ZINC000000035727	5.48438
AMPC	ZINC000003677188	4.66485
AMPC	ZINC000000154371	5.6455
AMPC	ZINC000000140331	5.5664
AMPC	ZINC000001533031	5.19046
AMPC	ZINC000001895413	5.42445
AMPC	ZINC000000072895	5.057
AMPC	ZINC000000573803	5.88572
AMPC	ZINC000000351134	5.86021
AMPC	ZINC000407996107	6.02466
AMPC	ZINC000001654171	5.86139
AMPC	ZINC000004206157	5.86342
AMPC	ZINC000062913532	5.86891
AMPC	ZINC000000094561	6.01438
AMPC	ZINC000037760192	5.42151
AMPC	ZINC000001170438	5.53426
AMPC	ZINC000002124992	5.19113
AMPC	ZINC000001764760	5.56236
AMPC	ZINC000000223860	5.96727
AMPC	ZINC000009306034	6.22955
AMPC	ZINC000000036422	5.08875
AMPC	ZINC000000057988	6.58684
AMPC	ZINC000005804604	6.04847
AMPC	ZINC000000192743	5.28845
AMPC	201	5.20469
AMPC	ZINC000000174763	5.96798
AMPC	ZINC000367198607	5.5453
AMPC	ZINC000001561754	4.61185
AMPC	ZINC000000216992	6.08681
AMPC	ZINC000003845037	5.41501
AMPC	ZINC000002151482	5.69225
AMPC	ZINC000331241719	6.01309
AMPC	ZINC000000115590	6.26203
AMPC	ZINC000003650280	5.3493
AMPC	ZINC000000125971	5.5345
AMPC	ZINC000005889533	5.69717
AMPC	ZINC000000301635	5.38171
AMPC	ZINC000004428187	5.80995
AMPC	ZINC000000013222	5.23005
AMPC	ZINC000000079356	6.30522
AMPC	307	5.56186
AMPC	301	6.76218
AMPC	ZINC000003077613	6.31105
AMPC	ZINC000000001758	4.98184
AMPC	ZINC000005811862	5.0688
AMPC	ZINC000000401328	5.45105
AMPC	ZINC000039058294	4.9055
AMPC	ZINC000005581782	5.25039
AMPC	ZINC000083799651	6.95551
AMPC	ZINC000004081830	5.79473
AMPC	ZINC000000161694	4.96713
AMPC	ZINC000001616132	6.74958
AMPC	ZINC000013649110	6.53055
AMPC	ZINC000000116540	5.56624
AMPC	ZINC000065354882	5.43761
AMPC	ZINC000001767636	5.69196
AMPC	ZINC000274911084	6.05007
AMPC	ZINC000000087796	5.70601
AMPC	ZINC000000330471	6.51013
AMPC	ZINC000001555515	5.95155
AMPC	ZINC000001672630	5.21227
AMPC	ZINC000000176889	5.8996
AMPC	ZINC000001693990	3.93877
AMPC	ZINC000040937898	5.24417
AMPC	ZINC000071337475	4.80389
AMPC	ZINC000583116069	6.09705
AMPC	ZINC000003138535	6.02011
AMPC	ZINC000342408237	5.96746
AMPC	ZINC000004806467	5.99277
AMPC	ZINC000000344134	5.23111
AMPC	ZINC000013361780	6.21898
AMPC	ZINC000002433887	6.2722
AMPC	ZINC000011205771	6.15021
AMPC	ZINC000001582587	5.93743
AMPC	ZINC000000158788	4.88887
AMPC	ZINC000000106709	5.93906
AMPC	ZINC000000133300	4.57774
AMPC	ZINC000000392453	5.43311
AMPC	ZINC000042522786	5.36617
AMPC	ZINC000001614217	5.05711
AMPC	ZINC000000105181	5.52605
AMPC	ZINC000016431399	5.62996
AMPC	ZINC000002517023	5.41706
AMPC	ZINC000001084160	6.30334
AMPC	ZINC000000072021	5.53108
AMPC	ZINC000013863746	5.71775
AMPC	ZINC000002879233	5.54876
AMPC	ZINC000004753573	6.28634
AMPC	ZINC000000107064	5.81952
AMPC	ZINC000005855406	5.22912
AMPC	ZINC000039136994	5.83258
AMPC	ZINC000001577614	5.86125
AMPC	ZINC000001593857	5.43478
AMPC	ZINC000000632389	5.79907
AMPC	ZINC000055329575	6.08664
AMPC	ZINC000000168070	5.4695
AMPC	ZINC000001188491	5.35979
AMPC	ZINC000001690468	4.97328
AMPC	ZINC000000339488	5.19533
AMPC	ZINC000000065900	5.28736
AMPC	ZINC000048367503	6.21561
AMPC	ZINC000044931968	5.89049
AMPC	ZINC000000156049	5.60663
AMPC	ZINC000005541456	5.51603
AMPC	ZINC000012805708	5.71719
AMPC	ZINC000536957687	4.8979
AMPC	ZINC000000327612	4.6505
AMPC	ZINC000003768510	6.23015
AMPC	ZINC000016136285	5.64037
AMPC	ZINC000000268084	5.67704
AMPC	ZINC000000899329	5.85995
AMPC	ZINC000000151293	5.84274
AMPC	ZINC000002023473	5.2593
AMPC	ZINC000624706596	6.13619
AMPC	ZINC000000323256	5.27307
AMPC	ZINC000050291395	5.57425
AMPC	ZINC000000099032	6.27771
AMPC	ZINC000001686182	5.64378
AMPC	ZINC000001608433	6.70127
AMPC	ZINC000000643477	7.02358
AMPC	ZINC000005743067	5.43467
AMPC	ZINC000000100813	4.88897
AMPC	ZINC000001577237	5.37559
AMPC	ZINC000000088431	4.96183
AMPC	ZINC000037584091	6.07094
AMPC	ZINC000000169933	4.51083
AMPC	ZINC000001600279	5.00917
AMPC	ZINC000003581239	5.07488
AMPC	ZINC000004879007	5.71138
AMPC	ZINC000000405025	5.98677
AMPC	ZINC000012407360	6.3674
AMPC	ZINC000000822111	6.07701
AMPC	ZINC000038342262	6.06716
AMPC	ZINC000000175324	5.6664
AMPC	ZINC000001762342	5.67061
AMPC	ZINC000001609382	6.66651
AMPC	ZINC000003353410	6.04341
AMPC	ZINC000000042631	5.7241
AMPC	ZINC000006404581	6.66639
AMPC	ZINC000001712488	5.24253
AMPC	ZINC000004218190	6.24939
AMPC	ZINC000548211208	6.22263
AMPC	ZINC000002477871	5.0304
AMPC	ZINC000000331661	6.04846
AMPC	ZINC000001687058	5.59743
AMPC	ZINC000000084519	4.79376
AMPC	ZINC000000058250	5.37617
AMPC	ZINC000057116213	5.93558
AMPC	ZINC000009010104	6.06758
AMPC	ZINC000001012962	6.48065
AMPC	ZINC000019505292	5.09236
AMPC	ZINC000005274050	5.11239
AMPC	ZINC000005134781	4.45079
AMPC	ZINC000000176860	6.70686
AMPC	ZINC000037730410	5.19275
AMPC	ZINC000001689928	6.15176
AMPC	ZINC000002597296	4.32081
AMPC	ZINC000430979944	6.95712
AMPC	ZINC000571450375	5.9036
AMPC	ZINC000000379460	6.17914
AMPC	ZINC000000101156	6.24629
AMPC	ZINC000000804581	5.926
AMPC	ZINC000220379092	5.5889
AMPC	ZINC000001534133	4.93744
AMPC	ZINC000275240708	5.82301
AMPC	ZINC000598959612	6.85833
AMPC	ZINC000085325802	6.56695
AMPC	ZINC000000043874	4.78977
AMPC	ZINC000001154718	5.88174
AMPC	ZINC000002100009	5.8055
AMPC	ZINC000029410811	5.2845
AMPC	116	6.17247
AMPC	ZINC000004561905	5.30954
AMPC	ZINC000001231053	5.54183
AMPC	ZINC000006793563	5.51568
AMPC	ZINC000000190451	6.11361
AMPC	ZINC000004637948	5.55127
AMPC	ZINC000000325125	5.40306
AMPC	ZINC000274926471	5.65305
AMPC	ZINC000006965062	5.63367
AMPC	ZINC000002457733	5.51334
AMPC	ZINC000001795929	5.71506
AMPC	ZINC000166514290	5.65606
AMPC	ZINC000000052717	4.95721
AMPC	ZINC000070601406	5.93898
AMPC	ZINC000001577054	5.26942
AMPC	ZINC000114801903	5.8949
AMPC	ZINC000107304348	5.92606
AMPC	ZINC000000399832	5.87552
AMPC	ZINC000001084238	6.4495
AMPC	ZINC000001601632	5.22363
AMPC	ZINC000000266569	5.46536
AMPC	ZINC000000116890	5.42104
AMPC	ZINC000004703275	6.62772
AMPC	ZINC000001389753	6.23621
AMPC	ZINC000036325802	4.95819
AMPC	ZINC000530137388	5.64044
AMPC	ZINC000000128034	5.36183
AMPC	ZINC000065832940	6.80378
AMPC	ZINC000001661333	5.60598
AMPC	ZINC000000054955	5.35673
AMPC	ZINC000117036581	4.65406
AMPC	ZINC000021299893	5.62257
AMPC	ZINC000000088891	6.16563
AMPC	ZINC000013341376	5.95422
AMPC	ZINC000026534826	6.89564
AMPC	ZINC000013470520	5.68856
AMPC	ZINC000013491480	5.49739
AMPC	ZINC000001296748	4.94018
AMPC	ZINC000000140222	5.9787
AMPC	ZINC000004949419	4.87298
AMPC	ZINC000065833783	5.98807
AMPC	ZINC000000217860	5.72335
AMPC	ZINC000000154234	5.86575
AMPC	ZINC000000793399	6.75279
AMPC	ZINC000001605332	5.6374
AMPC	ZINC000032594644	4.96176
AMPC	ZINC000000260939	5.3292
AMPC	ZINC000000758000	5.83168
AMPC	ZINC000000061359	6.0877
AMPC	ZINC000039236525	4.57962
AMPC	ZINC000002510666	5.45011
AMPC	ZINC000003875553	5.37646
AMPC	ZINC000000104591	5.7709
AMPC	ZINC000004343380	5.08148
AMPC	ZINC000000057213	5.15312
AMPC	ZINC000001594155	5.9287
AMPC	208	5.61605
AMPC	ZINC000000368820	5.73512
AMPC	ZINC000000083214	5.51375
AMPC	ZINC000026662183	5.61589
AMPC	ZINC000000990032	6.13887
AMPC	ZINC000000705517	7.07042
AMPC	ZINC000000204852	4.742
AMPC	ZINC000001563289	5.94257
AMPC	ZINC000000040236	5.75144
AMPC	ZINC000214667132	5.98411
AMPC	ZINC000000045392	5.93811
AMPC	ZINC000275302260	5.5463
AMPC	ZINC000001600982	5.2853
AMPC	ZINC000000337715	6.45415
AMPC	ZINC000000502307	5.54517
AMPC	ZINC000000156521	5.22728
AMPC	ZINC000020596620	5.18362
AMPC	ZINC000003220556	5.23671
AMPC	ZINC000000298399	5.52591
AMPC	ZINC000275068405	5.49016
AMPC	ZINC000001473376	6.76435
AMPC	ZINC000390316317	5.75413
AMPC	ZINC000005480597	4.9733
AMPC	ZINC000000233236	5.57651
AMPC	ZINC000001611277	5.66894
AMPC	ZINC000006505385	5.42176
AMPC	ZINC000000075661	6.32068
AMPC	ZINC000020615806	5.53805
AMPC	ZINC000000161789	5.59837
AMPC	ZINC000000287421	5.83578
AMPC	ZINC000361779055	7.00985
AMPC	ZINC000169377583	5.18208
AMPC	ZINC000012899473	5.4924
AMPC	ZINC000000053765	4.94979
AMPC	ZINC000000080902	5.80805
AMPC	ZINC000077313137	5.61181
AMPC	ZINC000001109763	5.5026
AMPC	ZINC000001760557	5.3923
AMPC	ZINC000166499770	5.64927
AMPC	ZINC000000525630	4.36952
AMPC	ZINC000000267254	5.02477
AMPC	ZINC000001759661	5.43607
AMPC	ZINC000000588024	6.04792
AMPC	ZINC000001750724	5.76737
AMPC	ZINC000001304663	6.59207
AMPC	ZINC000274971608	5.53901
AMPC	ZINC000005005225	5.5681
AMPC	ZINC000001532883	5.28539
AMPC	ZINC000000134426	5.87254
AMPC	ZINC000036973317	5.02714
AMPC	ZINC000000345924	5.91666
AMPC	ZINC000000137957	6.14716
AMPC	ZINC000000102927	5.92142
AMPC	ZINC000030643606	7.29778
AMPC	ZINC000002316523	5.81028
AMPC	ZINC000547872690	5.60906
AMPC	ZINC000000251359	5.57308
AMPC	ZINC000008034715	4.89469
AMPC	ZINC000005591144	5.24115
AMPC	ZINC000001244973	5.62444
AMPC	ZINC000000121493	5.93934
AMPC	ZINC000018996886	4.79034
AMPC	ZINC000065395352	7.00846
AMPC	ZINC000001666570	6.7948
AMPC	ZINC000000084867	5.0842
AMPC	ZINC000000476684	6.01333
AMPC	ZINC000002519014	5.88871
AMPC	ZINC000000575904	5.6214
AMPC	ZINC000002488652	5.98283
AMPC	ZINC000004502050	5.99334
AMPC	ZINC000003121863	5.79195
AMPC	ZINC000000393981	5.31845
AMPC	ZINC000261717220	6.55576
AMPC	ZINC000004293281	6.38126
AMPC	ZINC000000114480	5.44637
AMPC	ZINC000002583763	5.19849
AMPC	ZINC000000643482	6.6553
AMPC	ZINC000100195780	6.30021
AMPC	ZINC000000085395	5.04116
AMPC	ZINC000003954662	6.29731
AMPC	ZINC000006602025	5.18106
AMPC	ZINC000000402662	5.67663
AMPC	ZINC000001553339	5.74923
AMPC	ZINC000009614849	5.88745
AMPC	ZINC000013799038	4.81405
AMPC	ZINC000013385275	5.94921
AMPC	ZINC000000084465	6.16078
AMPC	ZINC000009646749	5.69083
AMPC	ZINC000001498882	5.70665
AMPC	ZINC000226106006	6.31869
AMPC	ZINC000004536725	5.68184
AMPC	ZINC000263450422	5.36368
AMPC	ZINC000104337765	5.33376
AMPC	ZINC000000388310	5.30171
AMPC	ZINC000036634408	7.1426
AMPC	ZINC000238345405	6.1914
AMPC	ZINC000274920909	5.81726
AMPC	ZINC000409431747	5.22957
AMPC	ZINC000000655429	5.8282
AMPC	ZINC000001628296	4.58817
AMPC	ZINC000006588865	6.33724
AMPC	ZINC000002563867	4.98701
AMPC	105	6.00551
AMPC	ZINC000144994840	5.09978
AMPC	ZINC000063216448	5.97651
AMPC	ZINC000155083267	6.53686
AMPC	ZINC000002140936	4.65108
AMPC	ZINC000104336666	5.38702
AMPC	ZINC000000967833	5.38182
AMPC	ZINC000001590497	5.78852
AMPC	ZINC000276309258	5.50529
AMPC	ZINC000006544817	5.79906
AMPC	ZINC000000574173	5.51485
AMPC	ZINC000001713425	6.21503
AMPC	ZINC000004277632	6.04138
AMPC	ZINC000090277064	6.466
AMPC	ZINC000000157340	4.34923
AMPC	ZINC000002635394	6.31505
AMPC	ZINC000110969279	6.21244
AMPC	ZINC000029341974	5.63533
AMPC	ZINC000000001617	5.62571
AMPC	ZINC000000347203	6.09594
AMPC	ZINC000001561716	4.89065
AMPC	ZINC000000388695	5.33603
AMPC	ZINC000006832280	5.67411
AMPC	ZINC000001153176	6.11964
AMPC	ZINC000003407713	5.56981
AMPC	ZINC000038029948	5.50799
AMPC	ZINC000000053158	5.36075
AMPC	ZINC000000053601	6.67151
AMPC	ZINC000262216876	5.24201
AMPC	ZINC000088245281	5.54035
AMPC	ZINC000019089046	5.52091
AMPC	ZINC000005045421	4.55234
AMPC	ZINC000001242371	6.13043
AMPC	ZINC000002243080	6.067
AMPC	ZINC000000651712	5.61928
AMPC	ZINC000004477781	4.94222
AMPC	ZINC000000000152	6.10799
AMPC	ZINC000000059737	6.00631
AMPC	ZINC000164341952	6.03599
AMPC	ZINC000016488465	5.65796
AMPC	ZINC000004771925	6.31583
AMPC	ZINC000001015618	6.02284
AMPC	ZINC000388247629	3.6328
AMPC	ZINC000000157832	5.87939
AMPC	ZINC000000203003	6.218
AMPC	ZINC000000874210	5.65516
AMPC	ZINC000287201438	5.89929
AMPC	ZINC000004511345	6.08146
AMPC	ZINC000002382759	5.59119
AMPC	ZINC000004336514	5.83047
AMPC	ZINC000000056609	5.03867
AMPC	ZINC000049423158	5.68302
AMPC	ZINC000000967442	5.10471
AMPC	322	5.66399
AMPC	ZINC000005368839	4.82765
AMPC	ZINC000001561755	5.25988
AMPC	ZINC000161796310	5.93662
AMPC	ZINC000000297036	5.93564
AMPC	ZINC000001095340	6.17274
AMPC	ZINC000003887395	5.8817
AMPC	ZINC000000395540	4.41771
AMPC	ZINC000004193981	6.17097
AMPC	ZINC000037732111	5.91335
AMPC	ZINC000016958038	6.63779
AMPC	ZINC000006830290	5.53405
AMPC	ZINC000001687160	4.70598
AMPC	ZINC000261722235	5.49831
AMPC	ZINC000027322968	5.88533
AMPC	ZINC000000157925	5.38815
AMPC	ZINC000016942348	5.528
AMPC	ZINC000001634269	5.84232
AMPC	ZINC000000153512	4.64861
AMPC	ZINC000169336151	5.18613
AMPC	ZINC000000072216	5.67942
AMPC	ZINC000262325281	6.0957
AMPC	ZINC000002457106	5.23479
AMPC	ZINC000001870300	5.29994
AMPC	ZINC000001764734	5.22494
AMPC	ZINC000000045664	6.08957
AMPC	ZINC000000425051	5.82274
AMPC	ZINC000002192251	5.28946
AMPC	ZINC000001737497	6.03779
AMPC	ZINC000001630820	4.64066
AMPC	ZINC000006759120	6.19013
AMPC	ZINC000000087116	5.84623
AMPC	ZINC000226878324	5.29753
AMPC	ZINC000000317337	6.29606
AMPC	ZINC000002573573	4.75696
AMPC	ZINC000001699148	6.24371
AMPC	ZINC000137383886	5.4741
AMPC	ZINC000000249141	5.69503
AMPC	ZINC000000034330	6.71787
AMPC	ZINC000001029247	6.55768
AMPC	ZINC000037454892	5.51307
AMPC	ZINC000041084646	5.63351
AMPC	ZINC000020213399	5.60526
AMPC	ZINC000548539949	5.51833
AMPC	ZINC000000039049	5.32522
AMPC	ZINC000000000289	5.05446
AMPC	ZINC000001602641	6.78872
AMPC	ZINC000001293137	5.00467
AMPC	ZINC000002562576	5.33809
AMPC	ZINC000000408201	5.55787
AMPC	ZINC000000967389	4.13744
AMPC	ZINC000020280921	5.11224
AMPC	ZINC000000440998	5.62449
AMPC	ZINC000002168669	5.71291
AMPC	ZINC000003803979	6.50394
AMPC	ZINC000000378603	6.04434
AMPC	ZINC000020264671	5.37927
AMPC	ZINC000262659562	6.20985
AMPC	ZINC000000148798	6.88924
AMPC	ZINC000001318759	4.91453
AMPC	ZINC000000658041	6.49358
AMPC	ZINC000000259883	6.54191
AMPC	ZINC000070415559	6.38739
AMPC	ZINC000002022077	5.45878
AMPC	ZINC000000138951	6.99633
AMPC	ZINC000064940982	7.32787
AMPC	ZINC000000079053	5.19475
AMPC	ZINC000003029889	5.94382
AMPC	ZINC000013896054	5.55503
AMPC	ZINC000000969509	5.02771
AMPC	210	6.07468
AMPC	ZINC000000753965	6.53824
AMPC	ZINC000002306159	5.72873
AMPC	ZINC000001608075	6.85391
AMPC	ZINC000026181961	6.03144
AMPC	ZINC000000155956	5.79078
AMPC	ZINC000004384205	5.27739
AMPC	ZINC000073738048	6.14836
AMPC	ZINC000000967253	4.88231
AMPC	ZINC000000799224	6.3871
AMPC	ZINC000005117053	5.47617
AMPC	ZINC000001642331	7.50265
AMPC	ZINC000000057042	5.33572
AMPC	ZINC000000178389	5.86751
AMPC	ZINC000000630305	6.16719
AMPC	ZINC000002513008	5.15379
AMPC	ZINC000002530067	5.48108
AMPC	ZINC000006222035	4.9697
AMPC	ZINC000001565382	5.97593
AMPC	ZINC000001694540	4.85307
AMPC	ZINC000020185001	5.53292
AMPC	ZINC000000615949	6.08118
AMPC	ZINC000001529671	5.35795
AMPC	ZINC000238119905	6.66994
AMPC	ZINC000536686580	6.39705
AMPC	ZINC000002929136	5.48671
AMPC	ZINC000000039459	4.89345
AMPC	ZINC000001622766	5.17794
AMPC	ZINC000104342493	5.40081
AMPC	ZINC000584880368	6.74228
AMPC	ZINC000000107532	6.17207
AMPC	ZINC000002510599	4.913
AMPC	ZINC000003122945	5.49082
AMPC	ZINC000000056233	5.3562
AMPC	ZINC000000165348	6.6618
AMPC	ZINC000057905441	5.39296
AMPC	ZINC000000388362	5.68953
AMPC	ZINC000002699290	6.1076
AMPC	ZINC000000074321	6.11852
AMPC	ZINC000000008717	5.42608
AMPC	ZINC000001848636	5.32193
AMPC	ZINC000004028130	7.09014
AMPC	ZINC000000051962	8.20697
AMPC	ZINC000104340187	5.15149
AMPC	ZINC000578012489	6.33405
AMPC	ZINC000001698996	4.94121
AMPC	ZINC000002545270	5.59358
AMPC	ZINC000002771003	6.33274
AMPC	ZINC000001631379	6.34633
AMPC	ZINC000043700842	5.38998
AMPC	ZINC000003047963	5.26199
AMPC	ZINC000002751876	6.05026
AMPC	ZINC000001279765	6.58672
AMPC	ZINC000003993547	6.15573
AMPC	ZINC000019781935	5.83544
AMPC	ZINC000000053604	6.49206
AMPC	ZINC000020245213	6.88444
AMPC	ZINC000000205908	6.11371
AMPC	ZINC000002041690	4.61489
AMPC	ZINC000001594999	4.40149
AMPC	ZINC000002685375	6.69648
AMPC	ZINC000000081877	6.45812
AMPC	ZINC000274887593	6.19228
AMPC	ZINC000000425079	5.28524
AMPC	ZINC000002693649	5.48874
AMPC	ZINC000001725410	4.84879
AMPC	ZINC000003117855	5.67611
AMPC	ZINC000035680098	5.65433
AMPC	ZINC000407948673	5.79366
AMPC	ZINC000044936390	6.08004
AMPC	ZINC000020596656	5.83954
AMPC	ZINC000060856732	5.78261
AMPC	ZINC000001926689	5.39829
AMPC	ZINC000000063253	5.45411
AMPC	ZINC000663132012	5.48912
AMPC	ZINC000005681347	5.47643
AMPC	ZINC000001628959	6.64769
AMPC	ZINC000001583251	6.82853
AMPC	ZINC000002484661	5.31332
AMPC	ZINC000584628462	5.46448
AMPC	ZINC000001018001	4.29389
AMPC	ZINC000000218106	4.94066
AMPC	ZINC000000389248	6.86476
AMPC	ZINC000000402309	5.54559
AMPC	ZINC000000266934	5.87689
AMPC	ZINC000037583980	4.74685
AMPC	ZINC000001644855	5.03504
AMPC	ZINC000003012361	5.47639
AMPC	ZINC000001151884	5.73917
AMPC	ZINC000000133151	5.04292
AMPC	ZINC000110969263	6.051
AMPC	ZINC000001585758	7.03845
AMPC	ZINC000000117826	5.89305
AMPC	ZINC000000389129	4.22525
AMPC	ZINC000000402423	5.42863
AMPC	ZINC000002552495	4.38755
AMPC	ZINC000002653960	5.58395
AMPC	ZINC000001709110	6.09446
AMPC	ZINC000000467891	5.81912
AMPC	ZINC000006419535	5.49863
AMPC	ZINC000034581725	6.13354
AMPC	ZINC000001596065	5.3819
AMPC	ZINC000000239931	5.13306
AMPC	ZINC000000038595	6.35057
AMPC	ZINC000001004756	5.49298
AMPC	ZINC000005975250	5.82348
AMPC	ZINC000000040232	5.50663
AMPC	ZINC000002699671	5.3276
AMPC	ZINC000647762063	6.49642
AMPC	ZINC000650230427	5.27144
AMPC	ZINC000000001618	5.55922
AMPC	110	5.43706
AMPC	ZINC000606566198	5.52586
AMPC	ZINC000003529769	5.51021
AMPC	119	6.09103
AMPC	ZINC000091625935	5.92505
AMPC	ZINC000000393252	4.98703
AMPC	ZINC000000119739	5.9509
AMPC	ZINC000000130012	5.13963
AMPC	ZINC000001530218	5.746
AMPC	ZINC000035083924	5.79796
AMPC	ZINC000000704365	6.12562
AMPC	ZINC000101083927	5.74026
AMPC	ZINC000000348791	5.15318
AMPC	ZINC000000215322	6.30504
AMPC	ZINC000000629645	7.77489
AMPC	ZINC000000138650	5.25152
AMPC	ZINC000002371866	4.96684
AMPC	ZINC000000154278	5.40099
AMPC	ZINC000000862323	7.32127
AMPC	ZINC000010157055	5.79701
AMPC	ZINC000020258568	5.33956
AMPC	ZINC000001845978	5.88163
AMPC	ZINC000002868684	5.07838
AMPC	ZINC000205462353	5.18004
AMPC	ZINC000547547556	5.3554
AMPC	ZINC000110969673	5.55355
AMPC	ZINC000274880518	5.36416
AMPC	ZINC000000138057	5.08966
AMPC	ZINC000015980601	7.03621
AMPC	ZINC000000155796	5.28821
AMPC	ZINC000000259480	5.32103
AMPC	ZINC000663129632	6.61826
AMPC	ZINC000000045066	6.20043
AMPC	ZINC000000459875	5.31014
AMPC	ZINC000039369777	5.34271
AMPC	ZINC000000073717	6.18958
AMPC	ZINC000004270164	6.31907
AMPC	ZINC000049032501	5.6243
AMPC	ZINC000003160583	5.11448
AMPC	ZINC000000160027	5.88013
AMPC	ZINC000000073145	5.81673
AMPC	ZINC000000528186	6.38576
AMPC	ZINC000004691466	5.89798
AMPC	ZINC000000185861	4.9503
AMPC	ZINC000001019457	6.29654
[truncated: 1,094 more rows]

## Sheet: CSF1R
Receptor	Ligand	Predicted BA
ANDR	ZINC000000026872	7.60889
ANDR	ZINC000000028233	5.30838
ANDR	ZINC000000029984	5.87348
ANDR	ZINC000000059942	5.33699
ANDR	ZINC000000033483	6.40224
ANDR	ZINC000000007178	7.2417
ANDR	ZINC000000006328	7.74666
ANDR	ZINC000000399433	7.74521
ANDR	ZINC000000343631	7.8962
ANDR	ZINC000000029540	5.81228
ANDR	ZINC000000082000	5.30552
ANDR	ZINC000000129450	7.36579
ANDR	ZINC000000048698	7.64086
ANDR	ZINC000000053664	6.56006
ANDR	ZINC000000051479	6.8074
ANDR	ZINC000000055452	5.85078
ANDR	ZINC000000022140	7.83893
ANDR	ZINC000000004270	7.10835
ANDR	ZINC000000131449	5.56991
ANDR	ZINC000000054365	5.95967
ANDR	ZINC000000040024	6.39607
ANDR	ZINC000000052420	7.7334
ANDR	ZINC000000365202	6.64954
ANDR	ZINC000000178548	7.14258
ANDR	ZINC000000002202	6.61588
ANDR	ZINC000000055237	6.32647
ANDR	ZINC000000032403	5.80764
ANDR	ZINC000000030694	5.18965
ANDR	ZINC000000043478	5.84337
ANDR	ZINC000000005331	6.76131
ANDR	ZINC000000028235	6.8732
ANDR	ZINC000000036080	7.43267
ANDR	ZINC000000165142	6.57318
ANDR	ZINC000000029158	5.38378
ANDR	ZINC000000039975	6.63413
ANDR	ZINC000000039209	6.60398
ANDR	ZINC000000335544	7.42354
ANDR	ZINC000000115051	7.63694
ANDR	ZINC000000022921	6.94376
ANDR	ZINC000000029325	6.49541
ANDR	ZINC000000031876	7.30671
ANDR	ZINC000000017073	7.31035
ANDR	ZINC000000007118	7.55594
ANDR	ZINC000000064449	7.3656
ANDR	ZINC000000398147	7.42277
ANDR	ZINC000000086319	7.82831
ANDR	ZINC000000031618	7.77502
ANDR	ZINC000000015627	7.26292
ANDR	ZINC000000092260	7.3611
ANDR	ZINC000000150104	7.50758
ANDR	ZINC000000040271	7.3388
ANDR	ZINC000000040926	6.98292
ANDR	ZINC000000121555	7.54677
ANDR	ZINC000000029351	6.47783
ANDR	ZINC000000004337	7.41286
ANDR	ZINC000000610127	7.66833
ANDR	ZINC000000047886	6.49374
ANDR	ZINC000000034252	7.81181
ANDR	ZINC000000030280	7.38376
ANDR	ZINC000000024966	6.64618
ANDR	ZINC000000142955	6.24528
ANDR	ZINC000000003544	5.39963
ANDR	ZINC000000037705	6.90963
ANDR	ZINC000000089873	7.56618
ANDR	ZINC000000061273	7.42275
ANDR	ZINC000000037117	6.96619
ANDR	ZINC000000152856	7.32487
ANDR	ZINC000000001289	5.1897
ANDR	ZINC000000007670	7.09387
ANDR	ZINC000000000748	6.57136
ANDR	ZINC000000313171	7.85506
ANDR	ZINC000000113803	7.84494
ANDR	CHEMBL351519	6.36218
ANDR	ZINC000000033877	7.61211
ANDR	ZINC000000033812	6.85299
ANDR	ZINC000000138469	7.15818
ANDR	ZINC000000057255	7.37981
ANDR	ZINC000000028360	6.60111
ANDR	ZINC000000031652	5.69411
ANDR	ZINC000000003877	6.5709
ANDR	ZINC000000019372	7.07178
ANDR	ZINC000000041228	7.27409
ANDR	ZINC000000030159	6.131
ANDR	ZINC000000030353	5.8004
ANDR	ZINC000000029925	6.97477
ANDR	ZINC000000000707	8.04707
ANDR	ZINC000000053711	7.25538
ANDR	ZINC000000060438	7.19094
ANDR	ZINC000000002162	5.88744
ANDR	ZINC000000029489	6.53793
ANDR	ZINC000000058553	6.23113
ANDR	ZINC000000345304	7.70708
ANDR	ZINC000000117507	6.51718
ANDR	ZINC000000003151	6.69128
ANDR	ZINC000000047640	7.20367
ANDR	ZINC000000069639	6.43564
ANDR	ZINC000000129588	7.53745
ANDR	ZINC000000030436	6.60181
ANDR	ZINC000000012346	5.32307
ANDR	ZINC000000069561	7.78987
ANDR	ZINC000000041235	7.89144
ANDR	ZINC000000049181	7.27848
ANDR	ZINC000000110913	8.04033
ANDR	ZINC000000060739	6.61532
ANDR	ZINC000000041721	6.83594
ANDR	ZINC000000024499	6.91827
ANDR	ZINC000000050449	6.21588
ANDR	ZINC000000171249	7.50625
ANDR	ZINC000000005543	7.63086
ANDR	ZINC000000067943	7.61737
ANDR	ZINC000000038063	6.73421
ANDR	ZINC000000070831	6.97986
ANDR	ZINC000000034151	7.56042
ANDR	ZINC000000023113	6.86127
ANDR	ZINC000000025696	6.77661
ANDR	ZINC000000029835	7.23868
ANDR	ZINC000000036462	7.07803
ANDR	ZINC000000049463	7.02472
ANDR	ZINC000000041854	6.76347
ANDR	ZINC000000029904	7.46342
ANDR	ZINC000000138654	7.34094
ANDR	ZINC000000122501	7.74345
ANDR	ZINC000000030651	6.64014
ANDR	ZINC000000308300	7.7875
ANDR	ZINC000000029393	7.35766
ANDR	ZINC000000058205	7.12361
ANDR	ZINC000000028965	7.01494
ANDR	ZINC000000167312	7.46507
ANDR	ZINC000000038794	7.62785
ANDR	ZINC000000082780	7.20939
ANDR	ZINC000000031530	6.28347
ANDR	ZINC000000046415	7.90386
ANDR	ZINC000000029363	6.74843
ANDR	ZINC000000026959	7.38975
ANDR	ZINC000000078575	6.69109
ANDR	ZINC000000039433	5.98175
ANDR	ZINC000000388789	6.85575
ANDR	ZINC000000056857	7.03441
ANDR	ZINC000000056934	5.76702
ANDR	ZINC000000019985	7.25076
ANDR	ZINC000000009589	6.01085
ANDR	ZINC000000095519	6.98714
ANDR	CHEMBL389077	8.07853
ANDR	ZINC000000045922	7.23332
ANDR	ZINC000000014894	5.47277
ANDR	ZINC000000071138	7.42343
ANDR	ZINC000000035930	6.36546
ANDR	ZINC000000031714	7.31395
ANDR	ZINC000000041329	6.29122
ANDR	ZINC000000000660	6.29196
ANDR	ZINC000000153456	7.56551
ANDR	ZINC000000120873	7.67723
ANDR	ZINC000000242431	7.53284
ANDR	ZINC000000001468	5.99499
ANDR	ZINC000000040751	7.56528
ANDR	ZINC000000041283	8.11418
ANDR	ZINC000000029687	5.86556
ANDR	ZINC000000055466	6.27223
ANDR	CHEMBL387570	7.60622
ANDR	ZINC000000142151	7.5448
ANDR	ZINC000000002057	6.20347
ANDR	ZINC000000032605	7.04984
ANDR	ZINC000000001220	5.29334
ANDR	ZINC000000068387	7.32538
ANDR	ZINC000000068012	7.31028
ANDR	ZINC000000052677	7.18106
ANDR	ZINC000000342458	7.43649
ANDR	ZINC000000056498	5.47273
ANDR	ZINC000000041825	6.68645
ANDR	ZINC000000075752	7.2039
ANDR	ZINC000000027889	7.08259
ANDR	ZINC000000029800	5.142
ANDR	ZINC000000002171	5.66034
ANDR	ZINC000000001892	6.44304
ANDR	ZINC000000341453	7.34106
ANDR	ZINC000000077988	7.71767
ANDR	ZINC000000168905	7.07621
ANDR	ZINC000000480782	7.40001
ANDR	ZINC000000128430	7.20967
ANDR	ZINC000000027363	5.87363
ANDR	ZINC000000059338	6.19003
ANDR	ZINC000000002197	6.19861
ANDR	ZINC000000030507	6.82464
ANDR	ZINC000000120714	6.99636
ANDR	ZINC000000173760	6.11093
ANDR	ZINC000000037402	7.39005
ANDR	ZINC000000052088	6.20486
ANDR	ZINC000000035372	7.39479
ANDR	ZINC000000073770	7.38135
ANDR	ZINC000000088167	7.77007
ANDR	ZINC000000028591	6.28003
ANDR	ZINC000000029760	6.63899
ANDR	ZINC000000034245	6.73759
ANDR	ZINC000000001553	7.324
ANDR	ZINC000000029741	6.15038
ANDR	ZINC000000012063	8.01026
ANDR	ZINC000000046052	6.63366
ANDR	ZINC000000029011	8.03073
ANDR	ZINC000000217727	7.36768
ANDR	ZINC000000024133	7.35274
ANDR	ZINC000000011114	6.89831
ANDR	ZINC000000101972	7.56549
ANDR	ZINC000000056879	6.58031
ANDR	ZINC000000061257	7.05847
ANDR	ZINC000000000985	7.4657
ANDR	ZINC000000004918	7.37091
ANDR	ZINC000000019214	6.4424
ANDR	ZINC000000400377	7.76755
ANDR	ZINC000000033603	7.22221
ANDR	ZINC000000037159	7.41364
ANDR	ZINC000000093336	5.54323
ANDR	ZINC000000031465	6.84789
ANDR	ZINC000000150608	7.66481
ANDR	ZINC000000095148	8.20972
ANDR	ZINC000000033265	7.50415
ANDR	ZINC000000001387	5.66969
ANDR	ZINC000000001780	6.82454
ANDR	ZINC000000161946	6.69664
ANDR	ZINC000000046096	6.4283
ANDR	ZINC000000033134	7.09457
ANDR	ZINC000000003946	6.77308
ANDR	ZINC000000074464	6.89432
ANDR	ZINC000000000950	6.72952
ANDR	ZINC000000024109	6.35836
ANDR	ZINC000000108758	7.06766
ANDR	ZINC000000030083	5.41419
ANDR	ZINC000000082419	7.15078
ANDR	ZINC000000029502	7.41757
ANDR	ZINC000000040469	7.62207
ANDR	ZINC000000028291	5.81707
ANDR	ZINC000000140086	7.38037
ANDR	ZINC000000525904	7.17554
ANDR	ZINC000000004541	7.55704
ANDR	ZINC000000264070	7.64345
ANDR	CHEMBL243995	7.88924
ANDR	ZINC000000029503	5.91669
ANDR	ZINC000000031838	7.48638
ANDR	ZINC000000114086	7.23727
ANDR	ZINC000000030204	6.51852
ANDR	CHEMBL162569	7.6322
ANDR	ZINC000000126070	7.31601
ANDR	ZINC000000166747	7.25896
ANDR	ZINC000000001423	5.97052
ANDR	ZINC000000035739	5.83478
ANDR	ZINC000000172896	7.22673
ANDR	CHEMBL449371	7.16336
ANDR	ZINC000000066456	6.69094
ANDR	ZINC000000064815	7.98662
ANDR	ZINC000000040548	6.84542
ANDR	ZINC000000008637	8.34575
ANDR	CHEMBL274826	8.40349
ANDR	ZINC000000017381	6.46652
ANDR	ZINC000000042739	6.12233
ANDR	ZINC000000113383	6.02263
ANDR	ZINC000000066091	6.48215
ANDR	ZINC000000035386	6.38504
ANDR	ZINC000000061518	6.71336
ANDR	ZINC000000038860	6.76285
ANDR	ZINC000000150366	5.66475
ANDR	ZINC000000089917	7.20465
ANDR	ZINC000000061023	7.22054
ANDR	ZINC000000002226	7.40017
ANDR	ZINC000000028304	5.24763
ANDR	ZINC000000014819	5.23534
ANDR	ZINC000000039073	7.02635
ANDR	ZINC000000080552	7.46003
ANDR	ZINC000000075461	7.27265
ANDR	ZINC000000072389	6.16117
ANDR	ZINC000000030503	6.41867
ANDR	ZINC000000036013	6.47526
ANDR	ZINC000000030490	5.69337
ANDR	ZINC000000494880	6.91333
ANDR	ZINC000000028276	6.52089
ANDR	ZINC000000041369	6.39716
ANDR	ZINC000000087046	7.44049
ANDR	ZINC000000004616	7.10832
ANDR	ZINC000000001674	6.9548
ANDR	ZINC000000029877	7.67506
ANDR	ZINC000000049632	7.26594
ANDR	ZINC000000002219	5.86669
ANDR	ZINC000000041840	6.34943
ANDR	ZINC000000002124	7.78919
ANDR	ZINC000000033675	7.65257
ANDR	ZINC000000002493	5.62179
ANDR	ZINC000000023895	7.24153
ANDR	ZINC000000173349	7.72266
ANDR	ZINC000000013498	6.87673
ANDR	ZINC000000051966	6.25505
ANDR	ZINC000000035162	6.77615
ANDR	ZINC000000015861	5.22303
ANDR	ZINC000000188317	7.82306
ANDR	ZINC000000071605	6.42735
ANDR	ZINC000000030152	6.16344
ANDR	ZINC000000027635	6.42311
ANDR	ZINC000000215699	5.67909
ANDR	ZINC000000086291	6.62343
ANDR	ZINC000000396674	7.34775
ANDR	ZINC000000162839	6.92533
ANDR	ZINC000000105977	6.01549
ANDR	ZINC000000033507	6.90128
ANDR	ZINC000000047828	6.7632
ANDR	ZINC000000046169	6.81592
ANDR	ZINC000000057299	6.84628
ANDR	ZINC000000094178	7.52887
ANDR	ZINC000000115742	7.20793
ANDR	ZINC000000005505	5.7931
ANDR	ZINC000000053438	7.38601
ANDR	ZINC000000447636	7.79752
ANDR	ZINC000000033484	7.05409
ANDR	ZINC000000610368	7.54433
ANDR	ZINC000000072193	6.47952
ANDR	ZINC000000128026	6.70235
ANDR	ZINC000000024554	6.86898
ANDR	ZINC000000057951	7.66333
ANDR	ZINC000000013143	7.51532
ANDR	ZINC000000239236	7.88365
ANDR	ZINC000000011544	7.42049
ANDR	ZINC000000040212	7.33008
ANDR	ZINC000000033249	7.94907
ANDR	ZINC000000024608	5.99472
ANDR	ZINC000000041416	7.64867
ANDR	ZINC000000014251	7.53347
ANDR	ZINC000000290614	7.57907
ANDR	ZINC000000039605	6.1646
ANDR	ZINC000000003885	7.15479
ANDR	ZINC000000004070	6.84743
ANDR	ZINC000000028148	5.93011
ANDR	ZINC000000137383	7.17687
ANDR	ZINC000000001888	5.28652
ANDR	ZINC000000394713	7.30816
ANDR	ZINC000000206928	7.52199
ANDR	ZINC000000002675	7.33795
ANDR	ZINC000000033702	6.84462
ANDR	ZINC000000109841	6.42323
ANDR	ZINC000000000969	7.81221
ANDR	ZINC000000165298	6.50227
ANDR	ZINC000000051206	6.26839
ANDR	ZINC000000001728	6.08821
ANDR	ZINC000000029333	7.13068
ANDR	ZINC000000383252	7.39926
ANDR	ZINC000000042373	7.03232
ANDR	ZINC000000035551	8.04719
ANDR	ZINC000000002857	7.33605
ANDR	ZINC000000000200	6.9213
ANDR	ZINC000000001818	6.71541
ANDR	ZINC000000042738	6.73486
ANDR	ZINC000000151810	6.42263
ANDR	ZINC000000066776	7.50664
ANDR	ZINC000000074122	6.55235
ANDR	ZINC000000068328	6.87004
ANDR	ZINC000000029349	6.25596
ANDR	ZINC000000030755	7.38364
ANDR	ZINC000000060714	6.12349
ANDR	ZINC000000021006	6.83293
ANDR	ZINC000000152671	7.42434
ANDR	ZINC000000029331	6.41674
ANDR	ZINC000000052424	7.18162
ANDR	ZINC000000061532	6.60373
ANDR	ZINC000000010622	4.98833
ANDR	ZINC000000050522	7.3303
ANDR	ZINC000000027389	7.47959
ANDR	ZINC000000060167	7.91422
ANDR	ZINC000000032370	7.49697
ANDR	ZINC000000071679	5.97982
ANDR	ZINC000000385672	6.1196
ANDR	ZINC000000015688	5.49544
ANDR	ZINC000000096957	7.39095
ANDR	ZINC000000034412	7.06927
ANDR	ZINC000000039591	5.66777
ANDR	ZINC000000207301	6.01322
ANDR	ZINC000000096218	7.24556
ANDR	ZINC000000091251	7.14634
ANDR	ZINC000000030926	6.79545
ANDR	ZINC000000193236	6.04704
ANDR	ZINC000000052337	7.38672
ANDR	ZINC000000001091	5.25222
ANDR	ZINC000000000187	6.28733
ANDR	ZINC000000028531	6.04279
ANDR	ZINC000000052632	7.20877
ANDR	ZINC000000401083	7.88582
ANDR	ZINC000000051770	7.41083
ANDR	CHEMBL141244	8.17402
ANDR	ZINC000000092262	7.14445
ANDR	ZINC000000002698	6.28514
ANDR	ZINC000000071494	5.95238
ANDR	ZINC000000608834	7.26701
ANDR	ZINC000000030295	7.33278
ANDR	ZINC000000036295	7.21509
ANDR	ZINC000000091204	6.22371
ANDR	ZINC000000036016	7.66263
ANDR	ZINC000000041153	7.31041
ANDR	ZINC000000212046	7.06717
ANDR	ZINC000000029921	6.75595
ANDR	ZINC000000000754	6.42484
ANDR	ZINC000000002216	7.54236
ANDR	ZINC000000276246	7.42254
ANDR	ZINC000000136191	7.27225
ANDR	ZINC000000047635	6.84397
ANDR	ZINC000000015062	7.95492
ANDR	ZINC000000151727	7.12427
ANDR	ZINC000004137172	7.32172
ANDR	ZINC000000080655	7.14579
ANDR	ZINC000000034781	7.99417
ANDR	ZINC000000067758	6.79206
ANDR	ZINC000000065728	6.32705
ANDR	ZINC000000039982	7.08451
ANDR	ZINC000000011168	5.87719
ANDR	ZINC000000041907	7.68928
ANDR	ZINC000000009590	6.33883
ANDR	ZINC000000038330	7.69029
ANDR	ZINC000000032794	5.77991
ANDR	ZINC000000034268	8.15963
ANDR	ZINC000000042236	7.01158
ANDR	ZINC000000037938	7.22301
ANDR	ZINC000000050224	6.04788
ANDR	ZINC000000030754	6.97418
ANDR	CHEMBL375107	7.29684
ANDR	CHEMBL156312	7.36009
ANDR	ZINC000000123740	7.02266
ANDR	ZINC000000162179	6.61607
ANDR	ZINC000000038484	6.608
ANDR	ZINC000000124869	6.92163
ANDR	ZINC000000035577	7.41405
ANDR	ZINC000000030521	7.20723
ANDR	ZINC000000016914	7.96028
ANDR	ZINC000000050817	6.5429
ANDR	ZINC000000396649	7.10005
ANDR	ZINC000000072211	6.97445
ANDR	ZINC000000008597	6.29422
ANDR	ZINC000000075254	7.25709
ANDR	ZINC000000053791	7.0946
ANDR	ZINC000000154159	7.7212
ANDR	CHEMBL453623	7.24122
ANDR	ZINC000000062392	7.48153
ANDR	ZINC000000008256	6.87477
ANDR	ZINC000000049850	7.33621
ANDR	ZINC000000002170	6.59394
ANDR	ZINC000000038539	7.20722
ANDR	ZINC000000397033	7.5752
ANDR	ZINC000000165253	6.61679
ANDR	ZINC000000463296	7.62304
ANDR	ZINC000000159222	6.33584
ANDR	ZINC000000065900	6.27503
ANDR	ZINC000000177590	6.58868
ANDR	ZINC000000030547	6.33306
ANDR	ZINC000000037194	7.2788
ANDR	ZINC000000039554	5.35838
ANDR	ZINC000000040425	7.199
ANDR	ZINC000000036018	7.49941
ANDR	ZINC000000012806	6.45551
ANDR	ZINC000000037538	6.65819
ANDR	ZINC000000406362	7.87387
ANDR	ZINC000000049352	6.90935
ANDR	ZINC000000040650	6.49935
ANDR	ZINC000000082377	7.20556
ANDR	ZINC000000392705	7.73009
ANDR	ZINC000000308762	7.59537
ANDR	ZINC000000038188	7.00142
ANDR	ZINC000000049854	6.36353
ANDR	ZINC000000132967	5.6624
ANDR	ZINC000000029781	5.82308
ANDR	ZINC000000051884	6.98744
ANDR	ZINC000000022036	5.44795
ANDR	ZINC000000043033	7.53814
ANDR	CHEMBL139749	7.36795
ANDR	ZINC000000016518	6.4099
ANDR	ZINC000000001310	6.60573
ANDR	ZINC000000024246	7.39716
ANDR	ZINC000000034418	7.23526
ANDR	ZINC000000027406	6.94602
ANDR	ZINC000000126955	7.72072
ANDR	ZINC000000036206	6.44989
ANDR	ZINC000000082306	6.01442
ANDR	ZINC000000056444	5.79581
ANDR	ZINC000000307043	7.9148
ANDR	ZINC000000129851	7.42737
ANDR	ZINC000000093668	6.80594
ANDR	ZINC000000389910	7.18617
ANDR	ZINC000000009132	7.31608
ANDR	ZINC000000058053	6.89681
ANDR	ZINC000000068144	7.68532
ANDR	ZINC000000050684	6.60915
ANDR	ZINC000000040228	6.42246
ANDR	ZINC000000004100	6.6189
ANDR	ZINC000000095727	7.00669
ANDR	ZINC000000022622	7.42868
ANDR	ZINC000000054892	7.28946
ANDR	ZINC000000140368	6.66007
ANDR	ZINC000000024941	6.87074
ANDR	ZINC000000140259	7.67771
ANDR	ZINC000000040371	6.78032
ANDR	ZINC000000028375	6.68836
ANDR	ZINC000000029525	5.15189
ANDR	ZINC000000003921	5.63139
ANDR	ZINC000000024979	7.03873
ANDR	ZINC000000030967	6.10646
ANDR	ZINC000000030037	6.20656
ANDR	ZINC000000061018	6.92438
ANDR	ZINC000000035523	6.93753
ANDR	ZINC000000055463	7.35986
ANDR	ZINC000000383794	7.26552
ANDR	ZINC000000038683	7.12398
ANDR	ZINC000000035788	6.65729
ANDR	ZINC000000148914	6.90741
ANDR	ZINC000000577317	7.25235
ANDR	ZINC000000066710	7.19909
ANDR	CHEMBL249071	7.11659
ANDR	ZINC000000057728	7.18808
ANDR	ZINC000000159347	6.9843
ANDR	ZINC000000034694	8.0053
ANDR	ZINC000000399899	7.73355
ANDR	ZINC000000112709	7.50941
ANDR	ZINC000000047724	6.7429
ANDR	ZINC000000079804	7.98589
ANDR	ZINC000000002913	6.29461
ANDR	ZINC000000409868	7.11032
ANDR	ZINC000000052327	6.84969
ANDR	ZINC000000002017	7.58928
ANDR	ZINC000000047745	6.53842
ANDR	ZINC000000000710	6.01856
ANDR	ZINC000000013416	6.481
ANDR	ZINC000000001679	7.27352
ANDR	ZINC000000026221	7.85436
ANDR	ZINC000000018649	5.64185
ANDR	ZINC000000086071	7.9008
ANDR	ZINC000000038987	7.55872
ANDR	ZINC000000289010	7.29927
ANDR	ZINC000000333669	7.91508
ANDR	ZINC000000168895	7.39621
ANDR	ZINC000000002772	6.98848
ANDR	ZINC000000105736	7.80808
ANDR	ZINC000000002910	5.57661
ANDR	ZINC000000128602	7.93796
ANDR	ZINC000000038394	7.10437
ANDR	ZINC000000107532	7.16521
ANDR	ZINC000000028525	5.99464
ANDR	ZINC000000045907	7.14438
ANDR	ZINC000000052968	7.2534
ANDR	ZINC000000006937	7.55814
ANDR	ZINC000000030000	6.33163
ANDR	ZINC000000034174	8.16992
ANDR	ZINC000000203739	7.53226
ANDR	ZINC000000101625	6.98268
ANDR	ZINC000000040535	7.32545
ANDR	ZINC000000011409	7.2886
ANDR	ZINC000000073355	6.62852
ANDR	ZINC000000063724	7.36595
ANDR	ZINC000000010464	7.54293
ANDR	ZINC000000037162	7.83728
ANDR	ZINC000000014023	6.54393
ANDR	ZINC000000014898	6.93814
ANDR	ZINC000000033460	6.91316
ANDR	ZINC000000025178	6.09628
ANDR	ZINC000000124252	7.38248
ANDR	ZINC000000068041	7.32867
ANDR	ZINC000000081335	6.40541
ANDR	ZINC000000387545	6.99133
ANDR	ZINC000000345519	6.87608
ANDR	ZINC000000058596	7.42754
ANDR	ZINC000000027679	6.66334
ANDR	ZINC000000051527	7.64902
ANDR	ZINC000000029464	7.36637
ANDR	ZINC000013467463	7.74687
ANDR	ZINC000000013803	7.49733
ANDR	ZINC000000006308	7.13981
ANDR	ZINC000000132954	6.63922
ANDR	ZINC000000062723	7.36198
ANDR	ZINC000000006263	7.72538
ANDR	ZINC000000041471	7.66065
ANDR	ZINC000000155632	6.90807
ANDR	ZINC000000012981	6.4367
ANDR	ZINC000000008936	6.73358
ANDR	ZINC000000334569	8.08032
ANDR	ZINC000000056646	5.5009
ANDR	ZINC000000037350	5.55491
ANDR	ZINC000000005014	7.54107
ANDR	ZINC000000041096	7.17591
ANDR	ZINC000000155089	7.20365
ANDR	ZINC000000078038	6.59621
ANDR	ZINC000000072108	6.53875
ANDR	ZINC000000363948	6.71932
ANDR	ZINC000000064903	6.15794
ANDR	ZINC000000029808	5.81051
ANDR	ZINC000000029399	6.34152
ANDR	ZINC000000006858	5.93928
ANDR	ZINC000000032378	6.29028
ANDR	ZINC000000495775	7.7819
ANDR	ZINC000012788469	7.45681
ANDR	ZINC000000036625	6.89382
ANDR	ZINC000000157938	7.38425
ANDR	ZINC000000034727	5.95895
ANDR	ZINC000000031540	5.53381
ANDR	ZINC000000036443	7.90874
ANDR	ZINC000000037286	7.06715
ANDR	ZINC000000095303	7.45194
ANDR	ZINC000000033607	6.71636
ANDR	ZINC000000013855	5.51516
ANDR	ZINC000000000657	6.89588
ANDR	ZINC000000052956	7.5266
ANDR	ZINC000000073379	7.56051
ANDR	ZINC000000027064	6.08473
ANDR	ZINC000000032316	5.69523
ANDR	ZINC000000103859	7.84445
ANDR	ZINC000000066604	7.68416
ANDR	ZINC000000021888	6.54143
ANDR	ZINC000000168965	6.37809
ANDR	ZINC000000158245	6.21114
ANDR	ZINC000000039919	5.4735
ANDR	ZINC000000002561	7.68995
ANDR	ZINC000000142926	7.70596
ANDR	ZINC000000034011	6.68839
ANDR	ZINC000000049859	7.03435
ANDR	ZINC000000074247	6.55172
ANDR	ZINC000000134918	6.89178
ANDR	ZINC000000077560	6.71696
ANDR	ZINC000000380876	6.35977
ANDR	ZINC000000006038	7.21271
ANDR	ZINC000000028306	6.94684
ANDR	ZINC000000055268	6.63071
ANDR	ZINC000000035746	6.54478
ANDR	ZINC000000016136	6.54826
ANDR	ZINC000000117517	6.94026
ANDR	ZINC000000016405	7.8268
ANDR	ZINC000000000125	5.60906
ANDR	ZINC000000029774	6.90376
ANDR	ZINC000000495287	7.27205
ANDR	ZINC000000108623	7.01416
ANDR	ZINC000000068140	7.56629
ANDR	ZINC000000069791	7.51024
ANDR	ZINC000000003771	6.43522
ANDR	ZINC000000286561	6.65292
ANDR	ZINC000000114347	7.38423
ANDR	ZINC000000059879	6.52504
ANDR	CHEMBL227749	7.40634
ANDR	ZINC000000023204	6.70188
ANDR	ZINC000000148920	7.04442
ANDR	ZINC000000031012	7.12257
ANDR	ZINC000000106879	7.64249
ANDR	ZINC000000002119	7.55347
ANDR	ZINC000000001928	6.99956
ANDR	ZINC000000066664	7.59226
ANDR	ZINC000000046939	6.83077
ANDR	ZINC000000027675	6.44624
ANDR	ZINC000000032537	7.61888
ANDR	ZINC000000039775	7.32344
ANDR	ZINC000000029675	7.44276
ANDR	ZINC000000000628	6.7983
ANDR	ZINC000000002256	7.31362
ANDR	ZINC000000000428	6.39564
ANDR	ZINC000000001707	5.85197
ANDR	ZINC000000187352	6.48954
ANDR	ZINC000000027759	6.21619
ANDR	ZINC000000173024	6.80225
ANDR	ZINC000000055280	7.06926
ANDR	ZINC000000084532	5.95533
ANDR	ZINC000000057044	7.05323
ANDR	ZINC000000001145	6.44675
ANDR	ZINC000000245931	6.88931
ANDR	ZINC000000055043	7.38099
ANDR	ZINC000000049230	7.14147
ANDR	ZINC000000023883	5.60201
ANDR	ZINC000000334201	7.94952
ANDR	ZINC000000001593	6.07748
ANDR	ZINC000000138112	6.58259
ANDR	ZINC000000076193	7.54724
ANDR	ZINC000003756421	7.72807
ANDR	ZINC000000086088	6.93604
ANDR	ZINC000000080962	7.43683
ANDR	ZINC000000009651	7.5868
ANDR	ZINC000000060045	6.82002
ANDR	ZINC000000136454	7.52548
ANDR	ZINC000000050685	7.03647
ANDR	ZINC000000084515	6.63314
ANDR	ZINC000000195506	7.29148
ANDR	ANDR_xtal_lig	8.56691
ANDR	ZINC000000016460	6.21493
ANDR	ZINC000000074441	6.71442
ANDR	ZINC000000160960	7.26024
ANDR	ZINC000000062604	7.06571
ANDR	ZINC000000053385	6.55686
ANDR	ZINC000000050906	7.09584
ANDR	ZINC000000037791	6.79808
ANDR	ZINC000000105868	7.33549
ANDR	ZINC000000029764	7.54702
ANDR	ZINC000000032960	6.21483
ANDR	ZINC000000027612	6.92676
ANDR	ZINC000000025307	7.73445
ANDR	ZINC000000092121	7.76568
ANDR	ZINC000000036916	6.36904
ANDR	ZINC000000053252	7.95685
ANDR	ZINC000000002203	7.9006
ANDR	ZINC000000103259	7.60064
ANDR	ZINC000000036271	6.75577
ANDR	ZINC000000002320	7.54538
ANDR	ZINC000000010546	6.82709
ANDR	ZINC000000055239	7.24958
ANDR	ZINC000000050315	6.86001
ANDR	ZINC000000042623	7.68177
ANDR	ZINC000000035148	5.9249
ANDR	ZINC000000015252	7.05205
ANDR	ZINC000000182992	7.22146
ANDR	ZINC000000007282	7.81293
ANDR	ZINC000000247909	7.20807
ANDR	ZINC000000154918	7.689
ANDR	ZINC000000038828	7.7487
ANDR	ZINC000000048734	7.62483
ANDR	ZINC000000050562	6.69641
ANDR	ZINC000000026154	6.66764
ANDR	ZINC000000037826	5.95407
ANDR	ZINC000000032833	7.43782
ANDR	ZINC000000036973	7.67135
ANDR	ZINC000000030262	5.91821
ANDR	ZINC000000129581	6.14087
ANDR	ZINC000000029673	7.53446
ANDR	ZINC000000056674	5.76699
ANDR	ZINC000000115304	7.25632
ANDR	ZINC000000022624	7.55217
ANDR	ZINC000000046427	7.93699
ANDR	ZINC000000041887	6.53277
ANDR	CHEMBL390728	7.59257
ANDR	ZINC000000065757	7.80969
ANDR	ZINC000000116039	6.51221
ANDR	ZINC000000061022	7.05607
ANDR	ZINC000000215999	7.32345
ANDR	ZINC000000194003	6.28887
ANDR	ZINC000000042617	6.86052
ANDR	ZINC000000030254	5.92845
ANDR	ZINC000000101050	7.42564
ANDR	ZINC000000000061	5.32089
ANDR	ZINC000000314043	7.75242
ANDR	ZINC000000029802	5.30732
ANDR	ZINC000000002918	6.56157
ANDR	ZINC000000063909	6.18634
ANDR	ZINC000000229680	6.97914
ANDR	ZINC000000033207	7.8973
ANDR	ZINC000000020442	6.24233
ANDR	ZINC000000028515	6.75518
ANDR	ZINC000000058512	6.94433
ANDR	ZINC000000151116	7.41455
ANDR	ZINC000000642697	7.8884
ANDR	ZINC000000057646	7.0606
ANDR	ZINC000000081992	6.68814
ANDR	ZINC000000143864	7.51784
ANDR	ZINC000000001937	6.35802
ANDR	ZINC000000226336	7.73307
ANDR	ZINC000000056557	6.16163
ANDR	ZINC000000124162	6.91772
ANDR	ZINC000000031176	6.781
ANDR	ZINC000000038651	6.16349
ANDR	ZINC000000037178	7.34537
ANDR	ZINC000000011853	6.97064
ANDR	ZINC000000000975	7.08675
ANDR	ZINC000000000352	6.50698
ANDR	ZINC000000002259	7.61932
ANDR	ZINC000000123712	7.02033
ANDR	ZINC000000004809	6.67439
ANDR	ZINC000000006860	6.32912
ANDR	ZINC000000005006	6.60218
ANDR	ZINC000000045395	6.88134
ANDR	ZINC000000153084	7.15263
ANDR	ZINC000000209416	7.33308
ANDR	ZINC000000001349	5.83853
ANDR	ZINC000000118979	7.75971
ANDR	ZINC000000030741	5.98833
ANDR	ZINC000000022626	6.31016
ANDR	ZINC000000090748	7.29042
ANDR	ZINC000000022579	7.21394
ANDR	ZINC000000029332	6.11211
ANDR	ZINC000000032642	7.63373
ANDR	ZINC000000151898	5.54918
ANDR	ZINC000000001690	6.80333
ANDR	ZINC000000263508	6.25553
ANDR	ZINC000000040899	7.57914
ANDR	ZINC000000045260	6.66516
ANDR	ZINC000000389187	6.91312
ANDR	ZINC000000001016	6.1864
ANDR	ZINC000000037815	7.02927
ANDR	ZINC000000004272	6.45913
ANDR	ZINC000000024149	6.67861
ANDR	ZINC000000071461	7.30884
ANDR	ZINC000000007651	4.9936
ANDR	ZINC000000070820	7.20531
ANDR	ZINC000000092210	7.74671
ANDR	ZINC000000029686	6.53155
ANDR	ZINC000000041966	7.2057
ANDR	ZINC000000087458	7.21132
ANDR	ZINC000000001867	6.80439
ANDR	ZINC000000290704	7.2186
ANDR	ZINC000000115299	7.73888
ANDR	ZINC000000057134	5.52192
ANDR	ZINC000000032774	6.87854
ANDR	ZINC000000058060	7.60191
ANDR	ZINC000000143551	7.11705
ANDR	ZINC000000244999	8.02493
ANDR	ZINC000000029488	7.86302
ANDR	ZINC000000117763	5.53302
ANDR	ZINC000000007614	5.72577
ANDR	ZINC000000041074	5.97085
ANDR	ZINC000000122308	7.47495
ANDR	ZINC000000139472	5.77701
ANDR	ZINC000000042622	7.34167
ANDR	ZINC000000033695	6.30629
ANDR	ZINC000000002307	6.36629
ANDR	ZINC000000025797	6.9776
ANDR	ZINC000000236466	7.43667
ANDR	ZINC000000056346	6.97536
ANDR	ZINC000000153865	5.07708
ANDR	ZINC000000015508	6.66076
ANDR	ZINC000000041524	7.82504
ANDR	ZINC000000027634	5.76055
ANDR	ZINC000000001441	7.07515
ANDR	ZINC000000043092	6.61287
ANDR	ZINC000000047405	6.9438
ANDR	ZINC000000203702	7.30878
ANDR	ZINC000000057636	6.33917
ANDR	ZINC000000028252	7.1375
ANDR	ZINC000000401714	7.79421
ANDR	ZINC000000049261	7.6296
ANDR	ZINC000000110676	7.68871
ANDR	ZINC000000008088	5.69574
ANDR	ZINC000000034396	6.58804
ANDR	ZINC000000031515	7.21754
ANDR	ZINC000000498620	7.63837
ANDR	ZINC000000104047	7.42636
ANDR	ZINC000000001784	6.21134
ANDR	ZINC000000008506	6.21674
ANDR	ZINC000000030733	5.49698
ANDR	ZINC000000012161	6.72694
ANDR	ZINC000000293702	7.36674
ANDR	ZINC000000001870	6.88903
ANDR	ZINC000000050565	7.56308
ANDR	ZINC000000086630	6.41994
ANDR	ZINC000000045385	7.9762
ANDR	ZINC000000236070	7.26032
ANDR	ZINC000000033163	7.56435
ANDR	ZINC000000049560	7.96575
ANDR	ZINC000000007564	7.68368
ANDR	ZINC000000149085	6.51837
ANDR	ZINC000000033269	8.08397
ANDR	ZINC000000168327	7.35799
ANDR	ZINC000000042142	7.93261
ANDR	ZINC000000000302	5.66466
ANDR	ANDR_xtal_lig	8.56691
ANDR	ZINC000000000738	5.08986
ANDR	ZINC000000132565	7.61504
ANDR	ZINC000000002098	7.39582
ANDR	ZINC000000124980	6.29733
ANDR	ZINC000000035304	7.17769
ANDR	ZINC000000029747	7.00905
ANDR	ZINC000000028995	7.69781
ANDR	ZINC000000039487	7.15708
ANDR	ZINC000000069671	7.48778
ANDR	ZINC000000196684	7.79006
ANDR	ZINC000000049757	8.20823
ANDR	ZINC000000199437	7.09952
ANDR	ZINC000000090943	7.53881
ANDR	ZINC000000001236	7.17347
ANDR	ZINC000000057339	6.61129
ANDR	ZINC000000140382	7.39496
ANDR	ZINC000000297576	7.48334
ANDR	ZINC000000076178	6.25937
ANDR	ZINC000000247617	7.90954
ANDR	ZINC000000030836	7.14042
ANDR	ZINC000000029107	5.73437
ANDR	ZINC000000087055	7.14611
ANDR	ZINC000000038218	7.0085
ANDR	ZINC000000065008	6.66505
ANDR	ZINC000000078360	7.67695
ANDR	ZINC000000036164	6.52358
ANDR	ZINC000000024406	5.35506
ANDR	ZINC000000051006	6.31538
ANDR	ZINC000000247723	7.00046
ANDR	ZINC000000150518	6.92356
ANDR	ZINC000000348759	7.239
ANDR	ZINC000000013156	7.07022
ANDR	ZINC000000165625	7.39989
ANDR	ZINC000000029372	6.50943
ANDR	ZINC000000005710	5.12235
ANDR	ZINC000000035209	7.49415
ANDR	ZINC000000035731	6.78324
ANDR	ZINC000000110338	6.3983
ANDR	ZINC000000083088	6.05472
ANDR	ZINC000000183333	6.76759
ANDR	ZINC000000042287	7.16659
ANDR	ZINC000000054666	6.41939
ANDR	ZINC000000014888	6.29875
ANDR	ZINC000000067551	7.8044
ANDR	ZINC000000053381	7.47654
ANDR	ZINC000000139171	7.36278
ANDR	ZINC000000149540	6.02966
ANDR	ZINC000000264942	7.80168
ANDR	ZINC000000018250	6.3225
ANDR	ZINC000000032914	7.21588
ANDR	ZINC000000043890	7.82607
ANDR	ZINC000000098718	5.73582
ANDR	ZINC000000033124	5.69451
ANDR	ZINC000000097845	6.80219
ANDR	ZINC000000030858	5.99905
ANDR	ZINC000000028114	6.15365
ANDR	ZINC000000036277	7.8267
ANDR	ZINC000000030540	6.71869
ANDR	ZINC000000119246	6.93064
ANDR	ZINC000000022326	7.43154
ANDR	ZINC000000005649	7.38204
ANDR	ZINC000000100794	6.75986
ANDR	ZINC000000001738	6.60045
ANDR	ZINC000000050235	6.67744
ANDR	ZINC000000039121	7.29344
ANDR	ZINC000000236442	6.6921
ANDR	ZINC000000037360	6.14772
ANDR	ZINC000000218485	6.788
ANDR	ZINC000000035044	7.66788
ANDR	ZINC000000193102	8.37771
ANDR	ZINC000000039970	6.69813
ANDR	ZINC000000073504	7.39044
ANDR	ZINC000000101393	7.86552
ANDR	CHEMBL249072	7.81932
ANDR	ZINC000000004636	6.79196
ANDR	ZINC000000000608	5.89466
ANDR	ZINC000000127211	7.68896
ANDR	ZINC000000002686	4.52733
ANDR	ZINC000000061642	6.48704
ANDR	ZINC000000070604	6.91978
ANDR	ZINC000000023882	6.34234
ANDR	ZINC000000039142	7.59513
ANDR	ZINC000000014906	5.53752
ANDR	ZINC000000029239	7.33575
ANDR	ZINC000000035883	6.73318
ANDR	ZINC000000133650	7.60665
ANDR	ZINC000000001925	6.36578
ANDR	ZINC000000054872	7.11681
ANDR	ZINC000000030505	7.36111
ANDR	ZINC000000042904	6.71499
ANDR	ZINC000000000517	7.54785
ANDR	ZINC000000029422	6.79071
ANDR	ZINC000000004551	6.44856
ANDR	ZINC000000056294	7.67125
ANDR	ZINC000000095196	7.75618
ANDR	ZINC000000065075	7.18943
ANDR	ZINC000000176406	6.98032
ANDR	ZINC000000340701	6.6876
ANDR	ZINC000000107033	6.8131
ANDR	ZINC000000033572	6.8704
ANDR	ZINC000000070527	6.50375
ANDR	ZINC000000120543	7.77106
ANDR	ZINC000000037881	7.41371
ANDR	ZINC000000003851	7.04181
ANDR	ZINC000000288819	7.43736
ANDR	ZINC000000387838	7.75351
ANDR	ZINC000000186262	7.19062
ANDR	ZINC000000093670	6.09812
ANDR	ZINC000000072435	6.94006
ANDR	ZINC000000003929	5.51114
ANDR	ZINC000000029278	5.80692
ANDR	ZINC000000087679	6.79388
ANDR	ZINC000000001932	6.29173
ANDR	ZINC000002891729	6.40325
ANDR	ZINC000000105346	8.11959
ANDR	ZINC000000478193	6.15234
ANDR	ZINC000000169338	6.08368
ANDR	ZINC000000077180	6.69343
ANDR	ZINC000000001384	5.67172
ANDR	ZINC000000049907	7.40052
ANDR	ZINC000000029778	6.71536
ANDR	ZINC000000001693	6.05107
ANDR	ZINC000000028535	6.02294
ANDR	ZINC000000035529	7.74709
ANDR	ZINC000000022390	7.21332
ANDR	ZINC000000027999	7.17171
ANDR	ZINC000000041493	6.37477
ANDR	ZINC000000053071	6.37402
ANDR	ZINC000000004044	7.45661
ANDR	ZINC000000156660	5.63945
ANDR	ZINC000000000547	7.11392
ANDR	ZINC000000039118	7.72791
ANDR	ZINC000000008650	7.4326
ANDR	ZINC000000081029	6.44111
ANDR	ZINC000000083663	6.63112
ANDR	ZINC000000475611	7.53444
ANDR	ZINC000000029231	6.06156
ANDR	ZINC000000174346	6.94965
ANDR	ZINC000000030961	6.02461
ANDR	ZINC000000101224	6.49662
ANDR	ZINC000000023890	7.1003
ANDR	ZINC000000018751	7.5388
ANDR	ZINC000000024657	5.84113
ANDR	ZINC000000269407	6.90478
ANDR	ZINC000000048334	7.09213
ANDR	ZINC000000075735	6.32065
ANDR	ZINC000000050726	7.6084
ANDR	ZINC000000050890	7.16466
ANDR	ZINC000000017075	7.33144
ANDR	ZINC000000001059	5.61095
ANDR	ZINC000000169584	7.8154
ANDR	ZINC000000035111	5.94225
ANDR	ZINC000000040277	6.79381
ANDR	ZINC000000035233	6.73268
ANDR	ZINC000000040042	6.69916
ANDR	ZINC000000058730	7.58547
ANDR	ZINC000000035326	6.56327
ANDR	ZINC000000035110	5.87158
ANDR	ZINC000000198967	6.57043
ANDR	ZINC000000424379	7.63167
ANDR	ZINC000000050631	7.87119
ANDR	ZINC000000161031	6.68463
ANDR	ZINC000000032596	6.64962
ANDR	ZINC000000037001	7.15215
ANDR	ZINC000000033175	8.01188
ANDR	ZINC000002521248	7.53088
ANDR	ZINC000000138496	7.41279
ANDR	ZINC000000061457	7.46411
ANDR	ZINC000000247835	6.9329
ANDR	ZINC000000000010	7.19396
ANDR	ZINC000000640783	7.44729
ANDR	ZINC000000193582	7.39336
ANDR	ZINC000000036082	7.35322
ANDR	ZINC000000078884	7.10482
ANDR	ZINC000000031253	7.4682
ANDR	ZINC000000032508	5.27432
ANDR	ZINC000000141061	7.53871
ANDR	ZINC000000048240	6.43949
ANDR	ZINC000000037048	7.23737
ANDR	ZINC000000042714	7.44249
ANDR	ZINC000000069599	7.26819
ANDR	ZINC000000012347	7.17082
ANDR	ZINC000000288354	7.58903
ANDR	ZINC000000007580	6.49106
ANDR	ZINC000000041050	5.83911
ANDR	ZINC000000029225	6.1295
ANDR	ZINC000000038103	6.73271
ANDR	ZINC000000040204	6.61164
ANDR	ZINC000000096321	7.20594
ANDR	ZINC000000041299	7.21424
ANDR	ZINC000000040111	7.80969
ANDR	ZINC000000053740	6.87056
ANDR	ZINC000000043648	6.96431
ANDR	ZINC000000041452	6.56402
ANDR	ZINC000000153430	6.67944
ANDR	ZINC000000027632	6.95588
ANDR	ZINC000000049657	8.17081
ANDR	ZINC000000010467	6.90576
ANDR	ZINC000000392684	6.24067
ANDR	ZINC000000005575	5.16162
ANDR	ZINC000000032587	8.03896
ANDR	ZINC000000085529	7.50652
ANDR	ZINC000000009809	7.17624
ANDR	ZINC000000027657	6.02856
ANDR	ZINC000000033556	7.25412
ANDR	ZINC000000018551	6.16538
ANDR	ZINC000000024397	6.91142
ANDR	ZINC000000143329	7.63497
ANDR	ZINC000000143447	7.50131
ANDR	ZINC000000013096	6.70284
ANDR	ZINC000000332443	7.12875
ANDR	ZINC000000024846	7.15326
ANDR	ZINC000000005235	7.51197
ANDR	ZINC000000025884	6.0413
ANDR	ZINC000000003400	7.10836
ANDR	ZINC000000029388	7.00076
ANDR	ZINC000000343816	7.25677
ANDR	ZINC000000030021	5.58674
ANDR	ZINC000000051089	6.91063
ANDR	ZINC000000347957	7.01311
ANDR	ZINC000000029155	5.61594
ANDR	ZINC000000483866	7.75677
ANDR	ZINC000000030712	5.60873
ANDR	ZINC000000000888	8.08629
ANDR	ZINC000000035783	5.94058
ANDR	ZINC000000050944	6.90074
ANDR	ZINC000000112610	6.64822
ANDR	ZINC000000028071	5.84873
ANDR	ZINC000000079882	7.02791
ANDR	ZINC000000036407	6.94151
ANDR	ZINC000000052140	7.85226
ANDR	ZINC000000006995	6.04756
ANDR	ZINC000000042094	7.69807
ANDR	ZINC000000032733	7.47633
ANDR	ZINC000000029241	6.02011
ANDR	ZINC000000038680	6.49172
ANDR	ZINC000000029143	7.233
ANDR	ZINC000000365069	5.90336
ANDR	ZINC000000003252	5.49901
ANDR	ZINC000000225298	6.04014
ANDR	ZINC000000017521	6.65848
ANDR	ZINC000000058928	7.03568
ANDR	CHEMBL181722	8.72514
ANDR	ZINC000000002062	6.20373
ANDR	ZINC000000400370	7.48863
ANDR	ZINC000000161525	7.21402
ANDR	ZINC000000058242	7.45417
ANDR	ZINC000000045414	6.18568
ANDR	ZINC000000064842	7.73379
ANDR	ZINC000000016339	6.75911
ANDR	ZINC000000042733	6.99956
ANDR	ZINC000000085506	7.12825
ANDR	ZINC000000077183	6.97546
ANDR	ZINC000000090731	6.59319
ANDR	ZINC000000027636	5.50002
ANDR	ZINC000000065825	6.45272
ANDR	ZINC000000029258	5.94836
ANDR	ZINC000000056932	5.83128
ANDR	ZINC000000011605	7.35606
ANDR	ZINC000000197248	7.15257
ANDR	ZINC000000034399	6.59606
ANDR	ZINC000000077346	6.56562
ANDR	ZINC000000153671	6.99219
ANDR	ZINC000000096025	7.29101
ANDR	ZINC000000166644	8.19461
ANDR	ZINC000000089972	6.56945
ANDR	ZINC000000009967	7.25725
ANDR	ZINC000000052161	7.33071
ANDR	ZINC000000023744	7.89099
ANDR	ZINC000000009515	7.81174
ANDR	ZINC000000046484	7.69294
ANDR	ZINC000000046171	7.75265
ANDR	ZINC000000036369	6.83581
ANDR	ZINC000000067206	6.91156
ANDR	ZINC000000029199	7.04245
ANDR	ZINC000000141594	7.92118
ANDR	ZINC000000033164	8.10199
ANDR	ZINC000000100250	7.82025
ANDR	ZINC000000396328	7.45296
ANDR	ZINC000000052966	6.52709
ANDR	ZINC000000024262	7.61885
ANDR	ZINC000000107720	6.87014
ANDR	ZINC000000045605	8.03697
ANDR	ZINC000000046249	6.13634
ANDR	ZINC000000031709	6.85061
ANDR	ZINC000000035774	6.70552
ANDR	ZINC000000067779	6.82081
ANDR	ZINC000000106987	7.39426
ANDR	ZINC000000045665	7.12993
ANDR	ZINC000000051408	7.1399
ANDR	ZINC000000193720	6.17819
ANDR	ZINC000000397965	7.24407
ANDR	ZINC000000030580	6.57245
ANDR	ZINC000000033593	7.49472
ANDR	ZINC000000022641	6.62165
ANDR	ZINC000000057352	5.42756
ANDR	ZINC000000080672	6.73519
ANDR	ZINC000000065736	6.38143
ANDR	ZINC000000010360	6.30026
ANDR	ZINC000000036212	7.76168
ANDR	ZINC000000088423	6.03527
ANDR	ZINC000000038545	6.16659
ANDR	ZINC000002537679	7.14054
ANDR	ZINC000000000934	6.94049
ANDR	ZINC000000054354	6.85995
ANDR	ZINC000000103946	7.74417
ANDR	ZINC000000060952	7.24233
ANDR	ZINC000000236290	6.89495
ANDR	ZINC000000001506	5.72438
ANDR	ZINC000000033029	7.4046
ANDR	ZINC000000082299	7.29072
ANDR	ZINC000000137811	7.52854
ANDR	ZINC000000052919	7.59778
ANDR	ZINC000000086384	6.17194
ANDR	ZINC000000041649	7.21687
ANDR	ZINC000000040884	6.43564
ANDR	ZINC000000007458	6.12166
ANDR	ZINC000000125064	7.10051
ANDR	ZINC000000383683	7.39483
ANDR	ZINC000000038385	7.33861
ANDR	ZINC000000000665	6.55135
ANDR	ZINC000000011608	7.3385
ANDR	ZINC000000000235	6.40693
ANDR	ZINC000000035848	7.50106
ANDR	ZINC000000369831	7.74649
ANDR	ZINC000000189087	7.96484
ANDR	ZINC000000050611	7.18184
ANDR	ZINC000000031953	7.01712
ANDR	ZINC000000088036	7.2465
ANDR	ZINC000000082858	7.33908
ANDR	ZINC000000210757	6.51535
ANDR	ZINC000000000873	7.67919
ANDR	ZINC000000028521	5.94967
ANDR	ZINC000000000555	7.19439
ANDR	ZINC000000004438	9.24097
ANDR	CHEMBL570897	7.77672
ANDR	ZINC000000090396	7.38497
ANDR	ZINC000000012531	5.70016
ANDR	ZINC000000012103	7.02627
ANDR	ZINC000000025270	5.79147
ANDR	ZINC000000195221	6.01901
ANDR	ZINC000000154211	6.46002
ANDR	ZINC000000078569	7.45284
ANDR	ZINC000000057837	7.59988
ANDR	ZINC000000058274	7.77176
ANDR	ZINC000000028345	5.95843
ANDR	ZINC000000084740	7.63852
ANDR	ZINC000000239740	6.56468
ANDR	ZINC000000006650	7.12745
ANDR	ZINC000000005707	5.14362
ANDR	ZINC000000009120	6.41864
ANDR	ZINC000000033631	7.34334
ANDR	ZINC000000049445	6.9287
ANDR	ZINC000000037907	7.42084
ANDR	ZINC000000033112	7.47871
ANDR	ZINC000000008508	5.9563
ANDR	ZINC000000467699	6.77458
ANDR	ZINC000000030802	6.44613
ANDR	ZINC000000022072	6.67188
ANDR	ZINC000000073620	7.00613
ANDR	ZINC000000041976	6.28384
ANDR	ZINC000000065250	6.9867
ANDR	ZINC000000032379	6.57407
ANDR	ZINC000000037238	7.1305
ANDR	ZINC000000034133	6.33834
ANDR	ZINC000000080494	7.69834
ANDR	ZINC000000097012	7.77153
ANDR	ZINC000000176090	6.96254
ANDR	ZINC000000034191	7.60527
ANDR	ZINC000000002027	7.32626
ANDR	ZINC000000121928	8.01107
ANDR	ZINC000000025885	6.15631
ANDR	ZINC000000052876	6.68084
ANDR	ZINC000000050258	6.4399
ANDR	ZINC000000063342	7.2466
ANDR	ZINC000000138632	6.3476
ANDR	ZINC000000094848	7.70617
ANDR	ZINC000000495046	6.79603
[truncated: 892 more rows]

## Sheet: CXCR4
Receptor	Ligand	Predicted BA
[truncated: 3,455 more rows]

[truncated: 34 more sheets: DEF, DRD4, EGFR, FA10, FA7, FABP4, FGFR1, FKB1A, GLCM, HDAC8, HIVPR, HMDH, HS90A, ITAL, KIT, KITH, LCK, MAPK2, MK01, MT1 …]
