# Supplementary material for: StructureNet: Physics-Informed Hybridized Deep Learning Framework for Protein–Ligand Binding Affinity Prediction
Source: Bioengineering (Basel). 2025 May 10;12(5):505. doi: 10.3390/bioengineering12050505 (PMC12109334; doi:10.3390/bioengineering12050505)
Supplement: Supplementary file 1 [file bioengineering-12-00505-s001.zip › Table S5.xlsx]

## Sheet: Sheet1
HaB = Halogen Bonds, HyB = Hydrogen Bonds, MC = Metal Contacts, PPT = π-π stacking/T-stacking, SB = Salt Bridges, CP = Cation-π Interactions, BA = Binding Affinity (Predicted)
1mes	HaB	HyB	MC	PPT	SB	CP	BA			4g8n	HaB	HyB	MC	PPT	SB	CP
0ps	0	5	0	0	0	0	8.431	matches		0ps	0	9	0	0	1	1	5.846	matches
500ps	0	5	0	0	0	0	8.374			1000ps	0	9	0	0	1	1	5.908
5000ps	0	7	0	0	0	0	10.282	matches		3500ps	0	7	0	0	1	1	4.964	matches
1sv3	HaB	HyB	MC	PPT	SB	CP				5yqx	HaB	HyB	MC	PPT	SB	CP
0ps	0	0	0	0	1	0	4.099	matches		0ps	0	1	1	0	0	0	6.891	matches
1000ps	0	0	0	0	0	0	4.227			500ps	0	2	2	0	0	0	6.911	matches
2000ps	0	0	0	0	0	0	3.206	matches		5000ps	0	1	0	0	0	0	5.13	matches
3500ps	0	1	0	0	0	0	5.426
5000ps	0	2	0	1	0	0	5.149	matches
										7upj	HaB	HyB	MC	PPT	SB	CP
2vmc	HaB	HyB	MC	PPT	SB	CP				0ps	0	4	1	0	0	1	7.621	matches
0ps	0	6	0	0	0	0	4.07	matches		1000ps	0	6	0	0	0	0	12.487	matches
1000ps	0	5	0	0	0	0	2.738	matches		3500ps	0	4	0	0	0	0	8.981
3sur	HaB	HyB	MC	PPT	SB	CP				1lhu	HaB	HyB	MC	PPT	SB	CP
0ps	0	6	0	1	0	0	5.981	matches		0ps	0	3	0	0	0	0	7.343	matches
1500ps	0	6	0	0	0	0	5.137	matches		1500ps	0	2	0	1	0	0	8.108
										4000ps	0	3	0	1	0	0	6.95
										2500 ps	0	2	0	1	0	1	7.985	matches
4cig	HaB	HyB	MC	PPT	SB	CP
0ps	0	4	0	0	1	0	5.496	matches
3000ps	0	4	0	2	2	0	4.113			6rtw	HaB	HyB	MC	PPT	SB	CP
4500ps	0	1	0	0	0	0	4.929	matches		0ps	0	1	1	0	0	0	7.961	matches
										2000ps	0	1	0	0	0	0	5.901
										3000ps	0	0	0	0	0	0	4.325	matches
