# Supplementary material for: StructureNet: Physics-Informed Hybridized Deep Learning Framework for Protein–Ligand Binding Affinity Prediction
Source: Bioengineering (Basel). 2025 May 10;12(5):505. doi: 10.3390/bioengineering12050505 (PMC12109334; doi:10.3390/bioengineering12050505)
Supplement: Supplementary file 1 [file bioengineering-12-00505-s001.zip › Table S6.xlsx]

## Sheet: Sheet1
						= best prediction
	1mes				1sv3				2vmc
	Interval (ps)	Predicted	Actual		Interval (ps)	Predicted	Actual		Interval (ps)	Predicted	Actual
	0	8.431	7.7		0	4.099	4.35		0	4.07	2.94
	500	8.3743	7.7		500	5.006	4.35		500	4.5	2.94
	1000	10.288	7.7		1000	4.227	4.35		1000	2.738	2.94
	1500	10.279	7.7		1500	4.611	4.35		1500	3.206	2.94
	2000	9.419	7.7		2000	3.206	4.35		2000	2.726	2.94
	2500	8.741	7.7		2500	3.336	4.35		2500	4.545	2.94
	3000	10.284	7.7		3000	3.206	4.35		3000	2.726	2.94
	3500	10.281	7.7		3500	5.426	4.35		3500	2.726	2.94
	4000	10.291	7.7		4000	4.873	4.35		4000	2.704	2.94
	4500	10.284	7.7		4500	3.336	4.35		4500	2.726	2.94
	5000	10.282	7.7		5000	5.149	4.35		5000	3.336	2.94
	3sur				4g8n				5yqx
	Interval (ps)	Predicted	Actual		Interval (ps)	Predicted	Actual		Interval (ps)	Predicted	Actual
	0	5.981	4.15		0	5.846	7.2		0	6.891	6.96
	500	6.838	4.15		500	5.882	7.2		500	6.911	6.96
	1000	5.462	4.15		1000	5.908	7.2		1000	6.355	6.96
	1500	5.137	4.15		1500	5.461	7.2		1500	5.348	6.96
	2000	5.462	4.15		2000	5.461	7.2		2000	5.695	6.96
	2500	5.495	4.15		2500	5.399	7.2		2500	5.462	6.96
	3000	5.495	4.15		3000	5.305	7.2		3000	6.354	6.96
	3500	5.568	4.15		3500	4.964	7.2		3500	5.559	6.96
	4000	5.305	4.15		4000	5.482	7.2		4000	5.579	6.96
	4500	5.462	4.15		4500	5.695	7.2		4500	5.148	6.96
	5000	6.838	4.15		5000	5.13	7.2		5000	5.13	6.96
	7upj				6rtw				1lhu
	Interval (ps)	Predicted	Actual		Interval (ps)	Predicted	Actual		Interval (ps)	Predicted	Actual
	0	7.621	8.49		0	7.961	6.43		0	7.343	8.83
	500	10.85	8.49		500	5.668	6.43		500	7.755	8.83
	1000	12.487	8.49		1000	4.254	6.43		1000	7.67	8.83
	1500	12.507	8.49		1500	3.991	6.43		1500	8.108	8.83
	2000	13.737	8.49		2000	5.901	6.43		2000	7.345	8.83
	2500	11.812	8.49		2500	5.634	6.43		2500	7.985	8.83
	3000	10.144	8.49		3000	4.325	6.43		3000	7.787	8.83
	3500	8.981	8.49		3500	5.114	6.43		3500	6.966	8.83
	4000	7.98	8.49		4000	5.275	6.43		4000	6.95	8.83
	4500	9.616	8.49		4500	5.386	6.43		4500	7.652	8.83
	5000	10.463	8.49		5000	5.095	6.43		5000	7.309	8.83
					4cig
					Interval (ps)	Predicted	Actual
					0	5.496	3.67
					500	5.856	3.67
					1000	5.78	3.67
					1500	6.171	3.67
					2000	5.513	3.67
					2500	6.78	3.67
					3000	4.113	3.67
					3500	5.935	3.67
					4000	5.995	3.67
					4500	4.929	3.67
					5000	5.812	3.67
